# Supplementary material for: Crystal structures of two deca­vanadates(V) with penta­aqua­manganese(II) pendant groups: (NMe4)2[V10O28{Mn(H2O)5}2]·5H2O and [NH3C(CH2OH)3]2[V10O28{Mn(H2O)5}2]·2H2O
Source: Acta Crystallogr E Crystallogr Commun. 2015 Jan 10;71(Pt 2):146–50. doi: 10.1107/S2056989014028230 (PMC4384578; doi:10.1107/S2056989014028230)
Supplement: Supplementary file 1 [file e-71-00146-sup1.cif]

##############################################################################
#                                                                            #
# This CIF contains the data in a paper accepted for publication in          #
# Acta Crystallographica Section E. It conforms to the requirements of       #
# Notes for Authors for Acta Crystallographica Section E, and has been       #
# peer reviewed under the auspices of the IUCr Commission on Journals.       #
#                                                                            #
# Full details of the Crystallographic Information File format               #
# are given in the paper "The Crystallographic Information File (CIF):       #
# a New Standard Archive File for Crystallography" by S. R. Hall, F. H.      #
# Allen and I. D. Brown [Acta Cryst. (1991), A47, 655-685].                  #
#                                                                            #
# The current version of the core CIF dictionary is obtainable from          #
# ftp://ftp.iucr.org/pub/cif_core.dic.                                       #
#                                                                            #
# Software is freely available for graphical display of the structure(s)     #
# in this CIF. For information consult the CIF software page                 #
# http://www.iucr.org/resources/cif/software.                                #
#                                                                            #
# This file may be used for bona fide research purposes within the           #
# scientific community so long as proper attribution is given to the journal # 
# article from which it was obtained.                                        #
#                                                                            #
##############################################################################
data_Compound-A
_audit_creation_method     'SHELXL-2014/7'
_database_code_depnum_ccdc_archive     'CCDC 1041494'
_chemical_name_systematic
;\
Bis(tetramethylammonium)
decaaquadi-\m~4~oxido-tetra-\m~3~-oxido-hexadeca-\m~2~-oxido-\
hexaoxidodimanganesedecavanadate pentahydrate
;
_chemical_formula_moiety     '2(C4 H12 N +), V10 O38 H20 Mn2 2-, 5(H2 O)'
_chemical_formula_sum     'C8 H54 Mn2 N2 O43 V10'
_chemical_formula_structural     '(NMe4)2.[Mn(H2O)5-V10O28-Mn(H2O)5].5(H20)'
_chemical_formula_iupac     '(C4 H12 N)2, [Mn2 V10 O28 (H2 O)10], 5H2 O'
_chemical_formula_weight     1485.81
_chemical_melting_point     ?
_shelx_space_group_comment
;
The symmetry employed for this shelxl refinement is uniquely defined
by the following loop, which should always be used as a source of
symmetry information in preference to the above space-group names.
They are only intended as comments.
;
_space_group_crystal_system     monoclinic
_space_group_name_H-M_alt     'I 2/m'
_space_group_name_Hall     '-I 2y'
loop_
    _space_group_symop_operation_xyz
    'x, y, z'
    '-x, y, -z'
    'x+1/2, y+1/2, z+1/2'
    '-x+1/2, y+1/2, -z+1/2'
    '-x, -y, -z'
    'x, -y, z'
    '-x+1/2, -y+1/2, -z+1/2'
    'x+1/2, -y+1/2, z+1/2'
_cell_length_a     13.2434(7)
_cell_length_b     9.6402(5)
_cell_length_c     17.7628(13)
_cell_angle_alpha     90
_cell_angle_beta     98.626(2)
_cell_angle_gamma     90
_cell_volume     2242.1(2)
_cell_formula_units_Z     2
_cell_measurement_reflns_used     9256
_cell_measurement_theta_min     3.11
_cell_measurement_theta_max     28.31
_cell_measurement_temperature     292(2)
_exptl_crystal_description     prism
_exptl_crystal_colour     yellow
_exptl_crystal_size_max     0.482
_exptl_crystal_size_mid     0.380
_exptl_crystal_size_min     0.150
_exptl_crystal_density_diffrn     2.201
_exptl_crystal_density_meas     ?
_exptl_crystal_density_method     ?
_exptl_crystal_F_000     1480
_exptl_absorpt_coefficient_mu     2.641
_exptl_absorpt_correction_type     multi-scan
_exptl_absorpt_process_details
;
(SADABS; Bruker, 2012)
;
_shelx_estimated_absorpt_T_min     0.363
_shelx_estimated_absorpt_T_max     0.693
_exptl_absorpt_correction_T_min     0.562
_exptl_absorpt_correction_T_max     0.746
_exptl_special_details     ?
_diffrn_ambient_temperature     292(2)
_diffrn_radiation_type     MoK\a
_diffrn_radiation_wavelength     0.71073
_diffrn_radiation_monochromator     graphite
_diffrn_measurement_device_type     'Bruker D8 Venture/Photon 100 CMOS'
_diffrn_measurement_method     '\f and \w scans'
_diffrn_detector_area_resol_mean     10.4167
_diffrn_reflns_number     81983
_diffrn_reflns_av_R_equivalents     0.0248
_diffrn_reflns_theta_min     3.112
_diffrn_reflns_theta_max     28.356
_diffrn_reflns_theta_full     25.242
_diffrn_measured_fraction_theta_max     0.998
_diffrn_measured_fraction_theta_full     0.997
_diffrn_reflns_limit_h_min     -17
_diffrn_reflns_limit_h_max     17
_diffrn_reflns_limit_k_min     -12
_diffrn_reflns_limit_k_max     12
_diffrn_reflns_limit_l_min     -23
_diffrn_reflns_limit_l_max     23
_refine_special_details     ?
_reflns_number_total     2953
_reflns_number_gt     2752
_reflns_threshold_expression     I>2\s(I)
_refine_ls_structure_factor_coef     Fsqd
_refine_ls_matrix_type     full
_refine_ls_R_factor_all     0.0222
_refine_ls_R_factor_gt     0.0200
_refine_ls_wR_factor_gt     0.0581
_refine_ls_wR_factor_ref     0.0597
_refine_ls_goodness_of_fit_ref     1.093
_refine_ls_restrained_S_all     1.093
_refine_ls_number_reflns     2953
_refine_ls_number_parameters     194
_refine_ls_number_restraints     0
_refine_ls_hydrogen_treatment     mixed
_refine_ls_weighting_scheme     calc
_refine_ls_weighting_details
              'w=1/[\s^2^(Fo^2^)+(0.0329P)^2^+2.2668P] where P=(Fo^2^+2Fc^2^)/3'
_atom_sites_solution_hydrogens     mixed
_atom_sites_solution_primary     direct
_atom_sites_solution_secondary     difmap
_refine_ls_shift/su_max     0.001
_refine_ls_shift/su_mean     0.000
_refine_diff_density_max     0.581
_refine_diff_density_min     -0.343
_refine_ls_extinction_method     none
_refine_ls_extinction_coef     .
loop_
    _atom_type_symbol
    _atom_type_description
    _atom_type_scat_dispersion_real
    _atom_type_scat_dispersion_imag
    _atom_type_scat_source
    'C' 'C' 0.0033 0.0016
                         'International Tables Vol C Tables 4.2.6.8 and 6.1.1.4'
    'H' 'H' 0.0000 0.0000
                         'International Tables Vol C Tables 4.2.6.8 and 6.1.1.4'
    'N' 'N' 0.0061 0.0033
                         'International Tables Vol C Tables 4.2.6.8 and 6.1.1.4'
    'O' 'O' 0.0106 0.0060
                         'International Tables Vol C Tables 4.2.6.8 and 6.1.1.4'
    'V' 'V' 0.3005 0.5294
                         'International Tables Vol C Tables 4.2.6.8 and 6.1.1.4'
    'Mn' 'Mn' 0.3368 0.7283
                         'International Tables Vol C Tables 4.2.6.8 and 6.1.1.4'
_computing_data_collection
;
APEX2 (Bruker, 2010)
;
_computing_cell_refinement
;
SAINT (Bruker, 2010)
;
_computing_data_reduction
;
SAINT (Bruker, 2010)
;
_computing_structure_solution
;
SHELXS97 (Sheldrick, 2008)
;
_computing_structure_refinement
;
SHELXL2013 (Sheldrick, 2015)
;
_computing_molecular_graphics
;
ORTEP-3 for Windows (Farrugia, 2012)
;
_computing_publication_material
;
SHELXL97 (Sheldrick, 2008) and WinGX (Farrugia, 2012)
;
loop_
    _atom_site_type_symbol
    _atom_site_label
    _atom_site_fract_x
    _atom_site_fract_y
    _atom_site_fract_z
    _atom_site_U_iso_or_equiv
    _atom_site_adp_type
    _atom_site_calc_flag
    _atom_site_occupancy
    _atom_site_disorder_assembly
    _atom_site_disorder_group
    Mn Mn1 0.23106(3) 0.5000 0.18528(2) 0.02403(8) Uani d 1 . .
    V V2 0.32741(2) 0.5000 0.39643(2) 0.01725(8) Uani d 1 . .
    V V3 0.5000 0.66921(3) 0.5000 0.01425(8) Uani d 1 . .
    V V4 0.54714(3) 0.5000 0.35620(2) 0.01948(8) Uani d 1 . .
    V V5 0.28084(2) 0.65841(2) 0.54017(2) 0.02209(7) Uani d 1 . .
    O O1 0.15020(19) 0.5000 0.07177(11) 0.0480(6) Uani d 1 . .
    O O2 0.13101(10) 0.32849(12) 0.20645(7) 0.0293(2) Uani d 1 . .
    O O3 0.33574(10) 0.33360(12) 0.15931(7) 0.0310(3) Uani d 1 . .
    O O4 0.28574(12) 0.5000 0.30500(8) 0.0253(3) Uani d 1 . .
    O O5 0.50366(14) 0.5000 0.26708(8) 0.0328(4) Uani d 1 . .
    O O6 0.25845(7) 0.36038(10) 0.43170(6) 0.0223(2) Uani d 1 . .
    O O7 0.44883(7) 0.62838(10) 0.39540(5) 0.01665(18) Uani d 1 . .
    O O8 0.64321(8) 0.36184(11) 0.36540(5) 0.0230(2) Uani d 1 . .
    O O9 0.40458(10) 0.5000 0.51485(7) 0.0153(2) Uani d 1 . .
    O O10 0.20825(11) 0.5000 0.54989(9) 0.0257(3) Uani d 1 . .
    O O11 0.40317(7) 0.77369(10) 0.51675(5) 0.02001(19) Uani d 1 . .
    O O12 0.20299(9) 0.78080(13) 0.55243(7) 0.0365(3) Uani d 1 . .
    H H1A 0.1272(17) 0.437(2) 0.0491(13) 0.053(7) Uiso d 1 . .
    H H2A 0.1052(16) 0.285(2) 0.1767(12) 0.038(6) Uiso d 1 . .
    H H2B 0.1397(15) 0.285(2) 0.2440(13) 0.038(6) Uiso d 1 . .
    H H3A 0.3060(19) 0.283(3) 0.1339(14) 0.053(7) Uiso d 1 . .
    H H3B 0.392(2) 0.359(3) 0.1441(17) 0.087(10) Uiso d 1 . .
    N N1 0.85954(17) 0.5000 0.23196(11) 0.0348(4) Uani d 1 . .
    C C10 0.9084(2) 0.5000 0.16133(14) 0.0373(5) Uani d 1 . .
    H H10A 0.8883 0.4181 0.1321 0.056 Uiso calc 0.5 . .
    H H10B 0.8870 0.5807 0.1315 0.056 Uiso calc 0.5 . .
    H H10C 0.9813 0.5011 0.1750 0.056 Uiso calc 1 . .
    C C11 0.8902(2) 0.3739(2) 0.27733(14) 0.0706(8) Uani d 1 . .
    H H11A 0.8699 0.2930 0.2473 0.106 Uiso calc 1 . .
    H H11B 0.9630 0.3735 0.2920 0.106 Uiso calc 1 . .
    H H11C 0.8577 0.3735 0.3221 0.106 Uiso calc 1 . .
    C C12 0.7469(3) 0.5000 0.2091(2) 0.0895(16) Uani d 1 . .
    H H12A 0.7269 0.4184 0.1797 0.134 Uiso calc 0.5 . .
    H H12B 0.7142 0.5007 0.2539 0.134 Uiso calc 1 . .
    H H12C 0.7270 0.5810 0.1791 0.134 Uiso calc 0.5 . .
    O O13 0.5022(2) 0.3567(5) 0.0856(2) 0.1752(17) Uani d 1 . .
    O O14A 0.5000 0.0973(14) 0.0000 0.143(14) Uani d 0.280(18) A 1
    O O14B 0.4760(18) 0.0000 0.0562(15) 0.158(18) Uani d 0.220(18) A 2
loop_
    _atom_site_aniso_label
    _atom_site_aniso_U_11
    _atom_site_aniso_U_22
    _atom_site_aniso_U_33
    _atom_site_aniso_U_12
    _atom_site_aniso_U_13
    _atom_site_aniso_U_23
    Mn1 0.03393(17) 0.01631(15) 0.01903(15) 0.000 -0.00521(12) 0.000
    V2 0.01907(15) 0.01704(15) 0.01409(15) 0.000 -0.00259(11) 0.000
    V3 0.01883(15) 0.01043(13) 0.01303(14) 0.000 0.00088(10) 0.000
    V4 0.02432(16) 0.02264(17) 0.01183(14) 0.000 0.00388(11) 0.000
    V5 0.02267(12) 0.01995(13) 0.02474(13) 0.00444(9) 0.00709(9) -0.00058(9)
    O1 0.0908(17) 0.0167(8) 0.0266(9) 0.000 -0.0232(9) 0.000
    O2 0.0407(6) 0.0190(5) 0.0250(6) -0.0052(4) -0.0054(5) -0.0005(4)
    O3 0.0325(6) 0.0240(5) 0.0345(6) -0.0022(5) -0.0016(5) -0.0062(5)
    O4 0.0290(7) 0.0270(8) 0.0168(6) 0.000 -0.0066(5) 0.000
    O5 0.0423(9) 0.0413(9) 0.0144(7) 0.000 0.0030(6) 0.000
    O6 0.0219(5) 0.0214(5) 0.0223(5) -0.0047(4) -0.0010(4) -0.0013(4)
    O7 0.0214(4) 0.0149(4) 0.0128(4) 0.0009(3) -0.0001(3) 0.0016(3)
    O8 0.0285(5) 0.0222(5) 0.0195(4) 0.0022(4) 0.0078(4) -0.0029(4)
    O9 0.0191(6) 0.0138(6) 0.0128(6) 0.000 0.0011(5) 0.000
    O10 0.0216(7) 0.0268(7) 0.0301(8) 0.000 0.0082(6) 0.000
    O11 0.0256(5) 0.0141(4) 0.0202(4) 0.0030(4) 0.0031(4) -0.0001(3)
    O12 0.0341(6) 0.0312(6) 0.0458(7) 0.0121(5) 0.0113(5) -0.0029(5)
    N1 0.0484(12) 0.0300(10) 0.0304(10) 0.000 0.0201(9) 0.000
    C10 0.0470(14) 0.0381(13) 0.0311(12) 0.000 0.0204(10) 0.000
    C11 0.128(2) 0.0406(12) 0.0531(13) 0.0137(13) 0.0449(15) 0.0168(10)
    C12 0.051(2) 0.153(5) 0.071(3) 0.000 0.0329(19) 0.000
    O13 0.0805(18) 0.238(4) 0.220(4) 0.022(2) 0.064(2) 0.065(3)
    O14A 0.027(5) 0.059(8) 0.33(4) 0.000 -0.022(10) 0.000
    O14B 0.101(15) 0.21(4) 0.135(19) 0.000 -0.077(14) 0.000
_geom_special_details
;
All e.s.d.'s (except the e.s.d. in the dihedral angle between two l.s. planes)
are estimated using the full covariance matrix. The cell e.s.d.'s are taken
into account individually in the estimation of e.s.d.'s in distances, angles
and torsion angles; correlations between e.s.d.'s in cell parameters are only
used when they are defined by crystal symmetry. An approximate (isotropic)
treatment of cell e.s.d.'s is used for estimating e.s.d.'s involving l.s.
planes.
;
loop_
    _geom_bond_atom_site_label_1
    _geom_bond_atom_site_label_2
    _geom_bond_site_symmetry_2
    _geom_bond_distance
    _geom_bond_publ_flag
    Mn1 O1 . 2.1365(18) ?
    Mn1 O4 . 2.1412(14) ?
    Mn1 O2 . 2.1863(12) ?
    Mn1 O2 6_565 2.1863(12) ?
    Mn1 O3 . 2.2136(12) ?
    Mn1 O3 6_565 2.2136(12) ?
    V2 O4 . 1.6350(14) ?
    V2 O6 . 1.7916(10) ?
    V2 O6 6_565 1.7916(10) ?
    V2 O7 6_565 2.0314(10) ?
    V2 O7 . 2.0314(10) ?
    V2 O9 . 2.1964(12) ?
    V2 V4 . 3.0988(5) ?
    V2 V5 . 3.1152(4) ?
    V2 V5 6_565 3.1153(4) ?
    V3 O11 . 1.6917(10) ?
    V3 O11 2_656 1.6918(10) ?
    V3 O7 . 1.9205(9) ?
    V3 O7 2_656 1.9205(9) ?
    V3 O9 . 2.1041(9) ?
    V3 O9 5_666 2.1041(9) ?
    V3 V5 . 3.0928(3) ?
    V3 V5 2_656 3.0928(3) ?
    V4 O5 . 1.6013(15) ?
    V4 O8 6_565 1.8322(10) ?
    V4 O8 . 1.8322(10) ?
    V4 O7 . 1.9959(10) ?
    V4 O7 6_565 1.9959(10) ?
    V4 O9 5_666 2.2840(12) ?
    V4 V5 2_656 3.1069(4) ?
    V4 V5 5_666 3.1069(4) ?
    V5 O12 . 1.6030(11) ?
    V5 O10 . 1.8264(8) ?
    V5 O8 5_666 1.8322(10) ?
    V5 O6 6_565 1.9136(10) ?
    V5 O11 . 2.0579(10) ?
    V5 O9 . 2.3326(10) ?
    V5 V5 6_565 3.0543(5) ?
    V5 V4 5_666 3.1068(4) ?
    O1 H1A . 0.76(2) ?
    O2 H2A . 0.72(2) ?
    O2 H2B . 0.78(2) ?
    O3 H3A . 0.74(3) ?
    O3 H3B . 0.87(3) ?
    O6 V5 6_565 1.9137(10) ?
    O8 V5 5_666 1.8322(10) ?
    O9 V3 5_666 2.1041(9) ?
    O9 V4 5_666 2.2840(12) ?
    O9 V5 6_565 2.3327(10) ?
    O10 V5 6_565 1.8264(8) ?
    N1 C11 6_565 1.481(2) ?
    N1 C11 . 1.481(2) ?
    N1 C12 . 1.486(4) ?
    N1 C10 . 1.496(3) ?
    C10 H10A . 0.9600 ?
    C10 H10B . 0.9600 ?
    C10 H10C . 0.9600 ?
    C11 H11A . 0.9600 ?
    C11 H11B . 0.9600 ?
    C11 H11C . 0.9600 ?
    C12 H12A . 0.9600 ?
    C12 H12B . 0.9600 ?
    C12 H12C . 0.9600 ?
loop_
    _geom_angle_atom_site_label_1
    _geom_angle_atom_site_label_2
    _geom_angle_atom_site_label_3
    _geom_angle_site_symmetry_1
    _geom_angle_site_symmetry_3
    _geom_angle
    _geom_angle_publ_flag
    O1 Mn1 O4 . . 169.83(9) ?
    O1 Mn1 O2 . . 86.07(6) ?
    O4 Mn1 O2 . . 87.28(4) ?
    O1 Mn1 O2 . 6_565 86.07(6) ?
    O4 Mn1 O2 . 6_565 87.28(4) ?
    O2 Mn1 O2 . 6_565 98.27(7) ?
    O1 Mn1 O3 . . 92.53(6) ?
    O4 Mn1 O3 . . 94.47(4) ?
    O2 Mn1 O3 . . 84.40(5) ?
    O2 Mn1 O3 6_565 . 176.89(5) ?
    O1 Mn1 O3 . 6_565 92.53(6) ?
    O4 Mn1 O3 . 6_565 94.47(4) ?
    O2 Mn1 O3 . 6_565 176.88(5) ?
    O2 Mn1 O3 6_565 6_565 84.40(5) ?
    O3 Mn1 O3 . 6_565 92.89(7) ?
    O4 V2 O6 . . 103.51(5) ?
    O4 V2 O6 . 6_565 103.51(5) ?
    O6 V2 O6 . 6_565 97.40(7) ?
    O4 V2 O7 . 6_565 98.09(5) ?
    O6 V2 O7 . 6_565 89.49(4) ?
    O6 V2 O7 6_565 6_565 155.03(4) ?
    O4 V2 O7 . . 98.09(5) ?
    O6 V2 O7 . . 155.03(4) ?
    O6 V2 O7 6_565 . 89.49(4) ?
    O7 V2 O7 6_565 . 75.07(5) ?
    O4 V2 O9 . . 172.10(7) ?
    O6 V2 O9 . . 81.57(4) ?
    O6 V2 O9 6_565 . 81.57(4) ?
    O7 V2 O9 6_565 . 75.72(4) ?
    O7 V2 O9 . . 75.72(4) ?
    O4 V2 V4 . . 87.69(6) ?
    O6 V2 V4 . . 128.77(3) ?
    O6 V2 V4 6_565 . 128.77(3) ?
    O7 V2 V4 6_565 . 39.28(3) ?
    O7 V2 V4 . . 39.28(3) ?
    O9 V2 V4 . . 84.41(4) ?
    O4 V2 V5 . . 137.34(4) ?
    O6 V2 V5 . . 84.70(3) ?
    O6 V2 V5 6_565 . 34.01(3) ?
    O7 V2 V5 6_565 . 124.08(3) ?
    O7 V2 V5 . . 87.88(3) ?
    O9 V2 V5 . . 48.39(3) ?
    V4 V2 V5 . . 119.816(10) ?
    O4 V2 V5 . 6_565 137.34(4) ?
    O6 V2 V5 . 6_565 34.02(3) ?
    O6 V2 V5 6_565 6_565 84.70(3) ?
    O7 V2 V5 6_565 6_565 87.88(3) ?
    O7 V2 V5 . 6_565 124.08(3) ?
    O9 V2 V5 . 6_565 48.39(3) ?
    V4 V2 V5 . 6_565 119.816(10) ?
    V5 V2 V5 . 6_565 58.710(11) ?
    O11 V3 O11 . 2_656 106.92(7) ?
    O11 V3 O7 . . 97.20(4) ?
    O11 V3 O7 2_656 . 96.82(4) ?
    O11 V3 O7 . 2_656 96.82(4) ?
    O11 V3 O7 2_656 2_656 97.20(4) ?
    O7 V3 O7 . 2_656 156.35(6) ?
    O11 V3 O9 . . 87.37(4) ?
    O11 V3 O9 2_656 . 165.69(5) ?
    O7 V3 O9 . . 80.27(4) ?
    O7 V3 O9 2_656 . 81.45(4) ?
    O11 V3 O9 . 5_666 165.69(5) ?
    O11 V3 O9 2_656 5_666 87.38(4) ?
    O7 V3 O9 . 5_666 81.45(4) ?
    O7 V3 O9 2_656 5_666 80.27(4) ?
    O9 V3 O9 . 5_666 78.34(6) ?
    O11 V3 V5 . . 38.47(3) ?
    O11 V3 V5 2_656 . 145.38(4) ?
    O7 V3 V5 . . 90.52(3) ?
    O7 V3 V5 2_656 . 88.69(3) ?
    O9 V3 V5 . . 48.93(3) ?
    O9 V3 V5 5_666 . 127.22(3) ?
    O11 V3 V5 . 2_656 145.38(4) ?
    O11 V3 V5 2_656 2_656 38.47(3) ?
    O7 V3 V5 . 2_656 88.68(3) ?
    O7 V3 V5 2_656 2_656 90.52(3) ?
    O9 V3 V5 . 2_656 127.22(3) ?
    O9 V3 V5 5_666 2_656 48.93(3) ?
    V5 V3 V5 . 2_656 176.145(13) ?
    O5 V4 O8 . 6_565 103.31(5) ?
    O5 V4 O8 . . 103.30(5) ?
    O8 V4 O8 6_565 . 93.26(7) ?
    O5 V4 O7 . . 100.85(6) ?
    O8 V4 O7 6_565 . 89.92(4) ?
    O8 V4 O7 . . 154.18(4) ?
    O5 V4 O7 . 6_565 100.85(6) ?
    O8 V4 O7 6_565 6_565 154.18(4) ?
    O8 V4 O7 . 6_565 89.92(4) ?
    O7 V4 O7 . 6_565 76.64(6) ?
    O5 V4 O9 . 5_666 175.24(8) ?
    O8 V4 O9 6_565 5_666 79.88(4) ?
    O8 V4 O9 . 5_666 79.88(4) ?
    O7 V4 O9 . 5_666 75.47(4) ?
    O7 V4 O9 6_565 5_666 75.48(4) ?
    O5 V4 V2 . . 90.98(7) ?
    O8 V4 V2 6_565 . 130.01(3) ?
    O8 V4 V2 . . 130.01(3) ?
    O7 V4 V2 . . 40.12(3) ?
    O7 V4 V2 6_565 . 40.12(3) ?
    O9 V4 V2 5_666 . 84.26(3) ?
    O5 V4 V5 . 2_656 135.13(5) ?
    O8 V4 V5 6_565 2_656 32.02(3) ?
    O8 V4 V5 . 2_656 82.35(3) ?
    O7 V4 V5 . 2_656 86.97(3) ?
    O7 V4 V5 6_565 2_656 123.83(3) ?
    O9 V4 V5 5_666 2_656 48.37(3) ?
    V2 V4 V5 . 2_656 119.596(11) ?
    O5 V4 V5 . 5_666 135.13(5) ?
    O8 V4 V5 6_565 5_666 82.35(3) ?
    O8 V4 V5 . 5_666 32.02(3) ?
    O7 V4 V5 . 5_666 123.83(3) ?
    O7 V4 V5 6_565 5_666 86.97(3) ?
    O9 V4 V5 5_666 5_666 48.37(3) ?
    V2 V4 V5 . 5_666 119.596(11) ?
    V5 V4 V5 2_656 5_666 58.884(11) ?
    O12 V5 O10 . . 104.13(6) ?
    O12 V5 O8 . 5_666 103.30(6) ?
    O10 V5 O8 . 5_666 92.80(6) ?
    O12 V5 O6 . 6_565 101.58(6) ?
    O10 V5 O6 . 6_565 90.67(6) ?
    O8 V5 O6 5_666 6_565 153.19(5) ?
    O12 V5 O11 . . 99.90(6) ?
    O10 V5 O11 . . 155.80(5) ?
    O8 V5 O11 5_666 . 84.37(4) ?
    O6 V5 O11 6_565 . 81.68(4) ?
    O12 V5 O9 . . 173.12(5) ?
    O10 V5 O9 . . 82.29(4) ?
    O8 V5 O9 5_666 . 78.56(4) ?
    O6 V5 O9 6_565 . 75.59(4) ?
    O11 V5 O9 . . 73.59(3) ?
    O12 V5 V5 . 6_565 137.39(5) ?
    O10 V5 V5 . 6_565 33.27(4) ?
    O8 V5 V5 5_666 6_565 83.88(3) ?
    O6 V5 V5 6_565 6_565 84.57(3) ?
    O11 V5 V5 . 6_565 122.69(3) ?
    O9 V5 V5 . 6_565 49.10(2) ?
    O12 V5 V3 . . 130.66(5) ?
    O10 V5 V3 . . 125.13(4) ?
    O8 V5 V3 5_666 . 79.01(3) ?
    O6 V5 V3 6_565 . 77.29(3) ?
    O11 V5 V3 . . 30.76(3) ?
    O9 V5 V3 . . 42.84(2) ?
    V5 V5 V3 6_565 . 91.929(7) ?
    O12 V5 V4 . 5_666 135.29(5) ?
    O10 V5 V4 . 5_666 83.26(4) ?
    O8 V5 V4 5_666 5_666 32.02(3) ?
    O6 V5 V4 6_565 5_666 122.63(3) ?
    O11 V5 V4 . 5_666 81.71(3) ?
    O9 V5 V4 . 5_666 47.04(3) ?
    V5 V5 V4 6_565 5_666 60.558(6) ?
    V3 V5 V4 . 5_666 61.520(9) ?
    O12 V5 V2 . . 133.04(5) ?
    O10 V5 V2 . . 80.75(4) ?
    O8 V5 V2 5_666 . 123.30(3) ?
    O6 V5 V2 6_565 . 31.58(3) ?
    O11 V5 V2 . . 80.81(3) ?
    O9 V5 V2 . . 44.75(3) ?
    V5 V5 V2 6_565 . 60.645(6) ?
    V3 V5 V2 . . 61.274(8) ?
    V4 V5 V2 5_666 . 91.545(10) ?
    Mn1 O1 H1A . . 127.0(17) ?
    Mn1 O2 H2A . . 123.2(17) ?
    Mn1 O2 H2B . . 122.5(15) ?
    H2A O2 H2B . . 108(2) ?
    Mn1 O3 H3A . . 108.1(19) ?
    Mn1 O3 H3B . . 117(2) ?
    H3A O3 H3B . . 114(3) ?
    V2 O4 Mn1 . . 179.96(10) ?
    V2 O6 V5 . 6_565 114.40(5) ?
    V3 O7 V4 . . 108.10(4) ?
    V3 O7 V2 . . 106.33(4) ?
    V4 O7 V2 . . 100.60(4) ?
    V5 O8 V4 5_666 . 115.96(5) ?
    V3 O9 V3 5_666 . 101.66(6) ?
    V3 O9 V2 5_666 . 94.70(4) ?
    V3 O9 V2 . . 94.70(4) ?
    V3 O9 V4 5_666 5_666 92.45(4) ?
    V3 O9 V4 . 5_666 92.45(4) ?
    V2 O9 V4 . 5_666 168.68(7) ?
    V3 O9 V5 5_666 . 169.81(5) ?
    V3 O9 V5 . . 88.231(11) ?
    V2 O9 V5 . . 86.86(4) ?
    V4 O9 V5 5_666 . 84.59(4) ?
    V3 O9 V5 5_666 6_565 88.232(11) ?
    V3 O9 V5 . 6_565 169.81(5) ?
    V2 O9 V5 . 6_565 86.86(4) ?
    V4 O9 V5 5_666 6_565 84.59(4) ?
    V5 O9 V5 . 6_565 81.79(4) ?
    V5 O10 V5 6_565 . 113.47(8) ?
    V3 O11 V5 . . 110.76(5) ?
    C11 N1 C11 6_565 . 110.3(3) ?
    C11 N1 C12 6_565 . 109.32(18) ?
    C11 N1 C12 . . 109.32(18) ?
    C11 N1 C10 6_565 . 109.79(14) ?
    C11 N1 C10 . . 109.79(14) ?
    C12 N1 C10 . . 108.3(2) ?
    N1 C10 H10A . . 109.5 ?
    N1 C10 H10B . . 109.5 ?
    H10A C10 H10B . . 109.5 ?
    N1 C10 H10C . . 109.5 ?
    H10A C10 H10C . . 109.5 ?
    H10B C10 H10C . . 109.5 ?
    N1 C11 H11A . . 109.5 ?
    N1 C11 H11B . . 109.5 ?
    H11A C11 H11B . . 109.5 ?
    N1 C11 H11C . . 109.5 ?
    H11A C11 H11C . . 109.5 ?
    H11B C11 H11C . . 109.5 ?
    N1 C12 H12A . . 109.5 ?
    N1 C12 H12B . . 109.5 ?
    H12A C12 H12B . . 109.5 ?
    N1 C12 H12C . . 109.5 ?
    H12A C12 H12C . . 109.5 ?
    H12B C12 H12C . . 109.5 ?
loop_
    _geom_torsion_atom_site_label_1
    _geom_torsion_atom_site_label_2
    _geom_torsion_atom_site_label_3
    _geom_torsion_atom_site_label_4
    _geom_torsion_site_symmetry_1
    _geom_torsion_site_symmetry_2
    _geom_torsion_site_symmetry_3
    _geom_torsion_site_symmetry_4
    _geom_torsion
    _geom_torsion_publ_flag
    O4 V2 O6 V5 . . . 6_565 -174.84(6) ?
    O6 V2 O6 V5 6_565 . . 6_565 -68.97(7) ?
    O7 V2 O6 V5 6_565 . . 6_565 86.96(6) ?
    O7 V2 O6 V5 . . . 6_565 35.96(13) ?
    O9 V2 O6 V5 . . . 6_565 11.32(5) ?
    V4 V2 O6 V5 . . . 6_565 87.13(6) ?
    V5 V2 O6 V5 . . . 6_565 -37.34(5) ?
    O5 V4 O8 V5 . . . 5_666 174.45(7) ?
    O8 V4 O8 V5 6_565 . . 5_666 69.96(7) ?
    O7 V4 O8 V5 . . . 5_666 -26.63(13) ?
    O7 V4 O8 V5 6_565 . . 5_666 -84.41(6) ?
    O9 V4 O8 V5 5_666 . . 5_666 -9.15(5) ?
    V2 V4 O8 V5 . . . 5_666 -82.75(6) ?
    V5 V4 O8 V5 2_656 . . 5_666 39.78(5) ?
    O12 V5 O10 V5 . . . 6_565 -178.86(8) ?
    O8 V5 O10 V5 5_666 . . 6_565 -74.39(8) ?
    O6 V5 O10 V5 6_565 . . 6_565 79.02(8) ?
    O11 V5 O10 V5 . . . 6_565 8.1(2) ?
    O9 V5 O10 V5 . . . 6_565 3.67(8) ?
    V3 V5 O10 V5 . . . 6_565 4.14(11) ?
    V4 V5 O10 V5 5_666 . . 6_565 -43.77(7) ?
    V2 V5 O10 V5 . . . 6_565 48.91(7) ?
    O11 V3 O11 V5 2_656 . . . -178.88(6) ?
    O7 V3 O11 V5 . . . . 81.71(5) ?
    O7 V3 O11 V5 2_656 . . . -79.19(5) ?
    O9 V3 O11 V5 . . . . 1.87(5) ?
    O9 V3 O11 V5 5_666 . . . -1.9(2) ?
    V5 V3 O11 V5 2_656 . . . 179.893(6) ?
loop_
    _geom_hbond_atom_site_label_D
    _geom_hbond_atom_site_label_H
    _geom_hbond_atom_site_label_A
    _geom_hbond_site_symmetry_A
    _geom_hbond_distance_DH
    _geom_hbond_distance_HA
    _geom_hbond_distance_DA
    _geom_hbond_angle_DHA
    O1 H1A O11 4_545 0.76(2) 1.97(2) 2.7199(14) 168(2)
    O2 H2A O7 4_545 0.72(2) 2.04(2) 2.7457(15) 167(2)
    O2 H2B O3 7 0.78(2) 2.05(2) 2.8295(18) 178(2)
    O3 H3A O6 7 0.74(3) 1.92(3) 2.6573(16) 174(3)
    O3 H3B O13 . 0.87(3) 1.91(3) 2.737(3) 158(3)
    C10 H10A O11 3_544 0.96 2.51 3.362(2) 148
    C10 H10B O11 8_564 0.96 2.51 3.362(2) 148
    C10 H10C O2 1_655 0.96 2.58 3.370(3) 139
    C10 H10C O2 6_665 0.96 2.57 3.370(3) 141
    C11 H11A O8 7_655 0.96 2.48 3.384(3) 156
    C12 H12A O12 3_544 0.96 2.60 3.474(4) 152
    C12 H12C O12 8_564 0.96 2.59 3.474(4) 153
_shelx_hkl_file
;
   0   0  -4    8.26    0.20
   0   0  -4    8.23    0.21
   0   0  -4    8.49    0.20
   0   0  -4    8.66    0.20
   0   0   4    8.40    0.22
   0   0   4    8.40    0.22
   0   0   4    8.59    0.19
   0   0   4    8.63    0.21
   0   0   4    8.65    0.20
   0   0   4    8.40    0.20
   0   0   4    8.50    0.20
   0   0  -4    8.44    0.19
   0   0  -4    8.21    0.19
   0   0   6   26.99    0.60
   0   0   6   27.16    0.60
   0   0  -6   27.51    0.57
   0   0   6   27.45    0.58
   0   0   6   26.62    0.58
   0   0   6   26.48    0.57
   0   0  -6   27.64    0.56
   0   0  -6   27.43    0.58
   0   0  -6   26.66    0.59
   0   0  -6   27.00    0.58
   0   0  -6   26.49    0.60
   0   0  -6   27.07    0.56
   0   0   6   27.12    0.58
   0   0  -6   27.37    0.61
   0   0   6   26.72    0.56
   0   0  -8    2.60    0.12
   0   0  -8    2.74    0.14
   0   0   8    3.04    0.13
   0   0   8    2.72    0.12
   0   0   8    2.72    0.13
   0   0  -8    2.60    0.10
   0   0  -8    3.06    0.15
   0   0  -8    2.67    0.12
   0   0  -8    3.13    0.15
   0   0   8    2.71    0.14
   0   0  -8    2.61    0.10
   0   0 -10    0.03    0.05
   0   0 -10    0.03    0.05
   0   0  10    0.07    0.05
   0   0 -10   -0.04    0.04
   0   0 -10    0.02    0.05
   0   0 -10   -0.04    0.03
   0   0 -10    0.03    0.04
   0   0  10   -0.02    0.04
   0   0  10   -0.04    0.04
   0   0  10    0.06    0.05
   0   0 -10    0.07    0.06
   0   0 -10   -0.06    0.04
   0   0  10    0.01    0.05
   0   0  12    9.02    0.28
   0   0 -12    8.51    0.28
   0   0  12    8.68    0.28
   0   0  12    8.35    0.22
   0   0 -12    8.59    0.23
   0   0 -12    8.40    0.27
   0   0 -12    8.36    0.27
   0   0  12    8.37    0.28
   0   0 -12    8.69    0.30
   0   0  12    8.41    0.31
   0   0 -12    8.52    0.31
   0   0 -12    8.38    0.32
   0   0 -12    8.41    0.24
   0   0  12    8.28    0.32
   0   0 -14    0.70    0.12
   0   0 -14    0.60    0.10
   0   0 -14    0.68    0.11
   0   0 -14    0.71    0.11
   0   0  14    0.77    0.10
   0   0  14    0.72    0.12
   0   0  14    0.62    0.07
   0   0  14    0.76    0.11
   0   0  14    0.71    0.11
   0   0  14    0.57    0.11
   0   0 -14    0.67    0.10
   0   0 -14    0.65    0.07
   0   0  16    0.25    0.06
   0   0 -16    0.34    0.12
   0   0 -16    0.12    0.08
   0   0  16    0.38    0.11
   0   0  16    0.06    0.08
   0   0 -16    0.04    0.09
   0   0  16    0.25    0.11
   0   0 -16    0.05    0.09
   0   0  16    0.22    0.11
   0   0 -16    0.10    0.09
   0   0  16    0.10    0.09
   0   0 -16    0.24    0.07
   0   0 -18    0.71    0.10
   0   0 -18    0.65    0.13
   0   0 -18    0.81    0.14
   0   0  18    0.62    0.09
   0   0  18    0.57    0.15
   0   0  18    0.68    0.14
   0   0  18    0.51    0.15
   0   0 -18    0.41    0.13
   0   0 -18    0.66    0.16
   0   0 -18    0.72    0.14
   0   0  18    0.62    0.15
   0   0 -18    0.80    0.12
   0   0  18    0.72    0.15
   0   0  18    0.80    0.13
   0   0 -20   19.84    0.64
   0   0  20   20.34    0.70
   0   0 -20   19.51    0.66
   0   0  20   17.98    0.60
   0   0  20   20.11    0.47
   0   0 -20   20.08    0.63
   0   0 -20   20.90    0.65
   0   0  20   20.02    0.69
   0   0  20   18.51    0.61
   0   0  20   20.32    0.65
   0   0 -20   19.99    0.59
   0   0 -20   19.36    0.51
   0   0 -20   20.00    0.61
   0   0 -20   19.44    0.70
   0   0 -20   19.08    0.60
   0   0  20   19.71    0.70
   0   0  22    9.02    0.55
   0   0  22   10.41    0.52
   0   0  22    9.77    0.55
   0   0  22    9.64    0.60
   0   0 -22   10.20    0.51
   0   0  22    9.45    0.47
   0   0 -22    9.70    0.59
   0   0 -22    9.48    0.48
   0   0 -22    9.48    0.36
   0   0 -22    9.90    0.44
   0   0 -22    9.80    0.48
   0   0  22   10.27    0.58
   0   0 -22    9.49    0.54
   0   0  22   11.17    0.49
   0   0 -22    9.92    0.50
   0  -1  -3   57.00    1.14
   0  -1   3   58.78    1.14
   0  -1   3   58.30    1.15
   0  -1   3   59.04    1.14
   0  -1   3   58.78    1.15
   0  -1  -3   57.13    1.15
   0  -1   3   56.17    1.15
   0  -1  -3   58.52    1.15
   0  -1  -3   56.99    1.15
   0  -1   3   58.35    1.16
   0  -1   3   59.13    1.13
   0  -1   3   58.34    1.16
   0  -1  -3   58.54    1.16
   0  -1  -3   58.12    1.15
   0   1  -3   58.62    1.14
   0   1  -3   58.03    1.16
   0   1   3   56.39    1.15
   0   1  -3   58.02    1.16
   0   1   3   62.69    1.13
   0   1  -3   58.46    1.16
   0   1  -3   58.32    1.15
   0   1  -3   59.21    1.14
   0   1   3   55.52    1.16
   0   1   3   58.30    1.15
   0   1  -3   59.56    1.13
   0   1   3   58.20    1.15
   0   1   3   56.93    1.16
   0   1   3   59.19    1.13
   0   1  -3   58.07    1.15
   0   1   3   56.20    1.14
   0   1  -3   56.33    1.15
   0  -1  -5   43.41    0.88
   0  -1  -5   44.47    0.89
   0  -1  -5   42.88    0.90
   0  -1   5   43.12    0.88
   0  -1  -5   42.78    0.90
   0  -1  -5   44.18    0.85
   0  -1   5   42.71    0.90
   0  -1  -5   43.21    0.91
   0  -1   5   43.67    0.89
   0  -1   5   44.07    0.89
   0  -1   5   43.30    0.89
   0  -1   5   43.32    0.87
   0  -1  -5   43.44    0.88
   0   1  -5   43.42    0.87
   0   1   5   43.16    0.89
   0   1   5   44.15    0.89
   0   1   5   44.88    0.88
   0   1   5   43.04    0.90
   0   1  -5   43.00    0.91
   0   1   5   43.05    0.90
   0   1   5   43.06    0.91
   0   1  -5   42.76    0.89
   0   1  -5   44.62    0.85
   0   1  -5   44.51    0.89
   0   1  -5   43.86    0.91
   0   1  -5   44.35    0.88
   0   1   5   42.37    0.90
   0   1  -5   43.98    0.91
   0   1  -5   43.95    0.89
   0   1  -5   43.17    0.88
   0  -1   7   28.63    0.61
   0  -1  -7   27.86    0.61
   0  -1   7   26.80    0.63
   0  -1  -7   27.59    0.63
   0  -1  -7   27.49    0.59
   0  -1   7   27.04    0.60
   0  -1  -7   28.01    0.63
   0  -1  -7   28.58    0.56
   0  -1  -7   27.11    0.62
   0  -1  -7   27.24    0.61
   0  -1   7   28.01    0.61
   0  -1   7   27.89    0.60
   0  -1  -7   27.98    0.59
   0   1   7   28.79    0.60
   0   1  -7   27.95    0.60
   0   1  -7   27.96    0.59
   0   1   7   27.18    0.61
   0   1   7   27.46    0.63
   0   1  -7   27.31    0.63
   0   1  -7   27.57    0.61
   0   1   7   28.21    0.64
   0   1  -7   27.59    0.62
   0   1  -7   28.33    0.61
   0   1   7   27.47    0.61
   0   1   7   27.31    0.62
   0   1  -7   28.22    0.56
   0   1  -7   27.78    0.60
   0  -1  -9   35.79    0.71
   0  -1  -9   34.99    0.78
   0  -1  -9   35.55    0.76
   0  -1   9   34.91    0.77
   0  -1   9   35.39    0.78
   0  -1   9   35.30    0.81
   0  -1   9   35.50    0.77
   0  -1   9   35.00    0.76
   0  -1  -9   35.17    0.79
   0  -1  -9   35.65    0.81
   0  -1   9   36.04    0.81
   0  -1  -9   35.84    0.78
   0  -1  -9   35.63    0.75
   0  -1  -9   34.72    0.80
   0   1  -9   35.63    0.75
   0   1  -9   36.73    0.76
   0   1  -9   36.49    0.78
   0   1  -9   35.73    0.81
   0   1  -9   34.76    0.78
   0   1   9   35.65    0.81
   0   1   9   35.86    0.82
   0   1  -9   35.00    0.81
   0   1   9   34.92    0.79
   0   1  -9   35.39    0.80
   0   1   9   35.12    0.77
   0   1  -9   35.38    0.77
   0   1   9   34.74    0.78
   0   1   9   35.40    0.80
   0   1  -9   36.27    0.72
   0  -1 -11   33.41    0.80
   0  -1  11   33.41    0.80
   0  -1 -11   33.81    0.77
   0  -1 -11   33.76    0.68
   0  -1 -11   33.45    0.73
   0  -1  11   34.43    0.76
   0  -1  11   33.93    0.75
   0  -1  11   33.46    0.72
   0  -1 -11   33.21    0.76
   0  -1 -11   33.17    0.79
   0  -1 -11   33.19    0.74
   0  -1 -11   32.63    0.77
   0  -1  11   32.86    0.80
   0  -1  11   32.54    0.75
   0  -1  11   32.84    0.73
   0   1  11   34.54    0.75
   0   1 -11   33.42    0.78
   0   1 -11   32.90    0.77
   0   1  11   33.81    0.80
   0   1 -11   32.95    0.76
   0   1  11   32.34    0.76
   0   1 -11   32.76    0.69
   0   1 -11   33.15    0.80
   0   1 -11   33.74    0.80
   0   1  11   33.85    0.80
   0   1 -11   33.12    0.73
   0   1 -11   32.82    0.75
   0   1 -11   34.07    0.73
   0   1  11   33.33    0.77
   0   1  11   32.99    0.79
   0  -1 -13    0.06    0.07
   0  -1 -13   -0.04    0.06
   0  -1 -13    0.08    0.06
   0  -1  13   -0.02    0.07
   0  -1  13    0.10    0.07
   0  -1 -13    0.08    0.08
   0  -1  13    0.06    0.07
   0  -1  13    0.06    0.06
   0  -1  13    0.06    0.05
   0  -1 -13    0.08    0.05
   0  -1  13   -0.03    0.06
   0  -1 -13    0.08    0.08
   0   1 -13   -0.01    0.05
   0   1 -13    0.12    0.04
   0   1  13    0.03    0.04
   0   1  13    0.03    0.06
   0   1 -13    0.04    0.05
   0   1 -13    0.09    0.07
   0   1 -13    0.00    0.07
   0   1 -13    0.00    0.06
   0   1  13    0.04    0.08
   0   1 -13    0.09    0.07
   0   1  13   -0.01    0.07
   0   1  13    0.06    0.06
   0   1  13    0.02    0.06
   0   1 -13   -0.09    0.06
   0   1  13    0.00    0.07
   0   1 -13   -0.01    0.07
   0   1 -13    0.04    0.07
   0  -1 -15    1.68    0.14
   0  -1 -15    1.62    0.21
   0  -1 -15    1.81    0.18
   0  -1  15    1.67    0.20
   0  -1  15    1.53    0.18
   0  -1  15    2.05    0.17
   0  -1  15    1.46    0.17
   0  -1 -15    1.92    0.18
   0  -1 -15    1.91    0.24
   0  -1 -15    1.74    0.17
   0  -1  15    1.67    0.12
   0  -1  15    1.28    0.17
   0   1  15    1.72    0.19
   0   1  15    1.62    0.17
   0   1  15    1.60    0.19
   0   1 -15    1.47    0.18
   0   1 -15    1.80    0.19
   0   1  15    1.54    0.09
   0   1 -15    2.00    0.19
   0   1 -15    1.77    0.11
   0   1 -15    1.76    0.18
   0   1 -15    1.93    0.18
   0   1  15    1.63    0.18
   0   1 -15    1.58    0.16
   0   1  15    1.63    0.20
   0   1 -15    1.35    0.17
   0  -1  17    2.95    0.27
   0  -1  17    2.98    0.23
   0  -1 -17    2.96    0.24
   0  -1 -17    2.85    0.27
   0  -1 -17    2.42    0.22
   0  -1  17    3.23    0.28
   0  -1 -17    2.71    0.23
   0  -1  17    3.21    0.21
   0  -1  17    2.69    0.17
   0  -1 -17    2.56    0.19
   0  -1 -17    2.89    0.22
   0  -1  17    3.20    0.25
   0   1  17    2.50    0.25
   0   1 -17    2.79    0.23
   0   1 -17    3.41    0.24
   0   1  17    2.65    0.12
   0   1  17    3.08    0.26
   0   1  17    2.60    0.22
   0   1  17    2.65    0.23
   0   1 -17    2.74    0.24
   0   1 -17    3.05    0.15
   0   1  17    3.02    0.26
   0   1 -17    2.77    0.24
   0   1 -17    3.05    0.22
   0   1  17    2.86    0.26
   0   1 -17    2.93    0.27
   0   1  17    2.65    0.22
   0  -1 -19   10.59    0.44
   0  -1 -19   10.85    0.45
   0  -1  19   10.71    0.40
   0  -1 -19   10.63    0.43
   0  -1  19   10.12    0.49
   0  -1 -19   10.05    0.49
   0  -1  19   10.20    0.32
   0  -1 -19   10.82    0.40
   0  -1  19   10.10    0.45
   0  -1 -19   10.79    0.36
   0  -1 -19   10.68    0.40
   0  -1  19    9.37    0.41
   0  -1  19   10.26    0.48
   0  -1 -19   10.81    0.42
   0   1  19   10.27    0.41
   0   1  19   10.06    0.42
   0   1  19   10.96    0.42
   0   1 -19   10.10    0.42
   0   1 -19   10.88    0.46
   0   1  19   10.61    0.45
   0   1 -19   10.93    0.43
   0   1 -19   10.64    0.40
   0   1 -19   10.73    0.38
   0   1  19   10.93    0.48
   0   1  19   10.90    0.48
   0   1 -19   10.54    0.45
   0   1 -19   10.01    0.48
   0   1  19   10.32    0.47
   0   1 -19   11.38    0.44
   0  -1 -21   11.39    0.53
   0  -1 -21   10.89    0.45
   0  -1  21   10.88    0.34
   0  -1 -21   11.45    0.51
   0  -1  21   11.01    0.48
   0  -1  21   11.00    0.59
   0  -1  21   11.57    0.56
   0  -1 -21   10.64    0.45
   0  -1  21    9.28    0.44
   0  -1 -21   10.33    0.37
   0  -1 -21   11.08    0.49
   0  -1  21    9.83    0.51
   0  -1  21   10.43    0.50
   0  -1 -21   10.96    0.48
   0  -1 -21   10.28    0.56
   0   1  21   10.24    0.47
   0   1 -21   10.49    0.53
   0   1  21    9.62    0.45
   0   1 -21    9.72    0.54
   0   1 -21   11.09    0.42
   0   1  21   11.22    0.55
   0   1  21    9.87    0.52
   0   1  21   11.01    0.56
   0   1 -21   10.53    0.48
   0   1  21   11.02    0.54
   0   1  21    9.50    0.45
   0   1 -21   11.29    0.50
   0   1 -21   10.21    0.50
   0   1 -21   11.20    0.45
   0   1 -21   10.53    0.49
   0  -1 -23    0.26    0.21
   0  -1  23    0.22    0.28
   0  -1 -23    0.01    0.16
   0  -1 -23   -0.34    0.22
   0  -1 -23    0.13    0.21
   0  -1  23   -0.18    0.24
   0  -1 -23    0.23    0.24
   0  -1  23   -0.13    0.24
   0  -1  23    0.26    0.22
   0  -1  23    0.44    0.21
   0  -1 -23    0.08    0.22
   0  -1 -23    0.49    0.31
   0  -1  23    0.24    0.27
   0   1  23    0.06    0.23
   0   1 -23   -0.18    0.25
   0   1  23    0.13    0.26
   0   1 -23    0.25    0.27
   0   1 -23    0.27    0.19
   0   1 -23    0.18    0.20
   0   1  23    0.13    0.22
   0   1 -23    0.09    0.23
   0   1 -23   -0.08    0.22
   0   1  23    0.37    0.25
   0   1  23   -0.07    0.21
   0  -2   0   79.79    1.51
   0  -2   0   77.16    1.53
   0  -2   0   77.69    1.52
   0  -2   0   74.96    1.51
   0  -2   0   77.16    1.52
   0  -2   0   78.47    1.51
   0  -2   0   76.01    1.52
   0  -2   0   75.79    1.52
   0  -2   0   82.37    1.51
   0  -2   0   77.19    1.52
   0  -2   0   76.87    1.53
   0  -2   0   77.14    1.52
   0  -2   0   79.15    1.52
   0   2   0   77.50    1.51
   0   2   0   75.02    1.52
   0   2   0   76.86    1.53
   0   2   0   78.47    1.53
   0   2   0   78.52    1.52
   0  -2  -2  181.10    3.39
   0  -2  -2  181.57    3.40
   0  -2  -2  171.12    3.42
   0  -2   2  171.79    3.41
   0  -2   2  179.44    3.41
   0  -2   2  174.40    3.40
   0  -2  -2  180.92    3.40
   0  -2  -2  172.49    3.39
   0  -2  -2  169.57    3.38
   0  -2   2  168.76    3.41
   0  -2  -2  177.80    3.40
   0  -2  -2  166.09    3.40
   0  -2   2  169.11    3.41
   0  -2   2  169.91    3.40
   0  -2   2  177.81    3.42
   0  -2   2  173.37    3.39
   0  -2  -2  174.89    3.40
   0  -2   2  180.28    3.41
   0  -2  -2  178.85    3.41
   0  -2  -2  172.80    3.39
   0  -2   2  175.84    3.38
   0  -2   2  175.83    3.43
   0  -2  -2  176.94    3.42
   0  -2   2  175.34    3.43
   0   2   2  187.46    3.39
   0   2  -2  169.17    3.43
   0   2  -2  175.59    3.38
   0   2   2  176.29    3.40
   0   2  -2  168.71    3.40
   0   2   2  179.45    3.42
   0   2  -2  171.13    3.39
   0   2   2  169.89    3.43
   0   2   2  179.19    3.40
   0   2  -2  174.01    3.40
   0   2  -2  178.85    3.43
   0   2   2  174.70    3.39
   0   2  -2  177.22    3.40
   0   2   2  183.11    3.40
   0   2  -2  173.46    3.43
   0   2  -2  176.76    3.41
   0   2   2  167.79    3.40
   0   2   2  168.73    3.39
   0  -2  -4  101.64    2.01
   0  -2   4  105.52    2.01
   0  -2   4  103.53    1.99
   0  -2   4  101.30    2.03
   0  -2   4  102.37    1.99
   0  -2  -4  105.89    1.97
   0  -2   4  103.15    2.02
   0  -2   4  104.07    2.02
   0  -2   4  104.47    2.01
   0  -2   4  104.66    2.02
   0  -2  -4  100.43    1.99
   0  -2  -4  103.09    1.98
   0  -2  -4  101.82    2.02
   0  -2  -4  100.22    2.03
   0  -2   4  100.83    2.02
   0  -2  -4  102.86    2.01
   0  -2  -4  100.86    2.03
   0  -2  -4  103.79    2.01
   0   2  -4  101.25    2.02
   0   2  -4  102.61    2.02
   0   2   4  102.11    1.99
   0   2  -4   98.29    1.99
   0   2   4  102.56    2.00
   0   2   4  103.61    2.01
   0   2  -4  100.83    2.01
   0   2   4  102.96    2.01
   0   2  -4  101.58    2.02
   0   2   4  101.01    2.02
   0   2   4  100.16    2.03
   0   2   4  104.54    1.98
   0   2   4   98.58    2.03
   0   2   4  102.17    2.01
   0   2  -4  102.57    2.04
   0   2   4  101.56    1.98
   0   2  -4  100.88    2.02
   0   2  -4   99.62    1.97
   0   2   4   98.89    2.02
   0   2  -4  102.27    2.02
   0  -2  -6    2.06    0.10
   0  -2  -6    2.09    0.12
   0  -2   6    2.11    0.11
   0  -2  -6    2.51    0.10
   0  -2  -6    2.14    0.11
   0  -2   6    2.20    0.11
   0  -2   6    2.16    0.11
   0  -2   6    2.24    0.09
   0  -2  -6    2.17    0.10
   0  -2   6    2.20    0.11
   0  -2  -6    2.15    0.09
   0  -2   6    2.30    0.10
   0  -2  -6    2.15    0.11
   0  -2   6    2.20    0.10
   0   2  -6    2.19    0.09
   0   2  -6    2.11    0.11
   0   2   6    2.24    0.08
   0   2   6    2.12    0.12
   0   2   6    2.10    0.11
   0   2   6    2.23    0.12
   0   2   6    2.23    0.11
   0   2   6    2.19    0.11
   0   2  -6    2.27    0.11
   0   2   6    2.30    0.09
   0   2  -6    2.37    0.10
   0   2  -6    2.23    0.10
   0   2  -6    2.15    0.11
   0   2   6    2.35    0.07
   0   2   6    2.35    0.11
   0   2  -6    2.25    0.07
   0   2   6    2.20    0.11
   0  -2  -8    1.29    0.10
   0  -2   8    1.40    0.11
   0  -2  -8    1.33    0.10
   0  -2  -8    1.22    0.08
   0  -2   8    1.23    0.10
   0  -2   8    1.33    0.11
   0  -2   8    1.36    0.10
   0  -2   8    1.37    0.09
   0  -2  -8    1.30    0.11
   0  -2   8    1.32    0.09
   0  -2  -8    1.24    0.09
   0  -2   8    1.39    0.10
   0  -2  -8    1.37    0.11
   0  -2  -8    1.29    0.10
   0   2  -8    1.32    0.10
   0   2  -8    1.36    0.10
   0   2   8    1.35    0.11
   0   2  -8    1.35    0.10
   0   2   8    1.38    0.05
   0   2  -8    1.31    0.11
   0   2   8    1.41    0.08
   0   2  -8    1.33    0.09
   0   2  -8    1.28    0.11
   0   2   8    1.19    0.09
   0   2   8    1.40    0.10
   0   2   8    1.35    0.11
   0   2  -8    1.39    0.09
   0   2   8    1.26    0.11
   0   2  -8    1.29    0.07
   0  -2  10    6.88    0.24
   0  -2  10    6.78    0.21
   0  -2  10    6.86    0.26
   0  -2  10    6.41    0.22
   0  -2 -10    6.68    0.22
   0  -2 -10    6.73    0.21
   0  -2  10    6.92    0.26
   0  -2 -10    6.84    0.24
   0  -2 -10    6.37    0.25
   0  -2  10    6.61    0.22
   0  -2 -10    6.79    0.23
   0  -2 -10    6.92    0.25
   0  -2  10    6.73    0.23
   0   2  10    6.54    0.26
   0   2 -10    6.89    0.24
   0   2  10    6.86    0.25
   0   2 -10    6.85    0.22
   0   2  10    6.81    0.22
   0   2  10    6.50    0.20
   0   2 -10    6.80    0.20
   0   2 -10    6.72    0.22
   0   2  10    6.55    0.25
   0   2  10    6.84    0.24
   0   2 -10    6.46    0.23
   0   2 -10    6.67    0.25
   0   2  10    6.65    0.25
   0   2 -10    6.65    0.25
   0   2 -10    6.67    0.26
   0   2 -10    6.63    0.22
   0  -2  12    1.37    0.14
   0  -2 -12    1.22    0.14
   0  -2 -12    1.13    0.13
   0  -2 -12    1.71    0.16
   0  -2  12    1.23    0.15
   0  -2 -12    1.52    0.15
   0  -2  12    1.44    0.13
   0  -2  12    1.53    0.14
   0  -2  12    1.43    0.12
   0  -2 -12    1.46    0.16
   0  -2  12    1.35    0.12
   0  -2 -12    1.29    0.12
   0  -2 -12    1.41    0.12
   0   2  12    1.45    0.15
   0   2 -12    1.48    0.14
   0   2  12    1.38    0.15
   0   2 -12    1.35    0.11
   0   2 -12    1.33    0.15
   0   2 -12    1.48    0.15
   0   2 -12    1.28    0.12
   0   2 -12    1.30    0.15
   0   2  12    1.45    0.15
   0   2  12    1.41    0.14
   0   2  12    1.12    0.15
   0   2 -12    1.40    0.13
   0   2  12    1.41    0.11
   0   2 -12    1.57    0.13
   0   2 -12    1.33    0.15
   0   2  12    1.35    0.13
   0  -2  14    2.98    0.16
   0  -2 -14    3.45    0.20
   0  -2  14    3.36    0.22
   0  -2  14    3.10    0.17
   0  -2  14    3.01    0.23
   0  -2 -14    3.12    0.18
   0  -2  14    3.41    0.20
   0  -2 -14    3.14    0.23
   0  -2 -14    2.25    0.19
   0  -2 -14    3.17    0.20
   0  -2 -14    3.01    0.17
   0  -2  14    3.44    0.20
   0   2 -14    2.58    0.20
   0   2 -14    3.04    0.18
   0   2 -14    3.42    0.23
   0   2 -14    3.25    0.19
   0   2  14    3.12    0.23
   0   2  14    3.33    0.19
   0   2  14    3.24    0.22
   0   2 -14    3.01    0.21
   0   2  14    2.93    0.22
   0   2  14    2.45    0.20
   0   2 -14    3.05    0.22
   0   2 -14    3.32    0.20
   0   2  14    3.29    0.17
   0   2  14    2.75    0.20
   0   2 -14    3.46    0.17
   0   2 -14    2.97    0.20
   0  -2 -16    0.19    0.10
   0  -2  16    0.03    0.08
   0  -2 -16    0.10    0.08
   0  -2 -16    0.16    0.10
   0  -2 -16    0.17    0.11
   0  -2  16    0.07    0.08
   0  -2  16    0.13    0.11
   0  -2 -16    0.28    0.10
   0  -2  16    0.18    0.10
   0  -2 -16    0.16    0.12
   0  -2  16    0.15    0.11
   0  -2  16    0.18    0.10
   0   2 -16   -0.02    0.10
   0   2 -16    0.09    0.11
   0   2  16    0.07    0.10
   0   2 -16    0.13    0.08
   0   2  16    0.10    0.11
   0   2  16    0.05    0.09
   0   2 -16    0.09    0.10
   0   2  16    0.14    0.10
   0   2 -16    0.18    0.09
   0   2 -16    0.13    0.11
   0   2  16    0.19    0.09
   0   2  16    0.17    0.12
   0   2 -16    0.02    0.10
   0  -2  18    3.78    0.28
   0  -2 -18    3.73    0.32
   0  -2 -18    3.60    0.29
   0  -2 -18    3.99    0.27
   0  -2  18    3.85    0.22
   0  -2 -18    3.50    0.23
   0  -2  18    3.60    0.24
   0  -2  18    4.04    0.28
   0  -2 -18    3.85    0.29
   0  -2 -18    4.06    0.29
   0  -2  18    3.77    0.33
   0  -2  18    3.64    0.30
   0  -2 -18    3.79    0.25
   0   2 -18    3.75    0.27
   0   2  18    3.62    0.30
   0   2 -18    4.02    0.30
   0   2  18    3.29    0.27
   0   2  18    3.60    0.29
   0   2 -18    3.47    0.31
   0   2 -18    3.39    0.23
   0   2 -18    3.90    0.28
   0   2  18    3.85    0.25
   0   2 -18    3.76    0.32
   0   2  18    3.76    0.26
   0   2  18    3.75    0.31
   0   2  18    3.95    0.31
   0  -2 -20    0.32    0.17
   0  -2  20    0.29    0.13
   0  -2  20    0.47    0.17
   0  -2 -20    0.45    0.19
   0  -2  20    0.29    0.18
   0  -2 -20    0.90    0.16
   0  -2  20    0.38    0.16
   0  -2 -20    0.47    0.13
   0  -2  20    0.45    0.22
   0  -2 -20    0.58    0.18
   0  -2  20    0.63    0.14
   0  -2 -20    0.33    0.19
   0  -2 -20    0.57    0.17
   0  -2 -20    0.53    0.15
   0   2 -20    0.39    0.17
   0   2 -20    0.31    0.18
   0   2 -20    0.54    0.14
   0   2  20    0.46    0.18
   0   2 -20    0.68    0.20
   0   2  20    0.31    0.18
   0   2 -20    0.54    0.17
   0   2  20    0.44    0.18
   0   2 -20    0.39    0.16
   0   2 -20    0.45    0.14
   0   2  20    0.71    0.16
   0   2  20    0.54    0.18
   0   2 -20    0.41    0.19
   0   2  20    0.84    0.20
   0   2  20    0.59    0.17
   0   2  20    0.47    0.20
   0  -2 -22    0.76    0.21
   0  -2  22    0.59    0.22
   0  -2  22    0.55    0.22
   0  -2 -22    0.51    0.23
   0  -2 -22    0.62    0.21
   0  -2 -22    0.73    0.20
   0  -2  22    0.75    0.25
   0  -2 -22    0.61    0.25
   0  -2  22    0.66    0.17
   0  -2 -22    0.36    0.22
   0  -2  22    0.47    0.19
   0  -2  22    0.86    0.28
   0   2 -22    0.26    0.23
   0   2  22    1.09    0.39
   0   2  22    0.53    0.23
   0   2  22    0.81    0.25
   0   2 -22    0.10    0.22
   0   2  22    0.58    0.21
   0   2 -22    0.70    0.27
   0   2 -22    0.52    0.16
   0   2 -22    0.47    0.22
   0   2  22    0.67    0.21
   0   2  22    0.60    0.26
   0   2 -22    0.58    0.19
   0   2  22    0.70    0.23
   0   2 -22    0.50    0.21
   0  -3   1   36.09    0.74
   0  -3  -1   35.73    0.75
   0  -3   1   35.49    0.75
   0  -3  -1   34.61    0.76
   0  -3   1   37.42    0.72
   0  -3   1   35.24    0.76
   0  -3  -1   35.06    0.77
   0  -3   1   35.74    0.75
   0  -3  -1   36.54    0.73
   0  -3   1   37.40    0.72
   0  -3  -1   37.02    0.73
   0  -3   1   37.01    0.75
   0  -3  -1   36.20    0.74
   0  -3  -1   36.87    0.76
   0  -3  -1   36.08    0.74
   0  -3   1   35.58    0.73
   0  -3   1   37.39    0.72
   0  -3  -1   36.06    0.75
   0  -3  -1   35.97    0.74
   0  -3  -1   36.14    0.74
   0  -3   1   34.44    0.76
   0  -3  -1   35.88    0.74
   0  -3   1   36.94    0.73
   0  -3  -1   35.82    0.74
   0  -3   1   36.00    0.74
   0  -3  -1   36.14    0.75
   0  -3   1   36.39    0.74
   0  -3   1   36.65    0.73
   0  -3  -1   36.49    0.75
   0  -3   1   36.00    0.75
   0   3   1   36.37    0.74
   0   3  -1   36.25    0.73
   0   3  -1   36.21    0.76
   0   3   1   36.01    0.75
   0   3  -1   36.09    0.71
   0   3  -1   36.35    0.72
   0   3  -1   35.36    0.74
   0   3  -1   35.76    0.77
   0   3   1   36.42    0.75
   0   3  -1   36.57    0.75
   0   3   1   36.64    0.75
   0   3  -1   35.38    0.73
   0   3  -1   36.54    0.74
   0  -3   3   78.06    1.52
   0  -3   3   76.09    1.52
   0  -3   3   75.16    1.54
   0  -3   3   78.49    1.52
   0  -3   3   75.84    1.54
   0  -3   3   77.65    1.50
   0  -3  -3   76.85    1.50
   0  -3   3   77.69    1.49
   0  -3   3   78.82    1.51
   0  -3  -3   75.18    1.55
   0  -3  -3   76.91    1.52
   0  -3  -3   76.21    1.56
   0  -3  -3   77.29    1.51
   0  -3   3   73.68    1.55
   0  -3  -3   77.35    1.54
   0  -3  -3   77.34    1.54
   0  -3   3   75.11    1.56
   0  -3  -3   76.93    1.52
   0  -3   3   76.31    1.53
   0  -3  -3   75.37    1.54
   0  -3  -3   74.85    1.54
   0  -3   3   74.87    1.54
   0  -3   3   77.59    1.51
   0  -3  -3   77.55    1.53
   0  -3  -3   76.36    1.50
   0  -3  -3   77.53    1.52
   0   3  -3   75.64    1.55
   0   3  -3   77.08    1.49
   0   3  -3   74.06    1.52
   0   3   3   77.83    1.56
   0   3  -3   76.95    1.54
   0   3   3   74.90    1.56
   0   3  -3   76.05    1.51
   0   3   3   78.49    1.52
   0   3  -3   77.40    1.52
   0   3  -3   75.48    1.52
   0   3   3   77.21    1.51
   0   3  -3   76.85    1.52
   0   3   3   77.16    1.54
   0   3   3   78.35    1.51
   0   3   3   75.51    1.53
   0   3  -3   78.45    1.51
   0   3   3   79.77    1.52
   0   3  -3   76.76    1.56
   0  -3  -5   30.61    0.68
   0  -3  -5   31.46    0.63
   0  -3  -5   30.97    0.68
   0  -3  -5   31.43    0.67
   0  -3   5   30.73    0.66
   0  -3  -5   30.85    0.66
   0  -3   5   30.26    0.64
   0  -3   5   30.73    0.69
   0  -3   5   30.91    0.64
   0  -3  -5   29.74    0.70
   0  -3  -5   31.21    0.63
   0  -3  -5   30.37    0.67
   0  -3   5   30.83    0.67
   0  -3   5   31.48    0.67
   0  -3  -5   32.32    0.62
   0  -3   5   30.63    0.67
   0   3  -5   29.99    0.68
   0   3  -5   30.40    0.64
   0   3   5   31.73    0.66
   0   3   5   30.49    0.67
   0   3   5   30.37    0.70
   0   3  -5   32.16    0.63
   0   3   5   31.48    0.66
   0   3   5   32.56    0.66
   0   3  -5   30.90    0.67
   0   3   5   31.14    0.70
   0   3  -5   30.71    0.69
   0   3  -5   31.46    0.66
   0   3   5   31.61    0.63
   0   3  -5   30.51    0.67
   0   3   5   31.57    0.68
   0   3  -5   31.11    0.69
   0   3  -5   30.72    0.62
   0   3   5   31.08    0.62
   0   3   5   31.49    0.64
   0   3  -5   30.94    0.70
   0   3  -5   31.09    0.67
   0  -3  -7    5.31    0.13
   0  -3  -7    5.36    0.19
   0  -3   7    5.24    0.20
   0  -3   7    5.37    0.18
   0  -3  -7    5.37    0.18
   0  -3   7    5.29    0.20
   0  -3   7    5.21    0.18
   0  -3   7    5.20    0.16
   0  -3  -7    5.13    0.21
   0  -3  -7    5.17    0.16
   0  -3   7    5.40    0.19
   0   3  -7    5.35    0.19
   0   3  -7    5.15    0.21
   0   3   7    5.92    0.22
   0   3  -7    5.56    0.20
   0   3  -7    5.30    0.18
   0   3   7    5.10    0.19
   0   3   7    5.34    0.20
   0   3  -7    5.51    0.19
   0   3   7    5.33    0.14
   0   3   7    5.52    0.17
   0   3  -7    5.42    0.14
   0   3   7    5.42    0.14
   0   3  -7    5.41    0.20
   0   3   7    5.36    0.18
   0   3  -7    5.63    0.17
   0   3   7    5.13    0.16
   0   3   7    5.44    0.19
   0  -3  -9    8.37    0.23
   0  -3   9    8.25    0.26
   0  -3   9    8.22    0.28
   0  -3   9    8.24    0.25
   0  -3   9    8.47    0.27
   0  -3  -9    8.29    0.27
   0  -3  -9    8.19    0.26
   0  -3   9    8.32    0.28
   0  -3   9    8.29    0.27
   0  -3   9    8.08    0.24
   0  -3  -9    8.48    0.27
   0  -3  -9    8.10    0.29
   0  -3  -9    8.27    0.27
   0   3   9    8.34    0.27
   0   3  -9    8.58    0.27
   0   3  -9    8.30    0.28
   0   3   9    8.45    0.21
   0   3   9    8.56    0.29
   0   3   9    8.42    0.27
   0   3   9    8.38    0.19
   0   3  -9    8.20    0.24
   0   3  -9    7.93    0.27
   0   3   9    8.46    0.24
   0   3  -9    8.14    0.28
   0   3  -9    8.74    0.21
   0   3   9    8.16    0.28
   0   3   9    8.39    0.30
   0   3   9    8.46    0.27
   0   3  -9    8.44    0.29
   0   3  -9    8.43    0.27
   0   3  -9    8.48    0.25
   0   3   9    8.85    0.25
   0  -3  11    1.62    0.13
   0  -3  11    1.43    0.16
   0  -3 -11    1.68    0.14
   0  -3  11    1.68    0.13
   0  -3 -11    1.61    0.15
   0  -3  11    1.51    0.14
   0  -3  11    1.66    0.14
   0  -3 -11    1.57    0.11
   0  -3 -11    1.38    0.13
   0  -3  11    1.66    0.14
   0  -3  11    1.66    0.15
   0  -3 -11    1.67    0.16
   0   3 -11    1.61    0.14
   0   3 -11    1.48    0.15
   0   3 -11    1.79    0.14
   0   3 -11    1.49    0.15
   0   3  11    1.61    0.15
   0   3  11    1.59    0.12
   0   3  11    1.59    0.10
   0   3 -11    1.65    0.13
   0   3 -11    1.63    0.15
   0   3  11    1.52    0.14
   0   3  11    1.66    0.15
   0   3  11    1.46    0.15
   0   3 -11    1.47    0.09
   0   3  11    1.73    0.15
   0   3 -11    1.52    0.15
   0   3 -11    1.78    0.13
   0   3  11    1.50    0.16
   0  -3  13    7.77    0.28
   0  -3  13    8.01    0.30
   0  -3 -13    7.78    0.28
   0  -3  13    8.06    0.32
   0  -3  13    7.88    0.27
   0  -3  13    8.20    0.30
   0  -3 -13    7.69    0.25
   0  -3  13    8.17    0.30
   0  -3 -13    7.79    0.30
   0  -3  13    7.91    0.33
   0  -3 -13    7.66    0.29
   0  -3  13    8.37    0.27
   0  -3 -13    8.58    0.34
   0  -3 -13    8.19    0.32
   0   3  13    8.03    0.32
   0   3 -13    7.74    0.32
   0   3 -13    7.91    0.29
   0   3  13    8.10    0.32
   0   3  13    8.02    0.25
   0   3 -13    8.24    0.31
   0   3  13    7.79    0.33
   0   3 -13    7.97    0.33
   0   3 -13    8.26    0.28
   0   3  13    7.83    0.34
   0   3 -13    8.32    0.33
   0   3  13    7.73    0.28
   0   3 -13    8.29    0.31
   0   3 -13    8.07    0.29
   0   3  13    8.11    0.31
   0   3 -13    7.98    0.23
   0   3  13    8.29    0.32
   0  -3 -15    0.52    0.09
   0  -3  15    0.35    0.11
   0  -3  15    0.60    0.10
   0  -3 -15    0.48    0.12
   0  -3 -15    0.56    0.11
   0  -3  15    0.47    0.10
   0  -3  15    0.70    0.12
   0  -3  15    0.46    0.11
   0  -3  15    0.54    0.11
   0  -3 -15    0.75    0.12
   0  -3 -15    0.60    0.11
   0  -3 -15    0.55    0.11
   0  -3  15    0.46    0.10
   0  -3 -15    0.71    0.13
   0   3  15    0.63    0.14
   0   3 -15    0.60    0.11
   0   3  15    0.64    0.11
   0   3  15    0.61    0.12
   0   3  15    0.41    0.12
   0   3  15    0.64    0.10
   0   3 -15    0.47    0.11
   0   3 -15    0.50    0.10
   0   3 -15    0.40    0.10
   0   3 -15    0.56    0.08
   0   3  15    0.57    0.13
   0   3 -15    0.60    0.13
   0   3  15    0.49    0.12
   0   3 -15    0.53    0.12
   0   3 -15    0.70    0.11
   0  -3 -17   16.54    0.52
   0  -3 -17   16.14    0.46
   0  -3 -17   16.55    0.49
   0  -3  17   16.58    0.53
   0  -3  17   16.68    0.58
   0  -3  17   17.03    0.48
   0  -3 -17   16.09    0.56
   0  -3 -17   16.76    0.53
   0  -3 -17   16.36    0.53
   0  -3 -17   16.54    0.54
   0  -3  17   16.18    0.47
   0  -3  17   16.25    0.49
   0  -3  17   15.67    0.56
   0   3 -17   17.41    0.52
   0   3 -17   16.41    0.55
   0   3  17   16.27    0.56
   0   3  17   15.41    0.54
   0   3  17   15.55    0.57
   0   3 -17   15.98    0.53
   0   3  17   15.96    0.45
   0   3 -17   16.80    0.44
   0   3 -17   15.39    0.55
   0   3  17   16.24    0.50
   0   3  17   16.78    0.58
   0   3 -17   16.18    0.50
   0   3 -17   15.75    0.55
   0   3  17   16.17    0.53
   0  -3 -19    3.15    0.37
   0  -3  19    4.19    0.32
   0  -3  19    3.55    0.26
   0  -3 -19    3.87    0.33
   0  -3 -19    3.23    0.31
   0  -3 -19    2.68    0.27
   0  -3  19    3.21    0.30
   0  -3  19    2.84    0.33
   0  -3  19    3.41    0.27
   0  -3 -19    3.67    0.34
   0  -3 -19    3.95    0.27
   0  -3  19    3.55    0.40
   0  -3 -19    3.32    0.34
   0   3 -19    3.16    0.34
   0   3  19    3.75    0.36
   0   3  19    3.90    0.35
   0   3 -19    3.25    0.40
   0   3  19    3.09    0.39
   0   3  19    3.58    0.34
   0   3 -19    3.90    0.23
   0   3 -19    2.82    0.27
   0   3 -19    3.53    0.24
   0   3 -19    3.03    0.31
   0   3  19    3.81    0.34
   0   3  19    3.56    0.33
   0   3  19    2.64    0.34
   0   3 -19    3.44    0.31
   0   3  19    3.67    0.26
   0   3 -19    3.63    0.33
   0  -3 -21    1.03    0.24
   0  -3 -21    1.41    0.21
   0  -3  21    1.43    0.29
   0  -3 -21    1.45    0.20
   0  -3  21    1.25    0.24
   0  -3 -21    0.97    0.19
   0  -3  21    1.17    0.19
   0  -3 -21    1.32    0.23
   0  -3  21    1.30    0.19
   0  -3  21    1.30    0.23
   0  -3 -21    1.15    0.23
   0  -3 -21    1.26    0.28
   0  -3  21    1.15    0.24
   0  -3 -21    1.11    0.20
   0   3  21    1.21    0.24
   0   3  21    1.13    0.19
   0   3 -21    1.09    0.16
   0   3  21    1.33    0.24
   0   3  21    0.86    0.23
   0   3 -21    0.95    0.22
   0   3 -21    0.98    0.23
   0   3 -21    1.12    0.24
   0   3 -21    0.89    0.25
   0   3  21    1.40    0.26
   0   3  21    0.93    0.26
   0   3  21    0.92    0.24
   0   3 -21    1.11    0.24
   0   3  21    1.30    0.24
   0   3 -21    0.76    0.16
   0  -4   0   27.30    0.57
   0  -4   0   26.11    0.57
   0  -4   0   26.31    0.60
   0  -4   0   26.55    0.59
   0  -4   0   25.85    0.58
   0  -4   0   25.81    0.59
   0  -4   0   26.69    0.57
   0  -4   0   26.88    0.56
   0  -4   0   26.52    0.58
   0  -4   0   26.21    0.58
   0  -4   0   26.23    0.57
   0  -4   0   26.90    0.56
   0  -4   0   25.98    0.60
   0  -4   0   27.06    0.57
   0  -4   0   26.06    0.58
   0  -4   0   25.84    0.60
   0   4   0   26.89    0.58
   0   4   0   26.75    0.60
   0   4   0   26.52    0.59
   0   4   0   26.54    0.60
   0  -4  -2   33.41    0.72
   0  -4  -2   33.10    0.71
   0  -4  -2   33.45    0.71
   0  -4   2   33.90    0.72
   0  -4   2   33.64    0.70
   0  -4   2   34.28    0.69
   0  -4   2   33.38    0.73
   0  -4  -2   33.20    0.72
   0  -4   2   33.74    0.73
   0  -4  -2   33.73    0.72
   0  -4   2   33.83    0.73
   0  -4  -2   33.62    0.69
   0  -4  -2   33.20    0.73
   0  -4   2   33.93    0.73
   0  -4   2   34.65    0.68
   0  -4  -2   35.28    0.70
   0  -4  -2   32.97    0.75
   0  -4   2   33.99    0.70
   0  -4  -2   34.28    0.73
   0  -4   2   34.75    0.69
   0  -4  -2   34.24    0.72
   0  -4   2   34.01    0.69
   0  -4   2   34.11    0.70
   0  -4   2   34.10    0.75
   0  -4  -2   33.74    0.72
   0  -4   2   34.20    0.71
   0  -4  -2   34.07    0.73
   0  -4   2   33.64    0.75
   0  -4  -2   33.24    0.72
   0   4  -2   33.57    0.73
   0   4  -2   33.75    0.75
   0   4  -2   33.19    0.75
   0   4   2   34.21    0.72
   0   4   2   33.85    0.72
   0   4  -2   33.84    0.69
   0   4  -2   33.93    0.70
   0   4  -2   33.95    0.72
   0   4  -2   34.24    0.72
   0   4  -2   33.23    0.69
   0  -4   4    1.12    0.07
   0  -4  -4    1.17    0.11
   0  -4  -4    0.93    0.09
   0  -4   4    1.20    0.08
   0  -4   4    0.99    0.08
   0  -4  -4    0.98    0.10
   0  -4   4    1.26    0.09
   0  -4  -4    0.95    0.07
   0  -4  -4    0.98    0.09
   0  -4  -4    0.98    0.09
   0  -4   4    1.05    0.05
   0  -4  -4    1.06    0.06
   0  -4   4    1.00    0.06
   0  -4   4    0.97    0.09
   0  -4   4    1.04    0.06
   0  -4  -4    1.08    0.07
   0  -4  -4    1.00    0.08
   0  -4   4    1.03    0.07
   0  -4   4    1.21    0.11
   0  -4  -4    1.00    0.09
   0  -4  -4    1.04    0.06
   0  -4  -4    1.16    0.06
   0  -4   4    1.08    0.09
   0   4  -4    1.14    0.09
   0   4  -4    0.99    0.08
   0   4  -4    1.00    0.07
   0   4   4    0.90    0.10
   0   4  -4    1.04    0.09
   0   4   4    0.99    0.07
   0   4   4    0.89    0.08
   0   4  -4    0.93    0.06
   0   4   4    1.19    0.07
   0   4   4    0.97    0.08
   0   4   4    1.06    0.10
   0   4  -4    1.05    0.05
   0   4   4    0.96    0.06
   0   4  -4    1.09    0.07
   0   4  -4    0.98    0.07
   0   4   4    1.01    0.07
   0   4  -4    0.93    0.08
   0   4  -4    1.17    0.10
   0  -4  -6    8.96    0.26
   0  -4   6    8.48    0.25
   0  -4   6    8.24    0.26
   0  -4  -6    8.81    0.22
   0  -4   6    8.42    0.22
   0  -4  -6    8.69    0.20
   0  -4   6    9.05    0.26
   0  -4   6    9.10    0.25
   0  -4   6    8.62    0.19
   0  -4  -6    8.68    0.29
   0  -4  -6    8.87    0.27
   0  -4  -6    8.66    0.26
   0  -4  -6    8.59    0.22
   0  -4  -6    8.75    0.24
   0  -4  -6    8.74    0.26
   0  -4   6    8.48    0.29
   0  -4   6    8.80    0.23
   0   4  -6    8.73    0.25
   0   4  -6    8.57    0.26
   0   4   6    8.90    0.24
   0   4  -6    8.42    0.19
   0   4  -6    8.70    0.29
   0   4   6    8.61    0.22
   0   4   6    9.00    0.24
   0   4   6    8.51    0.26
   0   4  -6    8.58    0.23
   0   4  -6    8.78    0.25
   0   4  -6    8.74    0.27
   0   4   6    8.53    0.22
   0   4  -6    8.64    0.28
   0   4   6    8.76    0.27
   0   4   6    8.59    0.24
   0   4   6    8.67    0.20
   0   4  -6    8.84    0.25
   0   4   6    8.74    0.29
   0   4   6    8.53    0.29
   0   4  -6    8.76    0.21
   0  -4  -8    1.01    0.12
   0  -4   8    1.35    0.11
   0  -4  -8    1.26    0.09
   0  -4  -8    1.19    0.10
   0  -4   8    1.16    0.11
   0  -4  -8    1.08    0.06
   0  -4   8    1.09    0.08
   0  -4  -8    1.16    0.11
   0  -4  -8    1.17    0.11
   0  -4  -8    1.21    0.14
   0  -4   8    1.19    0.12
   0  -4  -8    1.22    0.12
   0  -4   8    1.20    0.11
   0  -4   8    1.19    0.11
   0  -4   8    1.15    0.11
   0  -4  -8    1.11    0.13
   0  -4   8    1.08    0.09
   0   4  -8    1.27    0.12
   0   4  -8    1.29    0.13
   0   4   8    1.26    0.11
   0   4  -8    1.31    0.11
   0   4  -8    1.30    0.07
   0   4  -8    1.08    0.11
   0   4  -8    1.23    0.11
   0   4  -8    1.15    0.11
   0   4  -8    1.11    0.11
   0   4   8    1.18    0.09
   0   4  -8    1.39    0.14
   0   4   8    1.08    0.09
   0   4   8    1.26    0.13
   0   4   8    1.15    0.07
   0   4   8    1.15    0.10
   0   4   8    1.25    0.12
   0   4   8    1.16    0.07
   0   4  -8    1.22    0.06
   0   4   8    1.25    0.12
   0   4  -8    1.10    0.09
   0   4   8    1.03    0.14
   0  -4 -10    5.37    0.23
   0  -4 -10    5.57    0.23
   0  -4 -10    5.37    0.25
   0  -4  10    5.27    0.24
   0  -4 -10    5.61    0.18
   0  -4  10    5.43    0.23
   0  -4 -10    5.32    0.22
   0  -4  10    5.23    0.23
   0  -4  10    5.26    0.19
   0  -4  10    5.05    0.24
   0  -4 -10    5.19    0.23
   0  -4  10    5.37    0.22
   0  -4  10    5.69    0.22
   0  -4 -10    5.39    0.22
   0   4  10    5.41    0.23
   0   4 -10    5.29    0.23
   0   4 -10    5.62    0.24
   0   4  10    5.43    0.23
   0   4  10    5.51    0.25
   0   4 -10    5.36    0.20
   0   4  10    5.48    0.16
   0   4 -10    5.37    0.23
   0   4  10    5.50    0.20
   0   4 -10    5.44    0.25
   0   4 -10    5.50    0.24
   0   4 -10    5.63    0.24
   0   4 -10    5.48    0.17
   0   4  10    5.56    0.24
   0   4  10    5.61    0.26
   0   4  10    5.63    0.23
   0   4  10    5.49    0.20
   0   4  10    5.62    0.15
   0   4 -10    5.70    0.23
   0   4 -10    5.56    0.16
   0  -4  12    7.39    0.29
   0  -4 -12    6.69    0.28
   0  -4 -12    7.20    0.23
   0  -4  12    7.42    0.30
   0  -4 -12    7.58    0.29
   0  -4 -12    7.41    0.28
   0  -4 -12    7.20    0.32
   0  -4 -12    7.24    0.29
   0  -4 -12    7.25    0.28
   0  -4  12    7.39    0.25
   0  -4  12    6.99    0.27
   0  -4  12    7.07    0.31
   0  -4  12    6.86    0.29
   0  -4  12    7.21    0.27
   0   4 -12    7.19    0.28
   0   4  12    7.50    0.33
   0   4 -12    7.53    0.31
   0   4  12    7.38    0.29
   0   4 -12    6.77    0.28
   0   4  12    6.88    0.25
   0   4 -12    6.95    0.31
   0   4 -12    7.11    0.19
   0   4 -12    7.13    0.29
   0   4 -12    7.16    0.30
   0   4  12    7.32    0.26
   0   4  12    7.27    0.29
   0   4 -12    7.09    0.28
   0   4 -12    6.90    0.20
   0   4  12    7.02    0.30
   0   4  12    7.29    0.31
   0   4 -12    6.95    0.26
   0   4  12    7.03    0.21
   0   4  12    7.35    0.29
   0  -4 -14    1.32    0.14
   0  -4  14    1.25    0.17
   0  -4  14    1.45    0.17
   0  -4  14    1.05    0.13
   0  -4 -14    1.03    0.14
   0  -4 -14    1.11    0.15
   0  -4 -14    1.11    0.13
   0  -4 -14    1.40    0.18
   0  -4  14    1.23    0.18
   0  -4  14    1.23    0.16
   0  -4  14    1.31    0.18
   0  -4 -14    1.06    0.13
   0  -4 -14    1.56    0.21
   0  -4  14    1.28    0.17
   0   4 -14    0.73    0.13
   0   4  14    1.27    0.13
   0   4  14    1.33    0.19
   0   4 -14    0.98    0.14
   0   4  14    1.26    0.13
   0   4  14    1.09    0.14
   0   4 -14    1.19    0.15
   0   4 -14    1.33    0.10
   0   4 -14    1.32    0.17
   0   4 -14    1.00    0.12
   0   4  14    1.05    0.15
   0   4  14    1.65    0.21
   0   4  14    1.19    0.15
   0   4  14    1.31    0.17
   0   4 -14    1.25    0.12
   0   4 -14    1.13    0.15
   0  -4 -16    1.32    0.17
   0  -4 -16    1.24    0.17
   0  -4  16    1.24    0.18
   0  -4 -16    1.32    0.18
   0  -4  16    1.16    0.16
   0  -4  16    0.96    0.15
   0  -4  16    1.21    0.19
   0  -4 -16    1.20    0.17
   0  -4  16    1.22    0.18
   0  -4  16    1.71    0.20
   0  -4 -16    1.66    0.21
   0  -4 -16    1.37    0.17
   0  -4  16    1.11    0.15
   0  -4 -16    1.19    0.16
   0   4  16    1.22    0.14
   0   4  16    1.19    0.12
   0   4 -16    1.03    0.17
   0   4  16    1.22    0.18
   0   4  16    1.08    0.16
   0   4  16    1.47    0.20
   0   4 -16    1.00    0.16
   0   4 -16    1.26    0.12
   0   4  16    1.67    0.23
   0   4  16    1.06    0.15
   0   4 -16    1.38    0.13
   0   4 -16    1.35    0.16
   0   4  16    1.14    0.16
   0   4 -16    0.89    0.14
   0   4 -16    1.37    0.19
   0  -4 -18    2.78    0.30
   0  -4  18    2.88    0.29
   0  -4 -18    3.05    0.23
   0  -4  18    3.20    0.28
   0  -4 -18    3.01    0.30
   0  -4  18    3.15    0.23
   0  -4  18    3.40    0.26
   0  -4  18    3.19    0.36
   0  -4 -18    3.08    0.32
   0  -4 -18    3.28    0.33
   0  -4  18    3.16    0.30
   0  -4 -18    3.07    0.32
   0   4  18    2.82    0.25
   0   4 -18    3.13    0.29
   0   4  18    3.02    0.32
   0   4  18    3.28    0.29
   0   4  18    3.60    0.33
   0   4  18    2.74    0.34
   0   4 -18    3.08    0.21
   0   4  18    2.81    0.23
   0   4  18    2.98    0.32
   0   4 -18    2.75    0.32
   0   4 -18    3.45    0.32
   0   4 -18    3.07    0.19
   0   4 -18    2.98    0.19
   0   4 -18    2.96    0.34
   0   4 -18    2.68    0.31
   0   4  18    2.62    0.32
   0   4 -18    3.03    0.32
   0   4  18    2.90    0.29
   0  -4 -20    0.14    0.22
   0  -4 -20   -0.08    0.17
   0  -4  20    0.14    0.18
   0  -4  20    0.15    0.18
   0  -4 -20    0.16    0.20
   0  -4  20    0.00    0.16
   0  -4  20    0.33    0.14
   0  -4 -20    0.27    0.19
   0  -4 -20    0.67    0.16
   0  -4  20    0.15    0.21
   0  -4 -20    0.09    0.17
   0  -4  20   -0.03    0.20
   0  -4 -20    0.33    0.16
   0   4 -20    0.34    0.12
   0   4  20    0.05    0.21
   0   4  20    0.46    0.20
   0   4  20   -0.18    0.19
   0   4 -20    0.10    0.23
   0   4 -20    0.48    0.14
   0   4  20    0.47    0.20
   0   4  20    0.29    0.16
   0   4  20    0.22    0.15
   0   4 -20    0.30    0.20
   0   4 -20    0.78    0.22
   0   4 -20    0.18    0.19
   0   4  20    0.38    0.18
   0   4  20    0.66    0.20
   0   4 -20    0.24    0.19
   0   4 -20    0.03    0.11
   0   4  20    0.46    0.21
   0  -4 -22    0.78    0.27
   0  -4  22    0.12    0.24
   0  -4 -22    0.16    0.24
   0  -4 -22    0.15    0.19
   0  -4  22    0.08    0.19
   0  -4 -22   -0.11    0.19
   0  -4  22   -0.17    0.24
   0  -4 -22    0.10    0.20
   0  -4  22   -0.02    0.28
   0  -4 -22    0.04    0.22
   0  -4  22    0.11    0.24
   0   4 -22    0.27    0.25
   0   4 -22   -0.06    0.25
   0   4  22   -0.23    0.30
   0   4 -22    0.26    0.18
   0   4 -22    0.03    0.28
   0   4  22   -0.13    0.19
   0   4  22    0.20    0.25
   0   4  22   -0.01    0.27
   0   4  22    0.26    0.26
   0   4 -22   -0.02    0.14
   0   4  22    0.53    0.28
   0   4 -22    0.07    0.14
   0   4  22   -0.06    0.24
   0  -5   1    2.61    0.10
   0  -5  -1    2.43    0.13
   0  -5   1    2.29    0.13
   0  -5   1    2.34    0.12
   0  -5   1    2.39    0.07
   0  -5  -1    2.29    0.11
   0  -5  -1    2.21    0.13
   0  -5  -1    2.46    0.12
   0  -5   1    2.41    0.11
   0  -5  -1    2.51    0.10
   0  -5  -1    2.23    0.12
   0  -5   1    2.70    0.11
   0  -5   1    2.27    0.12
   0  -5  -1    2.40    0.12
   0  -5  -1    2.33    0.11
   0  -5  -1    2.50    0.11
   0  -5  -1    2.48    0.12
   0  -5  -1    2.32    0.12
   0  -5   1    2.34    0.09
   0  -5   1    2.42    0.11
   0  -5   1    2.34    0.10
   0  -5   1    2.41    0.12
   0  -5  -1    2.19    0.14
   0  -5  -1    2.46    0.12
   0  -5  -1    2.22    0.12
   0  -5  -1    2.25    0.12
   0  -5  -1    2.29    0.14
   0  -5   1    2.50    0.14
   0  -5   1    2.16    0.11
   0  -5  -1    2.40    0.10
   0  -5   1    2.37    0.12
   0  -5   1    2.24    0.13
   0  -5  -1    2.51    0.12
   0   5  -1    2.35    0.14
   0   5  -1    2.34    0.14
   0  -5  -3   20.88    0.48
   0  -5   3   21.35    0.46
   0  -5   3   20.26    0.50
   0  -5  -3   20.59    0.51
   0  -5  -3   21.26    0.50
   0  -5  -3   21.66    0.54
   0  -5  -3   21.67    0.43
   0  -5   3   21.21    0.49
   0  -5   3   21.37    0.46
   0  -5  -3   21.49    0.50
   0  -5   3   22.04    0.44
   0  -5   3   20.99    0.49
   0  -5  -3   21.21    0.49
   0  -5  -3   21.63    0.51
   0  -5   3   21.28    0.47
   0  -5  -3   21.56    0.51
   0  -5  -3   20.28    0.53
   0  -5  -3   21.53    0.50
   0  -5   3   21.66    0.46
   0  -5   3   20.90    0.51
   0  -5   3   20.91    0.51
   0  -5  -3   21.46    0.47
   0  -5  -3   20.78    0.49
   0  -5   3   21.30    0.47
   0  -5   3   21.40    0.51
   0  -5   3   21.11    0.53
   0  -5   3   21.34    0.47
   0  -5  -3   21.15    0.49
   0  -5  -3   21.35    0.50
   0  -5   3   21.07    0.53
   0  -5  -3   21.17    0.46
   0   5   3   21.29    0.49
   0   5  -3   21.00    0.53
   0   5  -3   21.01    0.46
   0   5   3   21.43    0.49
   0   5  -3   21.91    0.49
   0   5   3   21.44    0.51
   0   5  -3   20.94    0.54
   0   5  -3   21.16    0.48
   0   5  -3   21.36    0.49
   0   5  -3   21.07    0.50
   0  -5   5   15.24    0.38
   0  -5   5   15.64    0.36
   0  -5  -5   15.35    0.38
   0  -5   5   15.35    0.34
   0  -5  -5   15.59    0.41
   0  -5   5   15.74    0.36
   0  -5  -5   15.47    0.41
   0  -5  -5   15.41    0.35
   0  -5   5   15.35    0.38
   0  -5  -5   15.71    0.34
   0  -5   5   15.83    0.41
   0  -5   5   15.54    0.33
   0  -5  -5   15.18    0.44
   0  -5  -5   15.26    0.37
   0  -5  -5   15.45    0.40
   0  -5   5   15.12    0.44
   0  -5  -5   15.63    0.41
   0  -5   5   15.41    0.35
   0  -5   5   15.88    0.38
   0  -5  -5   15.55    0.39
   0  -5  -5   15.34    0.43
   0  -5  -5   15.61    0.35
   0  -5   5   15.67    0.42
   0  -5  -5   15.30    0.41
   0  -5  -5   15.81    0.38
   0   5  -5   15.65    0.38
   0   5  -5   15.38    0.33
   0   5  -5   15.51    0.43
   0   5   5   15.45    0.35
   0   5   5   15.60    0.38
   0   5  -5   15.52    0.39
   0   5  -5   15.74    0.38
   0   5   5   15.97    0.38
   0   5  -5   15.48    0.44
   0   5  -5   15.61    0.41
   0   5  -5   15.61    0.37
   0   5   5   15.64    0.36
   0   5  -5   15.23    0.35
   0   5  -5   15.89    0.39
   0   5   5   15.51    0.39
   0   5   5   15.76    0.44
   0   5   5   15.64    0.41
   0  -5   7   33.48    0.68
   0  -5  -7   34.09    0.74
   0  -5   7   34.45    0.72
   0  -5  -7   32.68    0.81
   0  -5  -7   33.43    0.82
   0  -5   7   33.36    0.77
   0  -5   7   34.66    0.76
   0  -5   7   33.59    0.79
   0  -5  -7   34.06    0.72
   0  -5   7   33.87    0.81
   0  -5   7   34.03    0.79
   0  -5   7   34.33    0.83
   0  -5  -7   34.48    0.69
   0  -5  -7   34.79    0.77
   0  -5  -7   34.19    0.78
   0  -5  -7   34.90    0.79
   0  -5   7   35.09    0.73
   0  -5   7   34.34    0.77
   0  -5  -7   33.73    0.79
   0  -5  -7   33.72    0.79
   0   5   7   34.18    0.73
   0   5   7   34.21    0.79
   0   5   7   34.77    0.73
   0   5  -7   33.67    0.76
   0   5  -7   34.58    0.77
   0   5   7   34.46    0.75
   0   5  -7   35.13    0.80
   0   5  -7   34.34    0.71
   0   5  -7   34.71    0.81
   0   5   7   34.60    0.75
   0   5  -7   34.00    0.68
   0   5  -7   33.96    0.74
   0   5   7   33.90    0.82
   0   5  -7   33.80    0.77
   0   5   7   34.35    0.78
   0   5  -7   34.42    0.83
   0   5   7   33.78    0.82
   0   5   7   33.72    0.74
   0   5  -7   34.16    0.76
   0  -5  -9   13.15    0.43
   0  -5  -9   13.63    0.37
   0  -5  -9   13.67    0.34
   0  -5  -9   13.62    0.40
   0  -5  -9   13.42    0.40
   0  -5   9   14.11    0.42
   0  -5   9   13.30    0.39
   0  -5  -9   13.46    0.44
   0  -5  -9   13.38    0.31
   0  -5   9   13.31    0.39
   0  -5   9   13.08    0.33
   0  -5  -9   13.04    0.39
   0  -5   9   13.62    0.41
   0  -5   9   13.34    0.38
   0  -5   9   13.74    0.35
   0  -5   9   13.17    0.40
   0  -5  -9   13.51    0.39
   0   5   9   13.40    0.37
   0   5  -9   13.72    0.39
   0   5  -9   13.64    0.42
   0   5   9   13.73    0.36
   0   5   9   13.75    0.32
   0   5  -9   13.36    0.40
   0   5   9   13.90    0.41
   0   5  -9   13.36    0.38
   0   5   9   13.84    0.38
   0   5  -9   13.65    0.42
   0   5  -9   13.57    0.39
   0   5   9   12.97    0.34
   0   5  -9   13.82    0.31
   0   5   9   13.26    0.43
   0   5   9   13.54    0.44
   0   5  -9   13.33    0.43
   0   5  -9   13.54    0.36
   0   5   9   13.75    0.40
   0  -5 -11    4.08    0.23
   0  -5 -11    4.23    0.21
   0  -5  11    4.03    0.22
   0  -5 -11    3.93    0.22
   0  -5 -11    4.38    0.17
   0  -5  11    4.17    0.23
   0  -5  11    4.08    0.22
   0  -5  11    4.21    0.18
   0  -5  11    4.46    0.25
   0  -5  11    4.00    0.22
   0  -5  11    4.22    0.23
   0  -5 -11    4.25    0.26
   0  -5 -11    4.37    0.22
   0  -5 -11    4.72    0.23
   0   5 -11    4.20    0.24
   0   5 -11    4.05    0.14
   0   5  11    4.07    0.22
   0   5  11    4.20    0.21
   0   5  11    4.29    0.13
   0   5 -11    4.37    0.24
   0   5 -11    4.51    0.22
   0   5  11    4.25    0.25
   0   5  11    4.52    0.26
   0   5 -11    4.60    0.23
   0   5  11    4.34    0.19
   0   5  11    4.25    0.24
   0   5 -11    4.14    0.25
   0   5  11    3.70    0.19
   0   5 -11    3.96    0.22
   0   5  11    4.07    0.21
   0   5 -11    4.02    0.20
   0   5 -11    4.21    0.23
   0   5 -11    3.97    0.13
   0  -5  13    1.30    0.15
   0  -5  13    1.37    0.18
   0  -5 -13    1.56    0.22
   0  -5  13    1.27    0.17
   0  -5 -13    1.58    0.13
   0  -5  13    1.49    0.17
   0  -5 -13    1.42    0.16
   0  -5  13    1.48    0.20
   0  -5 -13    1.65    0.18
   0  -5 -13    2.05    0.19
   0  -5 -13    1.52    0.19
   0  -5  13    1.42    0.19
   0  -5  13    1.45    0.20
   0  -5 -13    1.47    0.19
   0   5  13    1.55    0.15
   0   5 -13    1.55    0.19
   0   5 -13    1.61    0.10
   0   5 -13    1.81    0.19
   0   5 -13    1.63    0.11
   0   5  13    1.28    0.17
   0   5  13    1.47    0.18
   0   5  13    1.32    0.18
   0   5  13    1.49    0.20
   0   5  13    1.60    0.21
   0   5 -13    1.69    0.23
   0   5 -13    1.78    0.20
   0   5 -13    1.95    0.22
   0   5 -13    1.48    0.20
   0   5  13    1.53    0.10
   0   5 -13    1.43    0.17
   0   5  13    1.79    0.21
   0   5  13    1.51    0.17
   0  -5  15    0.40    0.14
   0  -5 -15    0.23    0.12
   0  -5  15    0.37    0.11
   0  -5  15    0.25    0.12
   0  -5 -15    0.17    0.11
   0  -5 -15    0.38    0.12
   0  -5 -15    0.31    0.09
   0  -5  15    0.24    0.11
   0  -5  15    0.39    0.12
   0  -5 -15    0.17    0.10
   0  -5  15    0.47    0.12
   0  -5  15    0.33    0.12
   0   5 -15    0.29    0.08
   0   5 -15    0.25    0.11
   0   5 -15    0.46    0.15
   0   5  15    0.30    0.14
   0   5  15    0.43    0.13
   0   5 -15    0.47    0.15
   0   5  15    0.32    0.11
   0   5  15    0.22    0.12
   0   5 -15    0.36    0.07
   0   5  15    0.56    0.15
   0   5  15    0.33    0.08
   0   5  15    0.31    0.10
   0  -5  17    1.87    0.24
   0  -5 -17    1.58    0.21
   0  -5 -17    2.23    0.29
   0  -5  17    2.00    0.20
   0  -5  17    1.60    0.22
   0  -5 -17    1.61    0.20
   0  -5 -17    1.72    0.19
   0  -5  17    2.09    0.27
   0  -5  17    2.00    0.26
   0  -5 -17    1.93    0.22
   0  -5 -17    1.55    0.18
   0  -5 -17    1.87    0.22
   0  -5 -17    1.79    0.25
   0   5 -17    1.56    0.21
   0   5 -17    1.81    0.20
   0   5  17    2.13    0.27
   0   5  17    1.77    0.17
   0   5 -17    1.81    0.14
   0   5  17    1.75    0.27
   0   5 -17    1.97    0.23
   0   5  17    1.97    0.22
   0   5  17    1.63    0.24
   0   5 -17    1.85    0.22
   0   5  17    1.93    0.19
   0   5 -17    1.53    0.22
   0   5 -17    1.65    0.15
   0   5  17    1.38    0.21
   0   5  17    1.46    0.21
   0   5 -17    1.51    0.17
   0   5  17    2.04    0.25
   0  -5  19    6.44    0.31
   0  -5  19    6.25    0.37
   0  -5  19    5.11    0.46
   0  -5 -19    6.04    0.43
   0  -5 -19    6.25    0.40
   0  -5  19    5.46    0.47
   0  -5  19    6.39    0.42
   0  -5 -19    6.23    0.30
   0  -5  19    6.76    0.43
   0  -5 -19    4.96    0.42
   0  -5 -19    6.07    0.40
   0  -5 -19    5.68    0.43
   0  -5 -19    6.20    0.40
   0   5  19    5.00    0.44
   0   5  19    6.96    0.44
   0   5 -19    6.53    0.45
   0   5  19    6.33    0.34
   0   5 -19    6.41    0.47
   0   5  19    5.81    0.46
   0   5 -19    6.19    0.25
   0   5  19    6.13    0.45
   0   5 -19    6.39    0.42
   0   5  19    5.91    0.46
   0   5 -19    6.14    0.47
   0   5  19    6.24    0.43
   0   5 -19    6.40    0.45
   0   5 -19    5.48    0.26
   0   5 -19    6.22    0.23
   0   5  19    5.96    0.26
   0  -5 -21    7.06    0.51
   0  -5 -21    7.25    0.37
   0  -5  21    6.99    0.46
   0  -5  21    6.90    0.49
   0  -5 -21    7.07    0.48
   0  -5  21    7.36    0.48
   0  -5 -21    8.62    0.59
   0  -5  21    6.32    0.62
   0  -5  21    6.81    0.37
   0  -5 -21    6.81    0.55
   0  -5  21    7.38    0.52
   0  -5 -21    7.28    0.48
   0   5  21    7.10    0.56
   0   5 -21    7.13    0.30
   0   5 -21    6.98    0.38
   0   5 -21    6.94    0.57
   0   5 -21    7.02    0.54
   0   5  21    5.35    0.55
   0   5  21    7.52    0.52
   0   5 -21    6.46    0.28
   0   5  21    6.45    0.49
   0   5  21    6.71    0.41
   0   5  21    7.29    0.56
   0   5 -21    6.99    0.51
   0  -6   0  633.87   11.90
   0  -6   0  630.32   11.88
   0  -6   0  619.46   11.98
   0  -6   0  606.04   11.92
   0  -6   0  625.31   11.92
   0  -6   0  628.26   11.91
   0  -6   0  576.19   11.92
   0  -6   0  612.47   11.98
   0  -6   0  620.75   11.95
   0  -6   0  630.18   11.90
   0  -6   0  623.28   11.95
   0  -6   0  628.97   11.95
   0  -6   0  638.01   11.91
   0  -6   0  581.76   11.86
   0  -6   0  584.01   11.85
   0  -6   0  623.12   11.90
   0  -6   0  610.63   11.95
   0  -6   0  579.55   11.89
   0  -6  -2    5.02    0.18
   0  -6  -2    5.05    0.19
   0  -6   2    4.79    0.21
   0  -6  -2    4.73    0.20
   0  -6  -2    5.47    0.19
   0  -6   2    5.16    0.18
   0  -6  -2    4.87    0.21
   0  -6  -2    4.85    0.20
   0  -6   2    5.23    0.16
   0  -6   2    5.53    0.21
   0  -6  -2    4.84    0.20
   0  -6  -2    5.07    0.20
   0  -6   2    5.18    0.21
   0  -6   2    4.91    0.17
   0  -6   2    5.46    0.16
   0  -6   2    5.12    0.22
   0  -6  -2    4.89    0.19
   0  -6   2    4.79    0.18
   0  -6   2    5.12    0.14
   0  -6   2    5.24    0.14
   0  -6  -2    5.29    0.21
   0  -6   2    4.70    0.17
   0  -6   2    5.10    0.20
   0  -6   2    4.99    0.18
   0  -6   2    5.09    0.22
   0  -6  -2    5.29    0.22
   0  -6  -2    4.80    0.19
   0  -6  -2    5.13    0.17
   0  -6   2    5.33    0.19
   0  -6  -2    5.08    0.18
   0  -6   2    4.91    0.20
   0  -6  -2    5.29    0.20
   0  -6  -2    5.04    0.19
   0  -6  -2    5.24    0.23
   0  -6  -2    5.04    0.19
   0   6  -2    5.24    0.23
   0   6  -2    5.12    0.20
   0   6  -2    5.37    0.22
   0  -6  -4    0.07    0.07
   0  -6   4    0.03    0.07
   0  -6   4    0.13    0.06
   0  -6  -4    0.14    0.06
   0  -6   4    0.08    0.04
   0  -6   4    0.05    0.06
   0  -6   4    0.04    0.05
   0  -6  -4    0.09    0.07
   0  -6  -4    0.17    0.06
   0  -6  -4    0.00    0.05
   0  -6  -4    0.09    0.03
   0  -6  -4    0.06    0.05
   0  -6   4    0.04    0.04
   0  -6   4    0.15    0.04
   0  -6   4    0.11    0.04
   0  -6   4    0.06    0.04
   0  -6   4   -0.01    0.05
   0  -6  -4    0.07    0.05
   0  -6   4    0.05    0.06
   0  -6  -4    0.09    0.04
   0  -6  -4    0.04    0.05
   0  -6  -4    0.05    0.05
   0  -6   4    0.06    0.05
   0  -6  -4    0.02    0.05
   0  -6  -4    0.12    0.06
   0  -6  -4    0.02    0.05
   0  -6   4    0.09    0.04
   0  -6  -4    0.03    0.05
   0  -6   4    0.06    0.03
   0  -6   4    0.04    0.05
   0  -6  -4    0.06    0.05
   0   6  -4   -0.04    0.05
   0   6   4    0.06    0.05
   0   6  -4    0.07    0.05
   0   6  -4    0.03    0.06
   0   6  -4    0.07    0.03
   0   6  -4    0.07    0.06
   0   6  -4    0.02    0.07
   0   6  -4    0.04    0.05
   0   6   4    0.04    0.05
   0  -6   6   19.06    0.51
   0  -6   6   19.78    0.47
   0  -6  -6   19.48    0.44
   0  -6   6   18.97    0.43
   0  -6  -6   18.95    0.51
   0  -6   6   19.11    0.51
   0  -6   6   20.19    0.48
   0  -6   6   19.54    0.43
   0  -6   6   19.39    0.45
   0  -6   6   19.67    0.54
   0  -6  -6   19.71    0.42
   0  -6  -6   19.33    0.55
   0  -6  -6   18.60    0.44
   0  -6   6   18.96    0.54
   0  -6  -6   19.24    0.48
   0  -6  -6   19.57    0.51
   0  -6  -6   18.69    0.46
   0  -6  -6   18.60    0.53
   0  -6  -6   19.41    0.49
   0  -6   6   19.46    0.47
   0  -6  -6   19.72    0.49
   0  -6  -6   19.31    0.51
   0  -6  -6   19.61    0.51
   0  -6  -6   19.35    0.46
   0   6   6   19.23    0.49
   0   6  -6   19.39    0.47
   0   6   6   19.31    0.43
   0   6  -6   19.75    0.48
   0   6  -6   19.47    0.51
   0   6  -6   20.04    0.55
   0   6   6   19.25    0.51
   0   6   6   19.57    0.45
   0   6  -6   18.93    0.48
   0   6  -6   19.53    0.46
   0   6   6   19.06    0.44
   0   6   6   19.16    0.48
   0   6   6   19.81    0.55
   0   6  -6   19.04    0.53
   0  -6   8    1.25    0.13
   0  -6   8    1.31    0.13
   0  -6   8    0.90    0.12
   0  -6  -8    0.89    0.11
   0  -6   8    1.27    0.06
   0  -6  -8    1.23    0.15
   0  -6   8    1.03    0.14
   0  -6  -8    1.13    0.10
   0  -6   8    1.05    0.10
   0  -6   8    1.21    0.15
   0  -6   8    1.19    0.13
   0  -6  -8    1.49    0.18
   0  -6  -8    1.11    0.14
   0  -6  -8    1.24    0.06
   0  -6  -8    1.01    0.13
   0  -6  -8    1.19    0.15
   0  -6   8    1.12    0.10
   0  -6   8    1.34    0.18
   0  -6  -8    1.14    0.11
   0   6  -8    0.91    0.11
   0   6   8    1.30    0.15
   0   6   8    0.88    0.13
   0   6   8    1.18    0.12
   0   6  -8    0.77    0.11
   0   6  -8    1.19    0.13
   0   6  -8    1.25    0.17
   0   6  -8    1.20    0.09
   0   6   8    0.99    0.11
   0   6  -8    1.18    0.16
   0   6  -8    1.42    0.13
   0   6   8    1.20    0.10
   0   6   8    1.13    0.14
   0   6  -8    1.26    0.13
   0   6   8    1.26    0.11
   0  -6  10   -0.01    0.08
   0  -6  10    0.11    0.08
   0  -6 -10   -0.04    0.08
   0  -6  10    0.09    0.08
   0  -6  10    0.01    0.09
   0  -6 -10    0.06    0.09
   0  -6 -10    0.03    0.06
   0  -6  10    0.16    0.07
   0  -6 -10    0.08    0.05
   0  -6  10    0.19    0.06
   0  -6 -10    0.10    0.10
   0  -6  10    0.06    0.09
   0  -6 -10    0.12    0.07
   0  -6 -10    0.09    0.08
   0  -6 -10   -0.05    0.08
   0  -6 -10    0.15    0.08
   0   6  10    0.08    0.07
   0   6  10    0.13    0.06
   0   6 -10    0.32    0.10
   0   6  10    0.54    0.12
   0   6 -10    0.08    0.09
   0   6  10    0.01    0.09
   0   6 -10    0.16    0.05
   0   6 -10    0.10    0.09
   0   6  10    0.12    0.07
   0   6 -10    0.16    0.07
   0   6  10    0.12    0.06
   0   6 -10    0.04    0.07
   0   6  10    0.12    0.08
   0   6  10    0.08    0.08
   0   6 -10    0.15    0.07
   0  -6 -12    0.88    0.10
   0  -6  12    0.79    0.13
   0  -6 -12    0.69    0.11
   0  -6  12    0.64    0.12
   0  -6  12    0.77    0.10
   0  -6  12    0.71    0.12
   0  -6  12    0.55    0.11
   0  -6 -12    0.59    0.11
   0  -6 -12    0.79    0.12
   0  -6 -12    0.54    0.14
   0  -6 -12    0.82    0.12
   0  -6 -12    0.60    0.11
   0  -6  12    0.96    0.14
   0  -6  12    1.04    0.16
   0   6 -12    0.89    0.09
   0   6 -12    0.73    0.12
   0   6  12    0.84    0.13
   0   6  12    0.74    0.10
   0   6 -12    0.88    0.12
   0   6  12    1.04    0.17
   0   6 -12    0.75    0.14
   0   6  12    0.77    0.11
   0   6 -12    0.88    0.13
   0   6  12    0.84    0.11
   0   6 -12    1.05    0.16
   0   6 -12    0.55    0.11
   0   6 -12    0.70    0.14
   0   6  12    0.72    0.14
   0   6  12    0.78    0.14
   0   6  12    0.80    0.11
   0  -6 -14    0.55    0.13
   0  -6  14    0.70    0.11
   0  -6  14    0.67    0.13
   0  -6 -14    0.59    0.12
   0  -6  14    0.47    0.13
   0  -6 -14    0.70    0.10
   0  -6 -14    0.55    0.13
   0  -6  14    0.65    0.15
   0  -6  14    0.83    0.14
   0  -6  14    0.58    0.14
   0  -6 -14    0.57    0.17
   0  -6 -14    0.65    0.15
   0   6  14    0.79    0.13
   0   6 -14    0.94    0.17
   0   6  14    0.61    0.17
   0   6  14    0.52    0.15
   0   6  14    0.44    0.15
   0   6  14    0.88    0.16
   0   6 -14    0.64    0.07
   0   6  14    0.67    0.12
   0   6 -14    0.68    0.15
   0   6 -14    0.88    0.13
   0   6  14    0.67    0.12
   0   6 -14    0.66    0.15
   0   6 -14    0.60    0.13
   0  -6  16    0.13    0.13
   0  -6 -16    0.32    0.16
   0  -6 -16    0.10    0.13
   0  -6 -16    0.13    0.13
   0  -6 -16   -0.07    0.09
   0  -6  16    0.08    0.17
   0  -6  16    0.18    0.14
   0  -6  16    0.17    0.13
   0  -6  16    0.29    0.13
   0  -6  16   -0.04    0.14
   0  -6  16    0.19    0.12
   0  -6 -16    0.17    0.19
   0  -6 -16    0.24    0.15
   0  -6 -16    0.04    0.12
   0   6  16    0.01    0.15
   0   6  16    0.11    0.16
   0   6 -16    0.32    0.13
   0   6  16    0.05    0.15
   0   6 -16    0.11    0.14
   0   6 -16   -0.01    0.15
   0   6  16    0.02    0.12
   0   6  16    0.00    0.11
   0   6  16    0.13    0.11
   0   6 -16    0.05    0.13
   0   6 -16   -0.04    0.15
   0   6  16    0.07    0.17
   0   6  16    0.09    0.12
   0   6 -16    0.17    0.16
   0  -6 -18    0.13    0.23
   0  -6 -18    0.14    0.19
   0  -6  18    0.15    0.19
   0  -6 -18    0.11    0.12
   0  -6 -18   -0.28    0.16
   0  -6  18   -0.18    0.16
   0  -6  18    0.03    0.20
   0  -6 -18    0.08    0.17
   0  -6 -18    0.20    0.20
   0  -6  18    0.00    0.15
   0  -6 -18   -0.13    0.17
   0  -6  18    0.19    0.13
   0  -6  18   -0.01    0.17
   0  -6 -18    0.07    0.17
   0  -6  18    0.01    0.14
   0   6  18    0.17    0.20
   0   6  18   -0.18    0.20
   0   6  18   -0.04    0.15
   0   6  18    0.22    0.20
   0   6  18   -0.02    0.17
   0   6 -18    0.35    0.20
   0   6 -18    0.19    0.20
   0   6  18    0.22    0.14
   0   6 -18    0.03    0.20
   0   6 -18    0.23    0.18
   0   6  18   -0.17    0.19
   0   6  18    0.23    0.17
   0   6 -18   -0.09    0.17
   0  -6  20   13.34    0.46
   0  -6 -20   13.53    0.63
   0  -6 -20   12.45    0.58
   0  -6 -20   13.68    0.64
   0  -6  20   12.26    0.52
   0  -6 -20   12.09    0.58
   0  -6  20   12.13    0.69
   0  -6 -20   11.72    0.52
   0  -6 -20   12.41    0.60
   0  -6  20   13.05    0.61
   0  -6  20   12.62    0.60
   0  -6  20   13.03    0.57
   0   6 -20   12.68    0.65
   0   6  20   11.67    0.56
   0   6  20   11.23    0.64
   0   6 -20   12.17    0.64
   0   6 -20   11.55    0.58
   0   6  20   13.03    0.60
   0   6  20   13.07    0.68
   0   6  20   12.30    0.49
   0   6  20   13.14    0.64
   0   6 -20   14.11    0.69
   0  -7  -1  150.34    3.06
   0  -7  -1  151.13    3.04
   0  -7   1  151.47    3.03
   0  -7  -1  150.71    2.99
   0  -7  -1  148.11    3.01
   0  -7  -1  150.73    2.99
   0  -7  -1  153.42    3.01
   0  -7   1  148.37    2.97
   0  -7   1  150.43    3.02
   0  -7   1  147.90    3.05
   0  -7   1  148.85    3.05
   0  -7   1  147.81    2.97
   0  -7  -1  149.75    3.02
   0  -7  -1  149.30    3.05
   0  -7  -1  151.33    3.01
   0  -7  -1  150.88    2.99
   0  -7   1  149.06    3.05
   0  -7  -1  155.26    2.97
   0  -7  -1  148.55    2.99
   0  -7  -1  152.69    2.99
   0  -7   1  151.23    3.03
   0  -7  -1  150.77    3.02
   0  -7  -1  149.27    3.00
   0  -7   1  149.87    2.99
   0  -7   1  150.59    3.01
   0  -7  -1  153.40    3.04
   0  -7   1  152.13    3.02
   0  -7   1  148.53    3.05
   0  -7  -1  146.25    3.01
   0  -7   1  146.76    2.95
   0  -7   1  152.44    2.99
   0  -7  -1  149.44    2.96
   0  -7   1  150.44    3.01
   0  -7   1  149.31    2.96
   0  -7   1  150.59    2.99
   0  -7  -1  152.79    3.01
   0  -7   3   27.27    0.56
   0  -7   3   26.41    0.60
   0  -7   3   26.52    0.65
   0  -7   3   27.17    0.66
   0  -7   3   26.75    0.65
   0  -7  -3   26.12    0.61
   0  -7   3   26.63    0.68
   0  -7  -3   26.66    0.70
   0  -7  -3   26.41    0.64
   0  -7  -3   26.49    0.65
   0  -7   3   26.65    0.66
   0  -7   3   26.54    0.59
   0  -7   3   26.98    0.57
   0  -7  -3   26.37    0.64
   0  -7   3   26.69    0.61
   0  -7  -3   25.90    0.65
   0  -7  -3   26.81    0.60
   0  -7   3   26.64    0.63
   0  -7  -3   26.36    0.63
   0  -7   3   26.93    0.56
   0  -7   3   26.86    0.57
   0  -7  -3   26.08    0.58
   0  -7  -3   26.42    0.63
   0  -7  -3   26.50    0.65
   0  -7   3   26.65    0.61
   0  -7  -3   25.92    0.68
   0  -7  -3   26.52    0.64
   0  -7  -3   26.50    0.63
   0  -7   3   26.18    0.62
   0  -7   3   26.31    0.69
   0  -7  -3   26.25    0.65
   0  -7  -3   27.23    0.64
   0  -7  -3   26.68    0.65
   0  -7   3   27.16    0.66
   0  -7  -3   26.59    0.66
   0   7  -3   26.81    0.69
   0   7  -3   26.78    0.64
   0  -7   5    9.03    0.34
   0  -7   5    8.98    0.23
   0  -7   5    8.68    0.34
   0  -7  -5    8.85    0.31
   0  -7  -5    8.70    0.29
   0  -7  -5    8.57    0.30
   0  -7  -5    9.21    0.32
   0  -7  -5    8.82    0.29
   0  -7  -5    9.07    0.32
   0  -7  -5    8.66    0.31
   0  -7   5    9.53    0.33
   0  -7   5    8.71    0.31
   0  -7   5    8.63    0.28
   0  -7   5    9.01    0.26
   0  -7  -5    8.98    0.35
   0  -7  -5    8.79    0.28
   0  -7  -5    9.32    0.25
   0  -7   5    8.88    0.32
   0  -7  -5    8.49    0.29
   0  -7  -5    8.24    0.34
   0  -7   5    9.03    0.25
   0  -7  -5    8.85    0.24
   0  -7  -5    8.72    0.30
   0  -7  -5    9.29    0.31
   0  -7  -5    8.91    0.29
   0  -7   5    9.01    0.26
   0  -7   5    8.95    0.25
   0  -7   5    9.28    0.32
   0  -7  -5    9.20    0.31
   0  -7   5    8.77    0.26
   0   7  -5    9.08    0.28
   0   7  -5    8.70    0.31
   0   7  -5    9.00    0.29
   0   7  -5    8.73    0.29
   0   7   5    8.90    0.31
   0   7  -5    8.85    0.34
   0   7  -5    8.68    0.35
   0   7   5    9.12    0.29
   0  -7  -7    6.04    0.27
   0  -7   7    6.02    0.23
   0  -7  -7    5.99    0.25
   0  -7   7    6.20    0.24
   0  -7   7    5.82    0.22
   0  -7   7    5.76    0.19
   0  -7  -7    6.16    0.20
   0  -7  -7    5.94    0.24
   0  -7  -7    6.11    0.23
   0  -7  -7    5.37    0.29
   0  -7   7    6.16    0.18
   0  -7  -7    6.02    0.22
   0  -7  -7    5.81    0.30
   0  -7   7    6.30    0.28
   0  -7  -7    6.37    0.25
   0  -7   7    5.40    0.29
   0  -7  -7    6.23    0.27
   0  -7   7    5.28    0.29
   0  -7  -7    6.17    0.17
   0  -7  -7    6.44    0.28
   0  -7  -7    6.23    0.19
   0  -7  -7    5.60    0.26
   0  -7   7    6.34    0.21
   0  -7  -7    6.08    0.28
   0  -7   7    5.82    0.27
   0   7  -7    6.03    0.25
   0   7  -7    5.99    0.29
   0   7  -7    6.33    0.25
   0   7  -7    6.16    0.22
   0   7  -7    6.31    0.23
   0   7  -7    5.77    0.28
   0   7   7    6.44    0.27
   0   7   7    6.23    0.24
   0   7   7    6.21    0.19
   0   7  -7    6.10    0.31
   0   7   7    6.18    0.18
   0   7   7    6.08    0.31
   0  -7  -9    5.47    0.28
   0  -7  -9    5.55    0.32
   0  -7  -9    5.78    0.22
   0  -7   9    5.65    0.25
   0  -7   9    5.69    0.28
   0  -7  -9    5.71    0.28
   0  -7   9    5.69    0.31
   0  -7   9    5.97    0.25
   0  -7   9    5.49    0.19
   0  -7  -9    5.82    0.20
   0  -7   9    5.59    0.28
   0  -7   9    5.57    0.21
   0  -7  -9    5.75    0.27
   0  -7  -9    5.48    0.21
   0  -7  -9    5.77    0.25
   0  -7   9    6.11    0.25
   0   7  -9    5.83    0.27
   0   7  -9    5.57    0.24
   0   7  -9    5.73    0.25
   0   7   9    5.73    0.27
   0   7   9    5.99    0.32
   0   7   9    5.25    0.27
   0   7   9    5.58    0.23
   0   7  -9    5.65    0.23
   0   7   9    5.60    0.22
   0   7   9    5.92    0.21
   0   7  -9    5.84    0.32
   0   7  -9    5.95    0.29
   0   7  -9    5.66    0.29
   0  -7  11   21.81    0.62
   0  -7 -11   21.14    0.47
   0  -7 -11   20.51    0.59
   0  -7  11   21.91    0.58
   0  -7  11   20.78    0.49
   0  -7 -11   21.98    0.67
   0  -7 -11   21.02    0.61
   0  -7  11   21.39    0.59
   0  -7 -11   21.72    0.61
   0  -7  11   21.06    0.58
   0  -7 -11   20.53    0.54
   0  -7 -11   21.11    0.51
   0   7  11   20.86    0.55
   0   7 -11   21.00    0.66
   0   7 -11   18.85    0.62
   0   7  11   21.28    0.61
   0   7  11   20.05    0.59
   0   7  11   20.68    0.52
   0   7 -11   20.78    0.58
   0   7  11   21.07    0.54
   0   7  11   21.77    0.66
   0   7  11   19.17    0.53
   0   7 -11   21.34    0.54
   0   7 -11   21.67    0.59
   0   7 -11   21.53    0.58
   0  -7  13    0.35    0.13
   0  -7  13    0.21    0.09
   0  -7 -13    0.18    0.12
   0  -7 -13    0.24    0.09
   0  -7  13    0.31    0.12
   0  -7 -13    0.07    0.14
   0  -7 -13    0.16    0.11
   0  -7 -13    0.38    0.12
   0  -7 -13    0.32    0.12
   0  -7  13    0.10    0.11
   0  -7  13    0.21    0.15
   0  -7  13    0.72    0.24
   0  -7 -13    0.22    0.10
   0  -7  13    0.41    0.11
   0   7  13    0.33    0.16
   0   7 -13    0.25    0.12
   0   7  13    0.41    0.14
   0   7  13    0.36    0.11
   0   7  13    0.25    0.10
   0   7  13    0.09    0.11
   0   7 -13    0.35    0.12
   0   7 -13   -0.05    0.13
   0   7  13    0.30    0.10
   0   7 -13    0.33    0.15
   0   7 -13    0.27    0.12
   0  -7 -15    1.08    0.18
   0  -7 -15    1.00    0.20
   0  -7  15    1.11    0.19
   0  -7 -15    1.10    0.16
   0  -7 -15    0.87    0.17
   0  -7  15    1.01    0.21
   0  -7 -15    1.15    0.16
   0  -7 -15    1.12    0.18
   0  -7  15    1.19    0.19
   0  -7  15    1.31    0.14
   0  -7  15    1.13    0.18
   0  -7 -15    1.21    0.19
   0  -7  15    0.92    0.17
   0  -7  15    0.87    0.15
   0   7 -15    1.07    0.18
   0   7  15    1.06    0.17
   0   7  15    1.15    0.22
   0   7 -15    1.11    0.18
   0   7 -15    0.89    0.19
   0   7  15    0.84    0.17
   0   7  15    0.96    0.19
   0   7 -15    0.73    0.20
   0   7 -15    0.99    0.18
   0   7  15    0.96    0.15
   0   7  15    1.59    0.22
   0   7  15    1.19    0.16
   0   7 -15    1.13    0.21
   0  -7  17    1.51    0.17
   0  -7 -17    1.12    0.22
   0  -7 -17    1.30    0.23
   0  -7 -17    1.54    0.22
   0  -7  17    1.34    0.23
   0  -7  17    1.34    0.20
   0  -7  17    1.49    0.26
   0  -7 -17    1.74    0.24
   0  -7  17    1.35    0.23
   0  -7 -17    2.16    0.32
   0  -7  17    1.55    0.23
   0  -7 -17    1.24    0.27
   0  -7 -17    1.73    0.20
   0  -7  17    1.68    0.23
   0   7  17    1.34    0.20
   0   7 -17    1.83    0.24
   0   7 -17    1.41    0.26
   0   7  17    1.71    0.28
   0   7 -17    1.43    0.24
   0   7  17    1.49    0.22
   0   7  17    1.48    0.20
   0   7  17    1.74    0.26
   0   7 -17    1.64    0.25
   0   7 -17    1.61    0.22
   0   7  17    1.59    0.19
   0   7  17    1.50    0.26
   0   7 -17    1.58    0.28
   0  -7  19    5.53    0.38
   0  -7 -19    6.10    0.51
   0  -7 -19    5.58    0.45
   0  -7  19    6.58    0.49
   0  -7 -19    5.27    0.48
   0  -7  19    5.80    0.54
   0  -7 -19    5.89    0.48
   0  -7  19    5.63    0.49
   0  -7  19    6.18    0.50
   0  -7  19    5.74    0.34
   0   7 -19    5.20    0.47
   0   7  19    5.71    0.39
   0   7  19    5.85    0.44
   0   7 -19    5.99    0.60
   0   7  19    5.79    0.56
   0   7 -19    4.61    0.51
   0   7 -19    5.78    0.58
   0   7  19    5.62    0.53
   0   7 -19    5.69    0.57
   0  -8   0  110.09    2.26
   0  -8   0  112.30    2.21
   0  -8   0  109.36    2.29
   0  -8   0  108.27    2.22
   0  -8   0  109.52    2.27
   0  -8   0  109.32    2.24
   0  -8   0  108.44    2.25
   0  -8   0  111.11    2.25
   0  -8   0  109.24    2.25
   0  -8   0  109.64    2.30
   0  -8   0  106.72    2.25
   0  -8   0  107.92    2.29
   0  -8   0  109.04    2.22
   0  -8   0  112.14    2.24
   0  -8   0  110.65    2.20
   0  -8   0  109.65    2.30
   0  -8   0  109.24    2.24
   0  -8   0  110.33    2.23
   0  -8   0  107.24    2.19
   0  -8   2    3.64    0.21
   0  -8  -2    3.50    0.19
   0  -8  -2    3.98    0.20
   0  -8  -2    3.93    0.22
   0  -8   2    3.31    0.21
   0  -8  -2    4.03    0.24
   0  -8   2    3.75    0.19
   0  -8   2    3.10    0.21
   0  -8   2    3.84    0.22
   0  -8  -2    3.78    0.20
   0  -8   2    3.72    0.22
   0  -8  -2    3.62    0.20
   0  -8  -2    3.81    0.21
   0  -8   2    3.86    0.16
   0  -8   2    3.81    0.17
   0  -8   2    3.75    0.15
   0  -8  -2    3.90    0.21
   0  -8   2    3.91    0.25
   0  -8  -2    3.88    0.21
   0  -8   2    3.39    0.24
   0  -8   2    3.49    0.23
   0  -8  -2    3.76    0.16
   0  -8  -2    3.58    0.21
   0  -8  -2    3.77    0.25
   0  -8   2    3.76    0.19
   0  -8   2    3.89    0.19
   0  -8  -2    3.69    0.20
   0  -8  -2    3.74    0.21
   0  -8  -2    4.38    0.23
   0  -8   2    3.77    0.20
   0  -8   2    3.49    0.23
   0  -8   2    3.76    0.18
   0  -8  -2    3.75    0.22
   0  -8  -2    3.76    0.18
   0  -8  -2    3.80    0.22
   0  -8  -2    3.56    0.17
   0   8  -2    3.36    0.24
   0  -8   4   25.88    0.73
   0  -8  -4   27.98    0.62
   0  -8  -4   27.86    0.67
   0  -8   4   27.34    0.59
   0  -8   4   28.01    0.71
   0  -8  -4   27.97    0.70
   0  -8  -4   27.57    0.70
   0  -8   4   27.18    0.59
   0  -8  -4   27.35    0.69
   0  -8   4   27.71    0.66
   0  -8   4   27.26    0.64
   0  -8  -4   28.55    0.68
   0  -8   4   27.23    0.69
   0  -8   4   27.36    0.63
   0  -8  -4   27.75    0.66
   0  -8  -4   28.06    0.67
   0  -8   4   27.68    0.59
   0  -8  -4   24.48    0.68
   0  -8   4   27.59    0.63
   0  -8  -4   27.29    0.69
   0  -8   4   27.84    0.58
   0  -8  -4   28.01    0.66
   0  -8   4   27.70    0.71
   0  -8  -4   25.48    0.73
   0  -8   4   28.14    0.71
   0  -8  -4   26.91    0.69
   0  -8  -4   26.90    0.67
   0  -8   4   27.88    0.69
   0  -8   4   27.54    0.71
   0  -8  -4   27.43    0.68
   0  -8  -4   28.17    0.62
   0  -8  -4   27.84    0.68
   0  -8   4   27.70    0.67
   0  -8  -4   28.15    0.75
   0  -8   4   26.89    0.73
   0  -8   4   27.29    0.60
   0  -8  -4   27.19    0.67
   0   8  -4   28.60    0.75
   0   8  -4   27.27    0.69
   0  -8  -6    1.93    0.17
   0  -8  -6    1.92    0.19
   0  -8  -6    1.64    0.23
   0  -8  -6    1.94    0.18
   0  -8  -6    2.01    0.17
   0  -8  -6    2.33    0.17
   0  -8  -6    1.83    0.18
   0  -8   6    1.89    0.14
   0  -8  -6    1.85    0.19
   0  -8  -6    1.85    0.20
   0  -8  -6    1.69    0.22
   0  -8   6    1.84    0.19
   0  -8  -6    1.90    0.13
   0  -8   6    1.80    0.17
   0  -8   6    2.08    0.10
   0  -8  -6    2.18    0.19
   0  -8   6    1.74    0.12
   0  -8   6    1.95    0.14
   0  -8  -6    1.73    0.18
   0  -8  -6    2.12    0.21
   0  -8  -6    2.00    0.12
   0  -8   6    2.04    0.13
   0  -8   6    2.06    0.20
   0  -8  -6    2.11    0.18
   0  -8   6    1.88    0.11
   0  -8   6    2.08    0.23
   0  -8   6    2.02    0.13
   0  -8   6    1.18    0.21
   0  -8  -6    1.79    0.18
   0   8  -6    2.01    0.17
   0   8  -6    1.91    0.22
   0   8  -6    1.76    0.19
   0   8   6    1.89    0.17
   0   8  -6    1.96    0.16
   0   8  -6    2.02    0.18
   0   8   6    1.65    0.17
   0  -8   8    0.12    0.10
   0  -8   8    0.28    0.08
   0  -8   8    0.31    0.12
   0  -8   8    0.16    0.09
   0  -8  -8    0.22    0.10
   0  -8  -8    0.03    0.10
   0  -8  -8    0.12    0.10
   0  -8  -8    0.30    0.10
   0  -8  -8    0.02    0.12
   0  -8  -8    0.30    0.12
   0  -8  -8    0.24    0.09
   0  -8  -8    0.32    0.05
   0  -8   8    0.18    0.07
   0  -8   8    0.14    0.08
   0  -8  -8    0.20    0.10
   0  -8  -8    0.19    0.05
   0  -8   8    0.20    0.05
   0  -8  -8    0.18    0.08
   0  -8  -8    0.16    0.11
   0  -8   8    0.17    0.06
   0  -8  -8    0.16    0.09
   0  -8  -8    0.23    0.13
   0   8   8    0.27    0.05
   0   8   8    0.16    0.13
   0   8  -8    0.23    0.10
   0   8  -8    0.12    0.11
   0   8  -8    0.28    0.11
   0   8  -8    0.11    0.09
   0   8   8    0.16    0.09
   0   8   8    0.18    0.09
   0   8  -8    0.27    0.07
   0   8  -8    0.06    0.08
   0   8   8    0.23    0.05
   0  -8  10    0.27    0.14
   0  -8 -10    0.17    0.10
   0  -8  10    0.25    0.11
   0  -8  10    0.22    0.09
   0  -8  10    0.15    0.07
   0  -8  10    0.37    0.13
   0  -8 -10    0.24    0.08
   0  -8  10    0.27    0.08
   0  -8 -10    0.32    0.10
   0  -8  10    0.18    0.12
   0  -8  10    0.11    0.08
   0  -8 -10    0.28    0.12
   0  -8 -10    0.10    0.11
   0  -8 -10    0.06    0.08
   0  -8 -10    0.48    0.16
   0  -8 -10    0.25    0.10
   0  -8 -10    0.26    0.12
   0   8  10    0.20    0.09
   0   8  10    0.09    0.11
   0   8 -10    0.14    0.12
   0   8 -10    0.24    0.10
   0   8 -10    0.30    0.12
   0   8 -10    0.30    0.10
   0   8  10    0.12    0.14
   0   8  10    0.14    0.08
   0   8  10    0.21    0.07
   0   8 -10    0.23    0.09
   0   8 -10    0.20    0.11
   0  -8  12    0.26    0.14
   0  -8 -12    0.18    0.10
   0  -8 -12    0.24    0.14
   0  -8 -12    0.23    0.13
   0  -8  12    0.32    0.13
   0  -8 -12    0.27    0.13
   0  -8 -12    0.19    0.12
   0  -8  12    0.38    0.18
   0  -8 -12    0.13    0.13
   0  -8  12    0.32    0.15
   0  -8  12    0.07    0.10
   0  -8  12    0.24    0.08
   0  -8 -12    0.21    0.17
   0  -8 -12    0.14    0.10
   0  -8 -12    0.27    0.18
   0  -8 -12    0.27    0.12
   0  -8  12    0.21    0.11
   0   8 -12    0.10    0.11
   0   8  12    0.22    0.09
   0   8 -12    0.03    0.11
   0   8 -12   -0.19    0.14
   0   8  12    0.05    0.11
   0   8  12    0.08    0.10
   0   8  12    0.18    0.13
   0   8 -12    0.16    0.12
   0   8  12    0.12    0.09
   0   8  12    0.11    0.16
   0   8  12    0.01    0.13
   0   8 -12    0.30    0.15
   0  -8  14    2.46    0.31
   0  -8 -14    2.47    0.27
   0  -8 -14    2.49    0.26
   0  -8 -14    2.72    0.33
   0  -8 -14    2.43    0.19
   0  -8 -14    2.46    0.29
   0  -8  14    2.86    0.29
   0  -8 -14    2.42    0.31
   0  -8 -14    2.75    0.32
   0  -8  14    2.21    0.24
   0  -8  14    2.29    0.28
   0  -8 -14    2.42    0.25
   0  -8 -14    2.63    0.39
   0  -8  14    2.58    0.28
   0  -8  14    2.38    0.23
   0  -8  14    2.66    0.20
   0   8 -14    2.34    0.27
   0   8 -14    1.96    0.28
   0   8  14    2.51    0.25
   0   8  14    2.52    0.24
   0   8 -14    2.28    0.28
   0   8  14    2.71    0.25
   0   8 -14    2.66    0.36
   0   8 -14    3.19    0.37
   0   8  14    1.99    0.22
   0   8  14    3.00    0.38
   0   8  14    2.51    0.26
   0   8 -14    2.40    0.25
   0   8  14    2.24    0.24
   0  -8 -16   -0.07    0.19
   0  -8 -16   -0.14    0.17
   0  -8  16    0.30    0.22
   0  -8 -16   -0.27    0.18
   0  -8  16    0.12    0.13
   0  -8 -16    0.03    0.11
   0  -8  16    0.00    0.19
   0  -8 -16    0.12    0.27
   0  -8  16   -0.21    0.17
   0  -8  16    0.05    0.17
   0  -8 -16    0.06    0.16
   0  -8  16    0.04    0.18
   0  -8 -16    0.05    0.19
   0  -8 -16    0.20    0.19
   0  -8  16    0.00    0.17
   0   8 -16    0.20    0.18
   0   8 -16   -0.04    0.22
   0   8 -16    0.13    0.22
   0   8  16   -0.03    0.17
   0   8  16    0.21    0.23
   0   8  16   -0.27    0.13
   0   8 -16   -0.29    0.17
   0   8  16   -0.14    0.14
   0   8  16   -0.07    0.16
   0   8  16    0.34    0.17
   0   8 -16    0.20    0.21
   0   8  16    0.29    0.23
   0   8 -16   -0.26    0.18
   0  -8  18    1.50    0.26
   0  -8 -18    1.04    0.25
   0  -8  18    1.57    0.29
   0  -8 -18    1.39    0.29
   0  -8  18    1.51    0.27
   0  -8  18    1.31    0.29
   0  -8  18    1.45    0.31
   0  -8 -18    1.68    0.29
   0   8 -18    1.48    0.33
   0   8 -18    1.60    0.27
   0   8 -18    1.43    0.31
   0   8  18    1.75    0.26
   0   8  18    1.65    0.29
   0   8  18    1.57    0.30
   0   8 -18    1.43    0.40
   0   8  18    1.37    0.21
   0   8  18    1.77    0.36
   0   8 -18    1.47    0.27
   0   8  18    1.16    0.24
   0  -9   1   10.67    0.40
   0  -9  -1   11.35    0.41
   0  -9  -1   10.94    0.33
   0  -9  -1   11.42    0.41
   0  -9   1   11.29    0.35
   0  -9  -1   10.18    0.37
   0  -9  -1   11.61    0.39
   0  -9   1   11.47    0.43
   0  -9   1   11.48    0.38
   0  -9  -1   11.02    0.36
   0  -9   1   10.91    0.31
   0  -9   1   11.31    0.38
   0  -9   1   11.36    0.41
   0  -9   1   10.75    0.42
   0  -9  -1   11.72    0.36
   0  -9  -1   11.29    0.42
   0  -9   1   11.24    0.34
   0  -9  -1   10.99    0.36
   0  -9   1   11.69    0.34
   0  -9  -1   11.16    0.36
   0  -9   1   11.57    0.39
   0  -9   1   11.52    0.37
   0  -9   1   11.48    0.43
   0  -9  -1   11.28    0.38
   0  -9  -1   11.61    0.44
   0  -9   1   10.32    0.42
   0  -9  -1   11.45    0.38
   0  -9  -1   10.80    0.36
   0  -9   1   11.37    0.40
   0  -9   1   11.48    0.35
   0  -9  -1   11.03    0.39
   0  -9  -1   11.92    0.39
   0  -9  -1   11.06    0.39
   0  -9   1   11.31    0.39
   0  -9   1   11.43    0.37
   0  -9  -1   11.72    0.33
   0  -9  -1   11.12    0.43
   0  -9   1   11.67    0.37
   0  -9  -3   46.67    1.06
   0  -9  -3   46.25    1.01
   0  -9  -3   46.63    1.08
   0  -9   3   46.34    1.01
   0  -9   3   41.23    1.06
   0  -9  -3   46.53    1.07
   0  -9   3   45.44    1.08
   0  -9   3   46.72    1.02
   0  -9  -3   45.90    1.04
   0  -9  -3   46.18    1.07
   0  -9   3   46.20    1.11
   0  -9   3   46.35    1.00
   0  -9   3   47.56    1.09
   0  -9   3   45.70    0.96
   0  -9  -3   46.62    1.05
   0  -9  -3   46.95    0.98
   0  -9  -3   45.20    1.07
   0  -9   3   45.07    0.96
   0  -9  -3   47.46    1.05
   0  -9  -3   46.61    1.04
   0  -9   3   44.75    1.09
   0  -9   3   46.16    1.09
   0  -9   3   46.23    1.12
   0  -9   3   46.46    1.13
   0  -9  -3   45.74    1.08
   0  -9   3   46.08    1.03
   0  -9  -3   45.00    1.12
   0  -9  -3   46.84    1.06
   0  -9  -3   47.05    1.02
   0  -9   3   45.78    1.07
   0  -9  -3   45.68    1.14
   0  -9  -3   42.75    1.05
   0  -9  -3   46.53    1.05
   0  -9   3   46.08    1.05
   0  -9   3   46.55    0.99
   0  -9  -3   45.35    1.08
   0  -9  -5   31.47    0.77
   0  -9  -5   32.13    0.79
   0  -9  -5   32.68    0.81
   0  -9  -5   31.85    0.88
   0  -9  -5   31.99    0.80
   0  -9   5   32.05    0.74
   0  -9   5   32.47    0.82
   0  -9  -5   31.61    0.82
   0  -9   5   31.80    0.69
   0  -9  -5   31.80    0.78
   0  -9  -5   32.34    0.76
   0  -9   5   31.78    0.73
   0  -9   5   31.89    0.87
   0  -9   5   32.43    0.68
   0  -9  -5   32.04    0.81
   0  -9  -5   31.43    0.86
   0  -9   5   32.31    0.83
   0  -9  -5   32.85    0.82
   0  -9   5   31.09    0.73
   0  -9   5   31.55    0.83
   0  -9  -5   32.41    0.80
   0  -9   5   32.36    0.77
   0  -9  -5   31.62    0.81
   0  -9   5   32.24    0.82
   0  -9  -5   31.92    0.71
   0  -9  -5   32.46    0.81
   0  -9   5   29.91    0.82
   0  -9  -5   32.17    0.71
   0  -9   5   32.25    0.68
   0  -9   5   31.58    0.82
   0  -9  -5   32.00    0.79
   0  -9   5   32.33    0.87
   0  -9  -5   31.54    0.79
   0  -9   5   32.31    0.69
   0  -9  -5   31.85    0.78
   0   9  -5   31.92    0.80
   0   9  -5   31.41    0.87
   0  -9   7    0.20    0.06
   0  -9   7    0.01    0.12
   0  -9   7   -0.03    0.07
   0  -9  -7   -0.07    0.10
   0  -9  -7    0.03    0.06
   0  -9   7    0.01    0.11
   0  -9  -7   -0.09    0.09
   0  -9   7    0.03    0.08
   0  -9  -7    0.24    0.15
   0  -9  -7   -0.10    0.11
   0  -9  -7    0.12    0.11
   0  -9   7    0.12    0.10
   0  -9  -7   -0.04    0.07
   0  -9   7    0.02    0.07
   0  -9   7    0.07    0.07
   0  -9  -7    0.15    0.12
   0  -9  -7    0.03    0.12
   0  -9  -7    0.08    0.11
   0  -9  -7    0.21    0.14
   0  -9  -7   -0.09    0.10
   0  -9  -7    0.02    0.10
   0  -9   7    0.00    0.12
   0  -9  -7    0.03    0.11
   0  -9  -7    0.02    0.15
   0  -9   7    0.00    0.07
   0  -9   7    0.01    0.13
   0  -9  -7    0.21    0.12
   0  -9  -7   -0.10    0.09
   0  -9  -7    0.15    0.09
   0   9  -7    0.06    0.09
   0   9  -7   -0.07    0.10
   0   9  -7    0.01    0.13
   0   9  -7    0.04    0.11
   0   9  -7   -0.05    0.10
   0  -9   9    6.25    0.19
   0  -9  -9    6.66    0.34
   0  -9  -9    6.35    0.32
   0  -9  -9    6.07    0.36
   0  -9  -9    6.34    0.33
   0  -9  -9    6.19    0.30
   0  -9  -9    6.24    0.34
   0  -9  -9    6.19    0.34
   0  -9  -9    6.01    0.27
   0  -9   9    6.07    0.35
   0  -9   9    6.47    0.25
   0  -9   9    6.47    0.37
   0  -9   9    5.95    0.27
   0  -9   9    5.09    0.30
   0  -9  -9    6.30    0.41
   0  -9  -9    6.30    0.20
   0  -9   9    6.21    0.27
   0  -9  -9    6.80    0.40
   0  -9   9    6.10    0.34
   0  -9  -9    6.67    0.35
   0  -9   9    6.52    0.20
   0  -9   9    6.59    0.43
   0  -9  -9    6.82    0.37
   0  -9  -9    6.19    0.34
   0   9   9    6.19    0.30
   0   9  -9    5.69    0.29
   0   9  -9    5.96    0.38
   0   9  -9    6.38    0.35
   0   9  -9    6.32    0.29
   0   9  -9    5.19    0.31
   0   9   9    6.49    0.32
   0  -9 -11    1.40    0.21
   0  -9 -11    0.91    0.17
   0  -9  11    1.47    0.22
   0  -9 -11    1.07    0.18
   0  -9  11    0.89    0.21
   0  -9  11    1.12    0.19
   0  -9 -11    1.32    0.20
   0  -9  11    1.26    0.16
   0  -9 -11    1.46    0.16
   0  -9  11    1.09    0.19
   0  -9 -11    1.45    0.20
   0  -9  11    1.36    0.14
   0  -9  11    1.26    0.18
   0  -9 -11    1.24    0.17
   0  -9  11    0.90    0.18
   0  -9 -11    1.30    0.17
   0  -9 -11    1.54    0.24
   0  -9 -11    1.35    0.19
   0  -9 -11    0.93    0.21
   0  -9 -11    1.42    0.19
   0   9 -11    1.41    0.20
   0   9 -11    1.49    0.20
   0   9 -11    1.19    0.20
   0   9  11    1.15    0.16
   0   9  11    1.54    0.20
   0   9  11    1.18    0.15
   0   9 -11    1.12    0.20
   0   9  11    1.61    0.15
   0   9  11    1.33    0.22
   0   9 -11    1.30    0.16
   0   9 -11    1.19    0.16
   0  -9  13    1.30    0.19
   0  -9  13    1.35    0.24
   0  -9 -13    0.85    0.21
   0  -9 -13    1.40    0.20
   0  -9 -13    1.23    0.20
   0  -9  13    1.24    0.24
   0  -9 -13    1.71    0.22
   0  -9 -13    1.27    0.26
   0  -9  13    1.45    0.22
   0  -9  13    1.77    0.26
   0  -9 -13    1.10    0.20
   0  -9  13    2.03    0.27
   0  -9 -13    1.47    0.18
   0  -9 -13    1.66    0.29
   0  -9 -13    1.44    0.22
   0  -9 -13    1.37    0.20
   0  -9  13    0.82    0.23
   0   9 -13    1.33    0.24
   0   9  13    1.73    0.23
   0   9  13    1.97    0.30
   0   9 -13    1.54    0.26
   0   9  13    2.14    0.25
   0   9 -13    1.85    0.27
   0   9 -13    1.61    0.20
   0   9 -13    1.65    0.24
   0   9 -13    1.81    0.26
   0  -9  15    0.55    0.24
   0  -9  15    0.97    0.20
   0  -9 -15    0.87    0.17
   0  -9  15    0.90    0.29
   0  -9  15    0.84    0.21
   0  -9  15    0.82    0.19
   0  -9 -15    0.88    0.23
   0  -9 -15    0.82    0.22
   0  -9 -15    0.74    0.24
   0  -9 -15    1.01    0.19
   0  -9  15    0.87    0.13
   0  -9  15    1.16    0.23
   0   9  15    0.84    0.19
   0   9 -15    0.83    0.20
   0   9  15    0.74    0.24
   0   9  15    0.85    0.18
   0   9  15    0.71    0.17
   0   9  15    0.90    0.17
   0   9 -15    0.76    0.22
   0   9 -15    0.96    0.21
   0   9 -15    1.18    0.26
   0   9  15    0.41    0.26
   0   9 -15    1.11    0.27
   0   9 -15    0.64    0.26
   0 -10   0    4.27    0.24
   0 -10   0    4.03    0.32
   0 -10   0    4.24    0.32
   0 -10   0    4.63    0.27
   0 -10   0    3.91    0.21
   0 -10   0    3.52    0.29
   0 -10   0    4.33    0.34
   0 -10   0    3.83    0.23
   0 -10   0    3.32    0.28
   0 -10   0    3.65    0.26
   0 -10   0    3.95    0.26
   0 -10   0    4.18    0.31
   0 -10   0    4.08    0.23
   0 -10   0    3.81    0.29
   0 -10   0    3.98    0.25
   0 -10   0    3.88    0.26
   0 -10   0    3.99    0.26
   0 -10   0    4.42    0.24
   0 -10   0    4.22    0.30
   0 -10   2   15.13    0.49
   0 -10  -2   14.98    0.47
   0 -10  -2   15.07    0.43
   0 -10   2   15.07    0.44
   0 -10   2   15.25    0.43
   0 -10  -2   14.65    0.52
   0 -10  -2   15.28    0.47
   0 -10  -2   14.74    0.49
   0 -10  -2   15.28    0.49
   0 -10  -2   15.11    0.46
   0 -10   2   15.23    0.55
   0 -10   2   15.29    0.51
   0 -10   2   15.50    0.46
   0 -10   2   13.83    0.47
   0 -10  -2   14.60    0.49
   0 -10   2   15.38    0.46
   0 -10   2   15.08    0.44
   0 -10  -2   14.84    0.50
   0 -10   2   15.02    0.53
   0 -10  -2   14.89    0.46
   0 -10   2   13.51    0.44
   0 -10   2   15.13    0.50
   0 -10   2   15.35    0.51
   0 -10  -2   14.93    0.45
   0 -10  -2   15.21    0.47
   0 -10  -2   15.06    0.41
   0 -10   2   14.90    0.41
   0 -10   2   15.40    0.52
   0 -10   2   14.97    0.39
   0 -10   2   15.42    0.55
   0 -10  -2   14.49    0.54
   0 -10  -2   15.32    0.52
   0 -10  -2   15.44    0.50
   0 -10  -2   14.97    0.50
   0 -10  -2   15.09    0.52
   0 -10   2   14.51    0.54
   0 -10  -2   15.49    0.57
   0 -10   2   14.51    0.50
   0 -10  -4    8.62    0.36
   0 -10   4    9.12    0.32
   0 -10  -4    8.89    0.37
   0 -10   4    8.91    0.43
   0 -10  -4    8.79    0.35
   0 -10   4    8.46    0.25
   0 -10   4    8.74    0.25
   0 -10  -4    8.32    0.34
   0 -10   4    8.87    0.36
   0 -10  -4    8.59    0.30
   0 -10  -4    8.76    0.45
   0 -10   4    8.51    0.39
   0 -10   4    8.68    0.40
   0 -10  -4    8.32    0.39
   0 -10   4    8.61    0.39
   0 -10  -4    8.00    0.39
   0 -10   4    8.90    0.28
   0 -10  -4    8.79    0.44
   0 -10  -4    8.09    0.35
   0 -10  -4    8.91    0.37
   0 -10  -4    9.18    0.39
   0 -10   4    8.55    0.32
   0 -10  -4    8.82    0.39
   0 -10   4    8.48    0.44
   0 -10   4    8.41    0.34
   0 -10   4    9.10    0.44
   0 -10  -4    8.96    0.40
   0 -10  -4    8.77    0.38
   0 -10   4    8.89    0.31
   0 -10  -4    8.89    0.34
   0 -10  -4    9.07    0.29
   0 -10   4    9.04    0.40
   0 -10   4    8.34    0.39
   0 -10   4    8.32    0.41
   0 -10  -4    8.79    0.38
   0 -10  -4    8.69    0.36
   0 -10  -6    0.10    0.08
   0 -10  -6    0.23    0.14
   0 -10  -6    0.05    0.15
   0 -10   6    0.03    0.06
   0 -10  -6    0.06    0.12
   0 -10   6    0.18    0.06
   0 -10  -6   -0.04    0.14
   0 -10   6    0.16    0.15
   0 -10  -6    0.16    0.10
   0 -10  -6    0.14    0.13
   0 -10  -6    0.05    0.12
   0 -10   6    0.26    0.13
   0 -10  -6    0.25    0.12
   0 -10   6   -0.07    0.15
   0 -10  -6    0.06    0.13
   0 -10  -6    0.19    0.17
   0 -10   6    0.13    0.06
   0 -10   6   -0.03    0.11
   0 -10   6    0.14    0.07
   0 -10   6    0.10    0.08
   0 -10  -6   -0.26    0.13
   0 -10   6    0.10    0.09
   0 -10  -6    0.10    0.13
   0 -10   6   -0.01    0.15
   0 -10   6    0.35    0.16
   0 -10   6    0.17    0.10
   0 -10  -6    0.12    0.08
   0 -10  -6    0.02    0.13
   0 -10  -6    0.16    0.13
   0 -10  -6    0.10    0.13
   0 -10   6    0.24    0.15
   0 -10   6    0.10    0.14
   0 -10   6    0.07    0.14
   0 -10  -6    0.37    0.13
   0 -10  -6    0.15    0.18
   0  10  -6    0.13    0.15
   0  10  -6    0.13    0.12
   0 -10   8    0.32    0.16
   0 -10  -8    0.13    0.16
   0 -10  -8    0.12    0.13
   0 -10   8    0.23    0.13
   0 -10  -8    0.01    0.14
   0 -10   8    0.05    0.14
   0 -10  -8    0.08    0.11
   0 -10  -8   -0.08    0.13
   0 -10   8    0.31    0.19
   0 -10   8    0.01    0.08
   0 -10  -8    0.03    0.13
   0 -10  -8   -0.15    0.14
   0 -10   8    0.18    0.09
   0 -10   8    0.03    0.08
   0 -10  -8    0.08    0.13
   0 -10   8    0.03    0.16
   0 -10  -8   -0.12    0.13
   0 -10  -8    0.04    0.14
   0 -10  -8    0.13    0.14
   0 -10  -8   -0.04    0.19
   0 -10  -8    0.01    0.13
   0 -10   8    0.01    0.10
   0 -10  -8   -0.05    0.15
   0 -10  -8   -0.08    0.15
   0 -10   8    0.09    0.16
   0 -10  -8   -0.12    0.18
   0 -10  -8    0.06    0.15
   0  10  -8   -0.04    0.11
   0  10  -8   -0.10    0.14
   0  10  -8   -0.35    0.16
   0 -10 -10    5.27    0.29
   0 -10 -10    5.03    0.38
   0 -10  10    5.51    0.34
   0 -10  10    5.44    0.26
   0 -10  10    5.36    0.29
   0 -10 -10    5.50    0.29
   0 -10 -10    5.30    0.38
   0 -10 -10    4.55    0.45
   0 -10  10    5.12    0.39
   0 -10  10    5.13    0.38
   0 -10 -10    4.57    0.47
   0 -10 -10    5.55    0.36
   0 -10 -10    5.12    0.39
   0 -10  10    5.17    0.35
   0 -10 -10    5.23    0.39
   0 -10 -10    5.16    0.38
   0 -10  10    4.44    0.38
   0 -10  10    5.47    0.45
   0 -10  10    4.79    0.27
   0 -10 -10    5.17    0.26
   0 -10 -10    4.91    0.34
   0 -10 -10    5.13    0.38
   0 -10 -10    5.87    0.42
   0  10  10    4.64    0.35
   0  10 -10    5.31    0.31
   0  10 -10    4.69    0.44
   0  10 -10    5.06    0.36
   0  10 -10    4.90    0.38
   0  10 -10    4.98    0.33
   0 -10 -12    2.32    0.35
   0 -10  12    3.25    0.38
   0 -10 -12    1.39    0.24
   0 -10 -12    2.18    0.29
   0 -10 -12    1.88    0.22
   0 -10  12    2.21    0.29
   0 -10 -12    1.80    0.25
   0 -10  12    1.71    0.27
   0 -10 -12    1.99    0.25
   0 -10 -12    1.86    0.26
   0 -10 -12    1.98    0.36
   0 -10  12    2.06    0.28
   0 -10 -12    2.23    0.21
   0 -10 -12    1.95    0.18
   0 -10 -12    1.95    0.26
   0 -10 -12    1.93    0.19
   0 -10 -12    1.97    0.25
   0 -10 -12    2.26    0.33
   0 -10  12    1.24    0.28
   0 -10  12    2.21    0.25
   0 -10  12    1.67    0.29
   0  10 -12    1.76    0.27
   0  10 -12    2.08    0.22
   0  10 -12    2.14    0.29
   0  10 -12    1.54    0.25
   0  10  12    2.64    0.34
   0  10  12    1.89    0.22
   0  10 -12    2.03    0.26
   0 -10 -14   -0.04    0.22
   0 -10  14    0.09    0.18
   0 -10 -14    0.13    0.24
   0 -10  14    0.22    0.23
   0 -10 -14    0.22    0.22
   0 -10 -14    0.15    0.19
   0 -10  14    0.00    0.20
   0 -10 -14    0.35    0.25
   0  10 -14    0.01    0.24
   0  10 -14    0.20    0.19
   0  10  14    0.40    0.14
   0  10  14   -0.06    0.30
   0  10 -14   -0.16    0.19
   0  10 -14   -0.01    0.19
   0  10  14    0.10    0.18
   0  10 -14    0.04    0.28
   0  10  14    0.11    0.23
   0 -11  -1    3.69    0.35
   0 -11  -1    3.29    0.22
   0 -11  -1    3.57    0.30
   0 -11  -1    3.53    0.36
   0 -11  -1    3.26    0.35
   0 -11  -1    3.04    0.28
   0 -11  -1    4.23    0.39
   0 -11  -1    3.65    0.28
   0 -11   1    3.32    0.36
   0 -11  -1    3.11    0.30
   0 -11   1    3.09    0.30
   0 -11   1    4.10    0.31
   0 -11   1    3.78    0.34
   0 -11   1    3.43    0.28
   0 -11  -1    3.35    0.33
   0 -11   1    3.61    0.25
   0 -11  -1    3.18    0.39
   0 -11  -1    3.46    0.27
   0 -11  -1    2.97    0.27
   0 -11  -1    3.24    0.28
   0 -11   1    3.58    0.37
   0 -11   1    3.78    0.39
   0 -11  -1    3.08    0.34
   0 -11   1    3.29    0.34
   0 -11   1    3.98    0.30
   0 -11  -1    3.26    0.26
   0 -11  -1    3.63    0.24
   0 -11  -1    3.77    0.29
   0 -11   1    3.43    0.25
   0 -11   1    3.63    0.34
   0 -11   1    3.52    0.36
   0 -11   1    3.41    0.22
   0 -11   1    3.28    0.24
   0 -11   1    3.82    0.28
   0 -11   1    3.19    0.25
   0 -11   1    3.45    0.37
   0 -11   1    3.11    0.28
   0 -11  -1    3.72    0.32
   0 -11  -3   10.10    0.42
   0 -11   3    9.42    0.29
   0 -11   3    9.34    0.50
   0 -11  -3    9.07    0.46
   0 -11   3    8.96    0.45
   0 -11   3    9.56    0.50
   0 -11  -3    8.90    0.36
   0 -11  -3    8.90    0.42
   0 -11   3    9.22    0.43
   0 -11   3    8.83    0.46
   0 -11  -3    9.52    0.42
   0 -11   3    9.02    0.38
   0 -11  -3    8.81    0.38
   0 -11  -3    9.59    0.45
   0 -11  -3    9.12    0.42
   0 -11   3    8.82    0.49
   0 -11   3    9.05    0.30
   0 -11   3    9.77    0.33
   0 -11  -3    9.34    0.51
   0 -11   3    9.70    0.38
   0 -11   3    8.75    0.45
   0 -11   3    9.54    0.45
   0 -11   3    9.55    0.38
   0 -11  -3    9.35    0.39
   0 -11  -3    9.37    0.43
   0 -11  -3    9.71    0.32
   0 -11  -3    9.49    0.46
   0 -11  -3    9.01    0.44
   0 -11  -3    9.28    0.40
   0 -11   3    9.32    0.41
   0 -11  -3    9.63    0.43
   0 -11   3    9.71    0.43
   0 -11   3    9.63    0.35
   0 -11  -3    9.11    0.50
   0 -11   3    9.26    0.39
   0 -11   3   10.07    0.49
   0 -11  -3    8.82    0.38
   0 -11  -3    9.52    0.36
   0 -11   5    0.05    0.13
   0 -11  -5    0.33    0.17
   0 -11  -5    0.02    0.13
   0 -11   5    0.25    0.13
   0 -11   5    0.20    0.09
   0 -11   5    0.13    0.12
   0 -11   5    0.34    0.18
   0 -11   5    0.09    0.17
   0 -11  -5    0.30    0.17
   0 -11  -5    0.30    0.15
   0 -11  -5    0.30    0.17
   0 -11  -5    0.10    0.15
   0 -11  -5    0.07    0.19
   0 -11  -5    0.36    0.16
   0 -11  -5   -0.40    0.20
   0 -11   5    0.03    0.09
   0 -11  -5    0.40    0.18
   0 -11  -5    0.14    0.17
   0 -11  -5    0.19    0.21
   0 -11  -5    0.01    0.16
   0 -11   5   -0.03    0.13
   0 -11  -5    0.01    0.18
   0 -11   5   -0.02    0.16
   0 -11   5    0.32    0.20
   0 -11  -5    0.27    0.15
   0 -11   5    0.25    0.20
   0 -11  -5    0.16    0.11
   0 -11  -5    0.21    0.15
   0 -11   5    0.28    0.19
   0 -11  -5    0.11    0.16
   0 -11   5    0.17    0.16
   0 -11   5    0.19    0.19
   0 -11   5    0.04    0.21
   0 -11  -5    0.21    0.11
   0 -11  -7    9.94    0.57
   0 -11   7   10.45    0.57
   0 -11   7    9.79    0.54
   0 -11  -7   10.42    0.47
   0 -11   7    9.90    0.36
   0 -11  -7    9.84    0.29
   0 -11  -7    9.81    0.47
   0 -11   7    9.12    0.47
   0 -11  -7    8.66    0.48
   0 -11  -7   10.09    0.47
   0 -11   7    9.89    0.49
   0 -11  -7    9.78    0.54
   0 -11   7   10.13    0.34
   0 -11   7    8.99    0.49
   0 -11  -7    9.36    0.42
   0 -11  -7    9.65    0.39
   0 -11  -7    9.38    0.43
   0 -11   7    9.36    0.42
   0 -11  -7   10.01    0.43
   0 -11  -7    9.70    0.45
   0 -11  -7    9.13    0.42
   0 -11   7    9.87    0.48
   0 -11  -7    9.90    0.48
   0 -11   7    9.37    0.53
   0 -11  -7    9.93    0.49
   0 -11  -7    9.98    0.48
   0 -11  -7   10.37    0.58
   0 -11   7    8.49    0.49
   0 -11  -7    9.90    0.51
   0  11  -7   10.32    0.47
   0  11  -7    8.83    0.53
   0 -11  -9    5.86    0.35
   0 -11  -9    5.00    0.30
   0 -11  -9    4.97    0.39
   0 -11   9    5.20    0.38
   0 -11   9    5.32    0.43
   0 -11   9    4.37    0.42
   0 -11  -9    5.35    0.42
   0 -11  -9    5.26    0.55
   0 -11  -9    5.82    0.45
   0 -11  -9    5.23    0.43
   0 -11  -9    5.56    0.44
   0 -11  -9    5.49    0.45
   0 -11  -9    5.42    0.40
   0 -11   9    5.29    0.27
   0 -11  -9    4.55    0.43
   0 -11   9    6.18    0.47
   0 -11  -9    4.91    0.54
   0 -11   9    5.39    0.23
   0 -11  -9    6.55    0.51
   0 -11   9    4.83    0.29
   0 -11  -9    5.53    0.39
   0 -11  -9    4.46    0.48
   0 -11   9    5.20    0.26
   0  11  -9    5.32    0.42
   0  11  -9    5.71    0.50
   0 -11 -11    0.09    0.19
   0 -11 -11   -0.31    0.21
   0 -11 -11   -0.16    0.22
   0 -11  11    0.03    0.19
   0 -11  11   -0.27    0.24
   0 -11  11    0.37    0.24
   0 -11 -11    0.11    0.22
   0 -11 -11    0.37    0.25
   0 -11  11    0.12    0.15
   0 -11 -11   -0.15    0.24
   0 -11 -11    0.07    0.14
   0 -11  11    0.09    0.14
   0 -11 -11   -0.11    0.20
   0 -11 -11    0.15    0.21
   0 -11 -11    0.08    0.26
   0  11 -11    0.02    0.17
   0  11 -11    0.06    0.25
   0  11 -11   -0.40    0.25
   0  11 -11    0.13    0.22
   0 -12   0   52.35    1.29
   0 -12   0   51.20    1.37
   0 -12   0   53.05    1.17
   0 -12   0   53.34    1.26
   0 -12   0   52.73    1.21
   0 -12   0   51.97    1.27
   0 -12   0   51.84    1.37
   0 -12   0   52.16    1.35
   0 -12   0   52.68    1.19
   0 -12   0   51.87    1.23
   0 -12   0   52.24    1.29
   0 -12   0   51.66    1.14
   0 -12   0   52.76    1.35
   0 -12   0   52.29    1.22
   0 -12   0   52.35    1.32
   0 -12   0   50.92    1.26
   0 -12   0   52.92    1.20
   0 -12   0   50.79    1.31
   0 -12   0   51.93    1.24
   0 -12  -2    1.46    0.23
   0 -12  -2    1.60    0.19
   0 -12  -2    1.95    0.22
   0 -12   2    1.41    0.30
   0 -12  -2    1.80    0.23
   0 -12   2    1.89    0.30
   0 -12   2    1.50    0.30
   0 -12   2    1.38    0.27
   0 -12  -2    2.07    0.29
   0 -12  -2    1.39    0.23
   0 -12  -2    1.78    0.31
   0 -12   2    1.84    0.20
   0 -12   2    1.53    0.26
   0 -12   2    1.73    0.17
   0 -12  -2    1.72    0.18
   0 -12   2    1.94    0.21
   0 -12   2    1.87    0.22
   0 -12   2    1.67    0.21
   0 -12  -2    1.90    0.26
   0 -12   2    1.85    0.16
   0 -12   2    1.79    0.29
   0 -12  -2    1.60    0.22
   0 -12  -2    1.52    0.23
   0 -12  -2    1.74    0.30
   0 -12  -2    2.01    0.22
   0 -12   2    1.59    0.22
   0 -12  -2    1.67    0.22
   0 -12  -2    1.87    0.26
   0 -12  -2    1.86    0.28
   0 -12   2    1.93    0.29
   0 -12  -2    1.86    0.26
   0 -12  -2    1.86    0.24
   0 -12   2    1.59    0.26
   0 -12  -2    1.63    0.28
   0 -12   2    1.60    0.23
   0 -12   2    1.62    0.23
   0 -12   2    1.79    0.20
   0 -12   2    1.79    0.24
   0 -12  -4    1.45    0.22
   0 -12  -4    1.25    0.19
   0 -12  -4    1.43    0.26
   0 -12  -4    1.25    0.22
   0 -12   4    1.38    0.25
   0 -12  -4    1.45    0.30
   0 -12   4    0.70    0.29
   0 -12  -4    1.36    0.18
   0 -12  -4    1.29    0.27
   0 -12  -4    0.88    0.30
   0 -12   4    1.73    0.33
   0 -12   4    1.03    0.29
   0 -12  -4    1.48    0.17
   0 -12  -4    1.54    0.26
   0 -12   4    1.37    0.30
   0 -12  -4    1.66    0.25
   0 -12   4    1.24    0.18
   0 -12   4    1.20    0.21
   0 -12  -4    1.06    0.21
   0 -12  -4    1.70    0.23
   0 -12   4    1.07    0.25
   0 -12  -4    1.36    0.23
   0 -12   4    1.44    0.45
   0 -12   4    1.39    0.20
   0 -12   4    1.39    0.15
   0 -12   4    1.39    0.20
   0 -12   4    0.77    0.26
   0 -12  -4    1.59    0.26
   0 -12  -4    1.18    0.24
   0 -12   4    1.26    0.31
   0 -12   4    1.22    0.20
   0 -12  -4    1.25    0.21
   0 -12  -4    1.07    0.25
   0 -12  -4    1.23    0.23
   0 -12  -6    8.82    0.47
   0 -12   6    8.69    0.46
   0 -12   6    8.67    0.44
   0 -12  -6    9.00    0.33
   0 -12  -6    8.23    0.51
   0 -12  -6    8.53    0.48
   0 -12  -6    7.79    0.41
   0 -12   6    8.48    0.56
   0 -12  -6    9.62    0.51
   0 -12  -6   11.54    0.82
   0 -12  -6    9.17    0.45
   0 -12  -6    8.77    0.53
   0 -12  -6    8.44    0.51
   0 -12  -6    8.57    0.45
   0 -12  -6    9.24    0.52
   0 -12   6    8.37    0.60
   0 -12  -6    8.76    0.33
   0 -12   6    8.42    0.52
   0 -12  -6    8.87    0.49
   0 -12   6    8.39    0.54
   0 -12   6    9.03    0.38
   0 -12  -6    8.60    0.48
   0 -12   6    7.99    0.38
   0 -12  -6    8.19    0.59
   0 -12  -6    8.40    0.55
   0 -12   8    0.28    0.27
   0 -12   8    0.30    0.21
   0 -12   8   -0.01    0.30
   0 -12  -8    0.28    0.23
   0 -12  -8    0.35    0.22
   0 -12  -8    0.09    0.24
   0 -12  -8    0.35    0.21
   0 -12  -8    0.04    0.23
   0 -12  -8    0.37    0.26
   0 -12  -8    0.14    0.19
   0 -12  -8    0.59    0.28
   0 -12   8    0.10    0.17
   0 -12   8    0.04    0.26
   0 -12   8   -0.39    0.24
   0 -12  -8   -0.20    0.20
   0 -12  -8   -0.11    0.22
   0  12  -8   -0.22    0.21
  -1   0 -23    1.21    0.24
   1   0  23    1.21    0.30
   1   0  23    1.22    0.29
   1   0  23    0.92    0.29
   1   0  23    0.92    0.25
  -1   0 -23    1.19    0.27
  -1   0 -23    1.26    0.28
   1   0  23    0.84    0.25
  -1   0 -23    1.27    0.46
  -1   0 -23    1.07    0.27
   1   0  21    0.10    0.20
  -1   0 -21    0.51    0.19
   1   0  21    0.61    0.20
  -1   0 -21    0.84    0.17
  -1   0 -21    0.72    0.21
   1   0  21    0.20    0.20
  -1   0 -21    0.33    0.22
  -1   0 -21    0.27    0.23
   1   0  21    0.38    0.17
   1   0  21    0.32    0.17
   1   0  21    0.42    0.22
  -1   0 -21    0.24    0.17
  -1   0 -21    0.60    0.19
   1   0  21    0.03    0.23
  -1   0 -21    0.23    0.21
   1   0  19    0.13    0.15
   1   0  19    0.63    0.17
  -1   0 -19    0.25    0.14
  -1   0 -19    0.42    0.15
  -1   0 -19    0.41    0.14
  -1   0 -19    0.52    0.19
  -1   0 -19    0.22    0.15
  -1   0 -19    0.36    0.16
   1   0  19    0.02    0.13
   1   0  19    0.28    0.07
  -1   0 -19    0.41    0.10
   1   0  19    0.32    0.14
   1   0  19    0.44    0.17
   1   0  19    0.41    0.16
  -1   0 -19    0.26    0.13
   1   0  19    0.33    0.14
   1   0  17    6.00    0.34
  -1   0 -17    5.74    0.34
   1   0  17    5.26    0.30
   1   0  17    6.34    0.35
  -1   0 -17    5.88    0.28
   1   0  17    5.55    0.30
   1   0  17    5.59    0.19
   1   0  17    6.15    0.29
   1   0  17    6.00    0.30
  -1   0 -17    5.32    0.29
  -1   0 -17    5.96    0.23
  -1   0 -17    6.14    0.29
  -1   0 -17    5.71    0.31
   1   0  15    7.56    0.33
   1   0  15    7.23    0.28
  -1   0 -15    7.14    0.28
   1   0  15    7.50    0.30
   1   0  15    7.17    0.33
  -1   0 -15    7.47    0.30
  -1   0 -15    7.17    0.33
  -1   0 -15    6.89    0.27
  -1   0 -15    7.35    0.24
   1   0  15    7.05    0.21
  -1   0 -15    7.13    0.23
   1   0  15    6.92    0.30
  -1   0 -15    7.06    0.33
   1   0  13    4.63    0.15
   1   0  13    4.63    0.22
  -1   0 -13    4.89    0.20
  -1   0 -13    4.61    0.25
  -1   0 -13    4.91    0.22
   1   0  13    4.76    0.25
   1   0  13    4.59    0.21
   1   0  13    4.82    0.22
   1   0  13    4.62    0.24
  -1   0 -13    4.79    0.21
  -1   0 -13    4.55    0.17
  -1   0 -13    4.57    0.23
  -1   0 -13    4.82    0.24
  -1   0 -13    4.83    0.17
   1   0  11    3.64    0.19
   1   0  11    3.79    0.17
  -1   0 -11    3.79    0.14
  -1   0 -11    3.71    0.19
  -1   0 -11    3.92    0.18
   1   0  11    4.00    0.20
  -1   0 -11    3.78    0.14
  -1   0 -11    3.85    0.20
   1   0  11    3.91    0.18
  -1   0 -11    3.89    0.16
   1   0  11    3.91    0.18
   1   0  11    3.77    0.12
  -1   0 -11    3.84    0.17
  -1   0 -11    3.74    0.20
  -1   0  -9  632.18   12.05
   1   0   9  630.40   12.12
   1   0   9  599.40   12.09
   1   0   9  636.90   12.01
   1   0   9  617.27   12.14
  -1   0  -9  597.54   12.02
  -1   0  -9  623.40   12.10
  -1   0  -9  605.73   12.07
   1   0   9  608.42   12.06
  -1   0  -9  649.72   12.04
   1   0   9  622.15   11.98
  -1   0  -9  631.12   12.03
  -1   0  -9  619.24   12.09
  -1   0  -7  232.95    4.57
  -1   0  -7  240.24    4.56
  -1   0  -7  235.19    4.53
   1   0   7  231.26    4.59
   1   0   7  228.37    4.55
   1   0   7  231.04    4.52
  -1   0  -7  236.61    4.60
  -1   0  -7  233.19    4.59
   1   0   7  235.62    4.59
   1   0   7  232.65    4.58
   1   0   7  228.96    4.58
  -1   0  -7  240.37    4.56
  -1   0  -7  235.38    4.56
   1   0   7  233.46    4.56
  -1   0  -7  235.76    4.55
   1   0   5  315.23    6.05
  -1   0  -5  297.95    6.06
  -1   0  -5  310.04    6.01
  -1   0  -5  306.52    6.02
   1   0   5  314.86    6.01
   1   0   5  311.26    6.09
  -1   0  -5  309.42    6.08
   1   0   5  297.06    6.04
  -1   0  -5  306.61    6.01
   1   0   5  313.40    6.05
   1   0   5  308.02    6.09
  -1   0  -5  310.66    6.03
  -1   0  -5  316.05    6.11
   1   0   5  316.01    5.99
  -1   0  -5  317.75    6.01
   1   0   3   10.39    0.24
  -1   0  -3   10.23    0.24
   1   0   3   10.66    0.25
   1   0   3   10.63    0.23
   1   0   3   10.14    0.24
   1   0   3   10.56    0.23
  -1   0  -3   10.42    0.25
  -1   0  -3   10.20    0.23
  -1   0  -3   10.75    0.23
   1   0   3   10.28    0.23
  -1   0  -3   10.54    0.22
   1   0   3   10.43    0.22
  -1   0  -3   10.31    0.25
  -1   0  -3   10.34    0.23
  -1   0   3   21.50    0.46
   1   0  -3   22.52    0.45
  -1   0   3   22.25    0.45
   1   0  -3   21.56    0.46
   1   0  -3   22.09    0.45
   1   0  -3   22.36    0.45
  -1   0   3   22.35    0.45
   1   0  -3   21.16    0.47
  -1   0   3   21.99    0.46
   1   0  -3   21.94    0.46
  -1   0   3   22.42    0.47
   1   0  -3   21.86    0.46
  -1   0   3   21.75    0.46
  -1   0   3   22.04    0.45
  -1   0   5   56.32    1.13
   1   0  -5   56.21    1.12
  -1   0   5   54.74    1.14
  -1   0   5   56.44    1.11
  -1   0   5   55.40    1.12
   1   0  -5   55.53    1.12
   1   0  -5   54.77    1.12
   1   0  -5   55.20    1.14
  -1   0   5   56.04    1.10
  -1   0   5   55.89    1.14
  -1   0   5   56.48    1.12
   1   0  -5   55.99    1.11
   1   0  -5   54.86    1.12
  -1   0   7    4.26    0.15
   1   0  -7    4.36    0.15
   1   0  -7    4.48    0.15
  -1   0   7    4.40    0.17
   1   0  -7    4.19    0.16
  -1   0   7    4.28    0.14
   1   0  -7    4.29    0.15
  -1   0   7    4.31    0.12
   1   0  -7    4.35    0.15
   1   0  -7    4.07    0.15
  -1   0   7    4.34    0.14
  -1   0   7    4.27    0.17
  -1   0   7    4.51    0.16
  -1   0   9   77.38    1.61
  -1   0   9   79.51    1.61
   1   0  -9   77.87    1.60
   1   0  -9   78.61    1.61
   1   0  -9   78.87    1.56
  -1   0   9   79.63    1.60
   1   0  -9   79.16    1.61
   1   0  -9   78.91    1.64
  -1   0   9   79.51    1.60
  -1   0   9   78.57    1.56
   1   0  -9   78.57    1.60
   1   0  -9   78.50    1.62
  -1   0   9   79.14    1.65
  -1   0  11    0.44    0.07
  -1   0  11    0.38    0.07
   1   0 -11    0.41    0.08
   1   0 -11    0.37    0.06
   1   0 -11    0.35    0.07
  -1   0  11    0.48    0.07
  -1   0  11    0.37    0.07
   1   0 -11    0.52    0.07
  -1   0  11    0.28    0.06
   1   0 -11    0.38    0.07
   1   0 -11    0.32    0.05
  -1   0  11    0.45    0.07
   1   0 -11    0.39    0.07
  -1   0  11    0.45    0.07
  -1   0  13   49.29    1.09
   1   0 -13   50.12    1.09
   1   0 -13   51.48    1.13
   1   0 -13   49.81    1.15
  -1   0  13   49.49    1.11
   1   0 -13   48.84    1.04
   1   0 -13   49.12    1.10
  -1   0  13   50.40    1.16
  -1   0  13   50.55    1.11
  -1   0  13   49.37    1.15
   1   0 -13   50.69    1.10
   1   0 -13   51.77    1.11
   1   0 -15    1.37    0.14
   1   0 -15    1.42    0.17
   1   0 -15    1.38    0.16
   1   0 -15    1.31    0.20
  -1   0  15    1.34    0.17
  -1   0  15    1.23    0.18
  -1   0  15    0.94    0.13
   1   0 -15    1.08    0.12
  -1   0  15    1.06    0.14
   1   0 -15    1.28    0.16
   1   0 -15    0.97    0.11
   1   0 -15    0.88    0.13
  -1   0  15    1.13    0.14
  -1   0  15    1.40    0.19
  -1   0  17    6.90    0.36
  -1   0  17    6.77    0.31
   1   0 -17    7.12    0.37
   1   0 -17    6.32    0.23
   1   0 -17    5.52    0.31
  -1   0  17    6.41    0.22
   1   0 -17    7.18    0.31
  -1   0  17    6.72    0.35
   1   0 -17    6.54    0.28
   1   0 -17    6.90    0.31
  -1   0  17    6.87    0.29
   1   0 -17    6.58    0.30
  -1   0  17    5.88    0.33
  -1   0  17    6.86    0.33
   1   0 -19   14.16    0.48
  -1   0  19   14.40    0.50
  -1   0  19   14.72    0.56
   1   0 -19   14.23    0.45
  -1   0  19   14.01    0.47
   1   0 -19   13.89    0.49
   1   0 -19   13.95    0.56
  -1   0  19   13.55    0.53
  -1   0  19   13.26    0.56
  -1   0  19   13.94    0.37
   1   0 -19   13.72    0.52
   1   0 -19   13.79    0.39
   1   0 -19   14.47    0.51
  -1   0  19   14.09    0.51
   1   0 -19   14.50    0.49
   1   0 -21   40.83    1.15
   1   0 -21   41.59    1.00
   1   0 -21   41.06    1.04
   1   0 -21   41.53    1.03
   1   0 -21   42.79    1.08
   1   0 -21   41.57    1.06
   1   0 -21   41.46    0.92
  -1   0  21   42.03    1.12
  -1   0  21   40.67    1.08
  -1   0  21   37.16    1.01
   1   0 -21   41.38    1.09
  -1   0  21   40.81    1.05
  -1   0  21   39.96    0.89
  -1   0  21   42.28    1.15
   1   0 -21   41.22    1.06
  -1   0  21   42.15    1.16
   1   0 -23    0.07    0.19
   1   0 -23    0.11    0.21
  -1   0  23   -0.24    0.35
  -1   0  23    0.47    0.24
   1   0 -23   -0.21    0.25
  -1   0  23    0.19    0.25
  -1   0  23    0.10    0.21
  -1   0  23    0.00    0.24
   1   0 -23   -0.28    0.20
   1   0 -23   -0.47    0.26
   1   0 -23    0.15    0.24
   1   0 -23    0.30    0.23
  -1   0  23    0.23    0.22
   1   0 -23    0.31    0.14
   1  -1  22    0.15    0.19
  -1  -1 -22   -0.02    0.24
   1  -1  22   -0.19    0.20
   1  -1  22    0.01    0.19
  -1  -1 -22    0.17    0.15
  -1  -1 -22    0.25    0.20
  -1  -1 -22    0.57    0.27
  -1  -1 -22    0.16    0.21
  -1  -1 -22    0.18    0.19
  -1  -1 -22   -0.14    0.20
   1  -1  22    0.15    0.11
   1  -1  22   -0.13    0.24
   1  -1  22   -0.15    0.25
   1  -1  22   -0.34    0.20
   1  -1  22   -0.20    0.25
  -1   1 -22   -0.09    0.18
  -1   1 -22   -0.11    0.20
   1   1  22    0.51    0.24
   1   1  22    0.11    0.25
   1   1  22    0.30    0.23
  -1   1 -22    0.15    0.24
   1   1  22   -0.19    0.24
   1   1  22    0.26    0.20
  -1   1 -22    0.35    0.21
   1   1  22    0.00    0.18
  -1   1 -22    0.03    0.17
   1   1  22    0.24    0.21
  -1   1 -22    0.36    0.26
  -1  -1 -20    0.01    0.16
   1  -1  20    0.19    0.20
  -1  -1 -20    0.15    0.16
   1  -1  20    0.29    0.16
  -1  -1 -20    0.52    0.19
   1  -1  20    0.23    0.16
  -1  -1 -20    0.28    0.12
   1  -1  20    0.26    0.17
  -1  -1 -20    0.07    0.13
   1  -1  20    0.17    0.19
   1  -1  20    0.35    0.15
  -1  -1 -20    0.00    0.17
   1  -1  20    0.18    0.10
  -1  -1 -20    0.25    0.16
  -1  -1 -20    0.44    0.17
  -1   1 -20    0.41    0.17
  -1   1 -20    0.12    0.19
   1   1  20    0.22    0.16
   1   1  20    0.03    0.15
   1   1  20    0.22    0.16
   1   1  20    0.31    0.17
   1   1  20    0.12    0.19
   1   1  20    0.23    0.15
  -1   1 -20    0.30    0.16
  -1   1 -20    0.24    0.14
  -1   1 -20    0.16    0.16
   1   1  20    0.21    0.19
  -1   1 -20    0.28    0.17
  -1   1 -20    0.41    0.20
   1  -1  18    0.32    0.13
   1  -1  18    0.60    0.10
  -1  -1 -18    0.41    0.15
  -1  -1 -18    0.64    0.14
  -1  -1 -18    0.49    0.12
   1  -1  18    0.54    0.16
  -1  -1 -18    0.48    0.11
   1  -1  18    0.36    0.13
   1  -1  18    0.36    0.13
  -1  -1 -18    0.63    0.14
   1  -1  18    0.60    0.15
  -1  -1 -18    0.27    0.14
   1   1  18    0.64    0.14
  -1   1 -18    0.60    0.13
  -1   1 -18    0.40    0.12
  -1   1 -18    0.37    0.14
   1   1  18    0.61    0.15
  -1   1 -18    0.46    0.13
   1   1  18    0.35    0.15
   1   1  18    0.53    0.13
   1   1  18    0.47    0.13
   1   1  18    0.53    0.16
  -1   1 -18    0.26    0.12
   1   1  18    0.52    0.13
   1  -1  16   -0.17    0.09
  -1  -1 -16   -0.03    0.10
  -1  -1 -16    0.08    0.07
  -1  -1 -16    0.23    0.10
  -1  -1 -16   -0.06    0.08
   1  -1  16    0.02    0.08
   1  -1  16    0.07    0.11
   1  -1  16    0.07    0.09
  -1  -1 -16    0.09    0.12
   1  -1  16    0.10    0.07
  -1  -1 -16    0.08    0.09
   1  -1  16    0.04    0.09
  -1  -1 -16    0.09    0.09
   1   1  16    0.11    0.10
   1   1  16    0.11    0.09
  -1   1 -16    0.26    0.11
  -1   1 -16    0.07    0.09
  -1   1 -16   -0.04    0.10
   1   1  16    0.00    0.09
   1   1  16   -0.02    0.11
  -1   1 -16    0.05    0.07
  -1   1 -16    0.08    0.12
   1   1  16   -0.04    0.10
  -1   1 -16   -0.01    0.08
   1   1  16    0.03    0.09
  -1   1 -16    0.10    0.10
  -1   1 -16    0.05    0.09
   1   1  16    0.02    0.11
  -1  -1 -14    1.86    0.14
   1  -1  14    1.71    0.16
   1  -1  14    1.83    0.19
  -1  -1 -14    2.04    0.17
   1  -1  14    1.99    0.18
  -1  -1 -14    2.05    0.18
  -1  -1 -14    1.48    0.15
   1  -1  14    1.91    0.12
   1  -1  14    1.93    0.16
  -1  -1 -14    1.99    0.20
  -1  -1 -14    1.66    0.14
  -1  -1 -14    1.79    0.16
  -1  -1 -14    1.78    0.10
   1  -1  14    1.87    0.19
   1   1  14    1.87    0.17
  -1   1 -14    1.54    0.17
   1   1  14    1.78    0.17
  -1   1 -14    1.80    0.14
   1   1  14    1.67    0.16
  -1   1 -14    1.43    0.14
   1   1  14    1.83    0.19
  -1   1 -14    1.79    0.19
  -1   1 -14    1.56    0.18
  -1   1 -14    1.81    0.11
  -1   1 -14    1.76    0.19
   1   1  14    1.79    0.19
   1   1  14    1.93    0.16
  -1   1 -14    1.68    0.16
   1   1  14    1.58    0.18
  -1   1 -14    1.69    0.16
   1  -1  12    0.06    0.07
   1  -1  12    0.05    0.06
   1  -1  12    0.03    0.04
  -1  -1 -12    0.05    0.06
  -1  -1 -12    0.06    0.04
  -1  -1 -12    0.04    0.05
  -1  -1 -12    0.03    0.06
  -1  -1 -12    0.04    0.06
  -1  -1 -12    0.18    0.05
   1  -1  12   -0.01    0.06
   1  -1  12    0.06    0.05
   1  -1  12    0.06    0.06
  -1  -1 -12    0.08    0.07
  -1  -1 -12    0.02    0.06
  -1   1 -12   -0.06    0.06
  -1   1 -12   -0.01    0.06
  -1   1 -12    0.16    0.07
   1   1  12    0.04    0.06
   1   1  12    0.05    0.06
   1   1  12    0.06    0.07
  -1   1 -12    0.04    0.06
  -1   1 -12    0.11    0.05
  -1   1 -12   -0.02    0.05
  -1   1 -12    0.07    0.07
   1   1  12    0.06    0.05
  -1   1 -12    0.09    0.04
  -1   1 -12   -0.04    0.05
   1   1  12    0.04    0.06
   1  -1  10    0.31    0.06
   1  -1  10    0.15    0.05
  -1  -1 -10    0.16    0.06
  -1  -1 -10    0.21    0.05
   1  -1  10    0.27    0.06
  -1  -1 -10    0.16    0.06
  -1  -1 -10    0.34    0.07
  -1  -1 -10    0.18    0.05
   1  -1  10    0.35    0.06
  -1  -1 -10    0.15    0.05
   1  -1  10    0.19    0.06
  -1  -1 -10    0.28    0.05
   1  -1  10    0.25    0.07
   1   1  10    0.18    0.05
  -1   1 -10    0.25    0.06
   1   1  10    0.24    0.06
  -1   1 -10    0.19    0.05
  -1   1 -10    0.22    0.05
   1   1  10    0.33    0.06
  -1   1 -10    0.20    0.07
  -1   1 -10    0.15    0.05
  -1   1 -10    0.29    0.04
   1   1  10    0.21    0.06
  -1   1 -10    0.31    0.06
  -1   1 -10    0.22    0.06
  -1   1 -10    0.22    0.05
   1   1  10    0.20    0.06
  -1  -1  -8  302.76    5.97
   1  -1   8  310.41    5.95
  -1  -1  -8  306.24    5.97
  -1  -1  -8  311.39    5.95
   1  -1   8  310.23    6.00
   1  -1   8  308.14    6.00
   1  -1   8  298.31    5.97
  -1  -1  -8  317.04    6.00
  -1  -1  -8  310.47    5.94
   1  -1   8  306.66    5.95
  -1  -1  -8  313.18    5.97
   1  -1   8  307.08    5.93
  -1  -1  -8  303.51    5.97
   1  -1   8  309.36    5.97
  -1  -1  -8  309.94    5.99
  -1   1  -8  311.47    5.96
   1   1   8  304.43    5.99
  -1   1  -8  312.80    6.00
  -1   1  -8  320.18    6.01
  -1   1  -8  304.96    5.94
   1   1   8  297.28    5.99
   1   1   8  312.64    5.97
   1   1   8  298.20    5.98
  -1   1  -8  308.38    5.96
  -1   1  -8  292.52    5.95
   1   1   8  308.17    5.99
   1   1   8  304.10    5.95
  -1   1  -8  296.17    5.97
  -1   1  -8  312.20    5.96
  -1   1  -8  298.04    5.99
  -1  -1  -6   88.62    1.72
   1  -1   6   84.75    1.70
  -1  -1  -6   85.86    1.69
  -1  -1  -6   85.59    1.74
   1  -1   6   88.36    1.72
   1  -1   6   86.98    1.70
   1  -1   6   86.06    1.74
   1  -1   6   85.75    1.72
  -1  -1  -6   83.86    1.73
   1  -1   6   84.54    1.72
   1  -1   6   86.47    1.75
   1  -1   6   87.76    1.68
  -1  -1  -6   85.22    1.72
  -1  -1  -6   82.69    1.72
  -1  -1  -6   87.04    1.71
   1   1   6   84.53    1.74
   1   1   6   86.13    1.74
  -1   1  -6   83.90    1.72
  -1   1  -6   87.71    1.70
  -1   1  -6   87.17    1.74
   1   1   6   88.46    1.70
   1   1   6   84.62    1.70
  -1   1  -6   84.96    1.72
  -1   1  -6   85.81    1.71
  -1   1  -6   86.81    1.72
   1   1   6   87.85    1.71
   1   1   6   86.56    1.74
  -1   1  -6   86.40    1.75
   1   1   6   86.04    1.72
  -1   1  -6   86.82    1.71
  -1  -1  -4  101.10    2.00
   1  -1   4  101.06    2.00
   1  -1   4   99.22    1.99
   1  -1   4  102.64    1.97
  -1  -1  -4  100.11    1.99
   1  -1   4  102.41    2.01
   1  -1   4  104.26    1.98
   1  -1   4  101.21    2.00
  -1  -1  -4  102.26    1.97
   1  -1   4  102.55    1.98
   1  -1   4  100.15    2.01
  -1  -1  -4  102.19    2.00
  -1  -1  -4  101.57    2.01
   1  -1   4  101.04    2.00
  -1  -1  -4   96.37    2.01
  -1   1  -4  101.08    2.01
  -1   1  -4  101.11    2.00
  -1   1  -4  100.21    1.99
   1   1   4  102.79    1.98
   1   1   4  104.60    2.01
   1   1   4  101.27    1.99
  -1   1  -4  104.09    1.98
  -1   1  -4  102.97    2.00
   1   1   4  101.60    1.99
   1   1   4  100.60    1.98
  -1   1  -4   99.46    2.00
   1   1   4  103.24    2.01
  -1   1  -4  103.73    1.98
  -1  -1  -2   99.49    1.92
  -1  -1  -2  101.60    1.92
  -1  -1  -2  101.12    1.92
   1  -1   2   97.96    1.92
   1  -1   2   98.34    1.91
   1  -1   2   95.86    1.92
   1  -1   2  100.12    1.91
  -1  -1  -2   96.47    1.92
  -1  -1  -2  100.85    1.92
  -1  -1  -2   97.88    1.93
   1  -1   2   98.47    1.93
  -1  -1  -2   96.78    1.92
   1  -1   2   99.43    1.92
   1   1   2  100.28    1.91
  -1   1  -2   95.85    1.91
   1   1   2   99.32    1.92
  -1   1  -2   99.92    1.93
   1   1   2  100.68    1.92
  -1   1  -2   94.87    1.91
   1   1   2   97.18    1.92
  -1   1  -2  101.96    1.93
  -1   1  -2   98.55    1.92
  -1   1  -2  102.39    1.91
   1   1   2   93.47    1.93
   1   1   2   99.02    1.93
   1   1   2   95.68    1.93
   1   1   2   96.36    1.92
  -1   1  -2   98.17    1.92
   1   1   2   97.64    1.92
   1  -1  -2    0.89    0.04
  -1  -1   2    0.88    0.04
   1  -1  -2    0.83    0.05
  -1  -1   2    0.87    0.05
  -1  -1   2    0.92    0.04
   1  -1  -2    0.90    0.05
   1  -1  -2    0.91    0.05
  -1  -1   2    0.87    0.05
   1   1  -2    0.82    0.04
   1   1  -2    0.82    0.05
  -1   1   2    0.84    0.05
   1   1  -2    0.92    0.05
  -1   1   2    0.91    0.05
  -1   1   2    0.86    0.05
   1   1  -2    0.92    0.04
   1   1  -2    1.02    0.03
   1   1  -2    0.83    0.04
  -1   1   2    0.91    0.05
  -1   1   2    0.89    0.05
  -1  -1   4   15.00    0.34
   1  -1  -4   14.49    0.34
  -1  -1   4   14.81    0.33
  -1  -1   4   14.74    0.32
   1  -1  -4   14.72    0.33
  -1  -1   4   14.56    0.33
   1  -1  -4   14.65    0.33
   1  -1  -4   14.89    0.33
  -1  -1   4   14.54    0.34
   1  -1  -4   14.50    0.34
   1  -1  -4   14.48    0.34
  -1  -1   4   14.74    0.34
  -1  -1   4   14.73    0.31
  -1  -1   4   15.10    0.34
   1   1  -4   14.89    0.33
  -1   1   4   14.42    0.33
  -1   1   4   14.97    0.33
   1   1  -4   14.17    0.34
  -1   1   4   14.32    0.33
   1   1  -4   15.07    0.33
   1   1  -4   14.50    0.34
  -1   1   4   14.49    0.34
   1   1  -4   15.09    0.31
   1   1  -4   15.15    0.30
  -1   1   4   14.88    0.34
   1   1  -4   14.68    0.34
  -1   1   4   14.13    0.33
  -1  -1   6   31.17    0.69
   1  -1  -6   30.75    0.68
  -1  -1   6   32.36    0.68
  -1  -1   6   31.24    0.69
  -1  -1   6   30.70    0.67
  -1  -1   6   31.14    0.65
   1  -1  -6   32.03    0.67
   1  -1  -6   31.70    0.67
   1  -1  -6   32.44    0.68
   1  -1  -6   31.42    0.69
  -1  -1   6   32.40    0.65
  -1  -1   6   31.37    0.66
   1   1  -6   31.43    0.68
   1   1  -6   32.21    0.67
   1   1  -6   31.88    0.65
   1   1  -6   31.69    0.68
   1   1  -6   31.40    0.67
  -1   1   6   32.96    0.70
  -1   1   6   31.55    0.67
  -1   1   6   31.89    0.69
  -1   1   6   30.33    0.69
  -1   1   6   31.51    0.68
  -1   1   6   31.44    0.68
  -1   1   6   30.61    0.67
   1  -1  -8    3.29    0.13
  -1  -1   8    3.50    0.12
   1  -1  -8    3.48    0.16
  -1  -1   8    3.30    0.13
  -1  -1   8    3.55    0.16
  -1  -1   8    3.82    0.15
   1  -1  -8    3.64    0.15
  -1  -1   8    3.53    0.13
   1  -1  -8    3.62    0.14
  -1  -1   8    3.55    0.14
   1  -1  -8    3.49    0.15
   1  -1  -8    3.62    0.15
  -1   1   8    3.46    0.15
  -1   1   8    3.63    0.16
   1   1  -8    3.54    0.14
  -1   1   8    3.64    0.16
  -1   1   8    3.62    0.15
  -1   1   8    3.58    0.15
   1   1  -8    3.58    0.15
  -1   1   8    3.74    0.15
   1   1  -8    3.52    0.10
   1   1  -8    3.48    0.15
   1   1  -8    3.52    0.13
   1   1  -8    3.49    0.15
  -1   1   8    3.64    0.16
  -1  -1  10   -0.02    0.04
   1  -1 -10    0.06    0.05
  -1  -1  10    0.02    0.04
   1  -1 -10   -0.01    0.04
   1  -1 -10    0.05    0.04
   1  -1 -10    0.03    0.05
  -1  -1  10    0.08    0.04
  -1  -1  10    0.02    0.05
   1  -1 -10    0.09    0.05
  -1  -1  10   -0.04    0.04
  -1  -1  10    0.03    0.05
   1  -1 -10    0.04    0.05
  -1  -1  10    0.02    0.05
  -1   1  10    0.05    0.05
   1   1 -10    0.04    0.05
  -1   1  10    0.01    0.04
  -1   1  10    0.05    0.05
  -1   1  10   -0.03    0.04
  -1   1  10    0.04    0.05
   1   1 -10    0.07    0.05
  -1   1  10    0.05    0.05
   1   1 -10   -0.02    0.05
  -1   1  10   -0.01    0.05
   1   1 -10    0.00    0.04
   1   1 -10    0.06    0.03
   1   1 -10    0.05    0.05
   1   1 -10    0.03    0.05
   1  -1 -12    2.99    0.18
   1  -1 -12    3.06    0.14
   1  -1 -12    3.24    0.17
  -1  -1  12    2.82    0.14
  -1  -1  12    2.98    0.19
  -1  -1  12    3.06    0.17
  -1  -1  12    3.02    0.16
  -1  -1  12    2.79    0.19
  -1  -1  12    3.22    0.17
   1  -1 -12    3.15    0.19
  -1  -1  12    2.97    0.15
   1  -1 -12    3.18    0.17
   1  -1 -12    2.93    0.16
   1  -1 -12    3.08    0.16
   1   1 -12    3.17    0.17
   1   1 -12    2.95    0.17
  -1   1  12    3.14    0.18
   1   1 -12    2.99    0.19
  -1   1  12    3.12    0.18
   1   1 -12    3.10    0.11
  -1   1  12    3.18    0.17
  -1   1  12    3.37    0.20
   1   1 -12    2.99    0.17
  -1   1  12    2.82    0.19
  -1   1  12    3.16    0.19
  -1   1  12    3.16    0.17
   1   1 -12    3.44    0.16
   1   1 -12    3.02    0.18
  -1  -1  14   15.24    0.41
  -1  -1  14   15.90    0.46
   1  -1 -14   15.80    0.46
   1  -1 -14   15.79    0.44
   1  -1 -14   15.38    0.41
   1  -1 -14   16.16    0.45
  -1  -1  14   15.29    0.49
   1  -1 -14   16.08    0.50
   1  -1 -14   15.56    0.47
   1  -1 -14   15.74    0.43
  -1  -1  14   15.84    0.45
  -1  -1  14   15.98    0.50
   1  -1 -14   15.53    0.44
  -1  -1  14   15.71    0.42
   1   1 -14   15.25    0.37
  -1   1  14   15.53    0.49
   1   1 -14   16.01    0.41
   1   1 -14   16.09    0.43
   1   1 -14   15.81    0.45
  -1   1  14   16.06    0.45
  -1   1  14   16.03    0.46
   1   1 -14   15.48    0.46
   1   1 -14   16.45    0.47
   1   1 -14   16.21    0.50
  -1   1  14   15.92    0.46
   1   1 -14   15.67    0.46
  -1   1  14   16.00    0.49
  -1   1  14   16.24    0.49
  -1  -1  16    0.97    0.15
  -1  -1  16    0.95    0.15
  -1  -1  16    1.25    0.15
   1  -1 -16    1.63    0.22
  -1  -1  16    1.00    0.13
  -1  -1  16    0.93    0.12
   1  -1 -16    0.95    0.13
   1  -1 -16    1.26    0.18
   1  -1 -16    1.03    0.14
   1  -1 -16    1.29    0.17
   1  -1 -16    1.27    0.14
   1  -1 -16    1.31    0.17
  -1  -1  16    1.10    0.14
   1   1 -16    1.12    0.14
  -1   1  16    0.91    0.12
   1   1 -16    1.01    0.14
   1   1 -16    1.03    0.13
   1   1 -16    0.82    0.14
  -1   1  16    0.82    0.14
  -1   1  16    0.99    0.16
   1   1 -16    1.15    0.10
  -1   1  16    0.95    0.14
   1   1 -16    1.01    0.12
   1   1 -16    0.91    0.11
  -1   1  16    0.90    0.15
  -1   1  16    0.83    0.12
   1   1 -16    1.05    0.14
   1  -1 -18    0.60    0.14
  -1  -1  18    0.29    0.09
   1  -1 -18    0.41    0.10
  -1  -1  18    0.53    0.14
   1  -1 -18    0.49    0.12
  -1  -1  18    0.36    0.15
  -1  -1  18    0.80    0.17
  -1  -1  18    0.63    0.14
  -1  -1  18    0.40    0.11
   1  -1 -18    0.58    0.16
   1  -1 -18    0.56    0.14
   1  -1 -18    0.38    0.13
   1  -1 -18    0.38    0.11
  -1   1  18    0.36    0.14
   1   1 -18    0.33    0.12
   1   1 -18    0.32    0.13
  -1   1  18    0.78    0.16
  -1   1  18    0.29    0.12
   1   1 -18    0.38    0.14
  -1   1  18    0.40    0.07
  -1   1  18    0.38    0.14
   1   1 -18    0.38    0.13
   1   1 -18    0.47    0.07
  -1   1  18    0.55    0.15
   1   1 -18    0.25    0.15
   1   1 -18    0.80    0.15
   1   1 -18    0.39    0.12
   1   1 -18    0.29    0.10
  -1   1  18    0.38    0.12
  -1  -1  20   39.06    1.09
  -1  -1  20   38.71    1.00
  -1  -1  20   40.40    1.08
   1  -1 -20   38.97    0.97
   1  -1 -20   39.37    1.01
  -1  -1  20   37.99    0.87
   1  -1 -20   38.74    1.03
   1  -1 -20   39.69    0.99
  -1  -1  20   38.67    1.00
   1  -1 -20   38.19    1.07
   1  -1 -20   39.52    0.96
   1  -1 -20   38.90    0.90
  -1  -1  20   39.89    0.95
  -1  -1  20   38.94    1.04
   1  -1 -20   39.56    0.97
   1   1 -20   39.15    1.01
  -1   1  20   33.62    0.97
   1   1 -20   39.49    0.92
  -1   1  20   39.01    1.02
  -1   1  20   39.71    1.08
   1   1 -20   38.61    0.84
   1   1 -20   38.08    1.07
   1   1 -20   39.45    0.95
   1   1 -20   40.12    0.99
   1   1 -20   37.23    1.02
  -1   1  20   39.43    1.06
   1   1 -20   39.15    1.00
   1   1 -20   40.13    1.00
  -1   1  20   39.09    0.99
  -1   1  20   37.10    1.07
  -1   1  20   37.42    0.81
  -1   1  20   37.70    0.94
  -1  -1  22    6.17    0.47
   1  -1 -22    7.20    0.55
   1  -1 -22    7.28    0.43
   1  -1 -22    7.30    0.40
   1  -1 -22    6.52    0.33
   1  -1 -22    6.35    0.44
  -1  -1  22    6.65    0.45
   1  -1 -22    6.55    0.64
   1  -1 -22    7.36    0.47
  -1  -1  22    6.53    0.31
  -1  -1  22    7.54    0.52
  -1  -1  22    6.15    0.39
  -1  -1  22    6.71    0.50
   1  -1 -22    7.79    0.45
  -1  -1  22    7.38    0.54
   1   1 -22    6.50    0.45
  -1   1  22    7.10    0.52
   1   1 -22    7.59    0.42
  -1   1  22    7.01    0.43
  -1   1  22    7.51    0.44
  -1   1  22    7.10    0.51
  -1   1  22    7.41    0.50
   1   1 -22    7.78    0.56
   1   1 -22    7.43    0.45
   1   1 -22    7.23    0.47
  -1   1  22    7.35    0.50
   1   1 -22    8.17    0.47
   1   1 -22    7.09    0.37
   1   1 -22    5.89    0.53
   1  -2  21    3.03    0.39
   1  -2  21    2.19    0.31
   1  -2  21    2.41    0.34
   1  -2  21    2.83    0.31
  -1  -2 -21    2.71    0.34
  -1  -2 -21    3.20    0.36
  -1  -2 -21    3.59    0.46
  -1  -2 -21    2.51    0.29
  -1  -2 -21    2.57    0.33
  -1  -2 -21    2.93    0.36
  -1  -2 -21    2.27    0.27
   1  -2  21    2.68    0.25
   1  -2  21    3.22    0.39
  -1   2 -21    2.64    0.29
  -1   2 -21    3.07    0.36
  -1   2 -21    2.83    0.28
   1   2  21    2.83    0.36
  -1   2 -21    2.26    0.29
   1   2  21    2.61    0.30
  -1   2 -21    2.38    0.27
   1   2  21    3.16    0.38
   1   2  21    2.80    0.31
   1   2  21    2.67    0.33
  -1   2 -21    3.42    0.45
   1   2  21    2.95    0.40
   1   2  21    3.15    0.42
  -1   2 -21    3.39    0.41
   1  -2  19    0.04    0.17
  -1  -2 -19    0.09    0.16
   1  -2  19    0.03    0.14
  -1  -2 -19    0.06    0.11
  -1  -2 -19    0.07    0.14
   1  -2  19    0.14    0.14
   1  -2  19    0.16    0.11
   1  -2  19   -0.06    0.14
  -1  -2 -19   -0.06    0.15
  -1  -2 -19   -0.03    0.14
   1  -2  19    0.28    0.13
  -1  -2 -19    0.26    0.12
   1   2  19   -0.04    0.14
   1   2  19   -0.01    0.13
  -1   2 -19    0.24    0.16
  -1   2 -19    0.02    0.16
  -1   2 -19    0.13    0.14
  -1   2 -19    0.06    0.15
   1   2  19    0.11    0.13
   1   2  19    0.20    0.16
  -1   2 -19    0.00    0.12
   1   2  19    0.02    0.15
   1   2  19   -0.10    0.15
   1   2  19    0.10    0.14
   1   2  19    0.01    0.17
  -1   2 -19    0.20    0.14
  -1  -2 -17    1.52    0.18
  -1  -2 -17    1.99    0.23
   1  -2  17    1.70    0.17
  -1  -2 -17    1.31    0.16
  -1  -2 -17    1.11    0.18
   1  -2  17    1.00    0.15
   1  -2  17    2.01    0.28
  -1  -2 -17    1.80    0.18
   1  -2  17    1.51    0.20
  -1  -2 -17    1.52    0.18
   1  -2  17    1.56    0.19
   1  -2  17    1.39    0.17
  -1   2 -17    1.96    0.19
  -1   2 -17    1.26    0.16
  -1   2 -17    1.00    0.17
   1   2  17    1.02    0.15
   1   2  17    2.13    0.25
   1   2  17    1.23    0.18
   1   2  17    1.37    0.18
  -1   2 -17    1.27    0.18
   1   2  17    1.72    0.20
  -1   2 -17    1.61    0.23
  -1   2 -17    1.65    0.25
   1   2  17    1.66    0.21
  -1   2 -17    1.35    0.16
  -1   2 -17    1.42    0.17
   1   2  17    1.43    0.17
  -1  -2 -15    9.44    0.38
  -1  -2 -15    9.52    0.36
   1  -2  15    9.49    0.30
  -1  -2 -15    9.61    0.35
   1  -2  15    9.68    0.35
   1  -2  15    9.38    0.38
   1  -2  15    9.87    0.40
   1  -2  15    9.31    0.33
  -1  -2 -15    9.28    0.35
   1  -2  15    9.91    0.34
  -1  -2 -15    9.71    0.30
  -1  -2 -15    9.86    0.32
  -1   2 -15    9.43    0.32
   1   2  15    9.58    0.37
  -1   2 -15    9.82    0.38
   1   2  15    9.69    0.40
  -1   2 -15    9.20    0.34
  -1   2 -15    9.68    0.35
   1   2  15    9.18    0.35
   1   2  15    9.77    0.33
  -1   2 -15    8.88    0.37
   1   2  15    9.48    0.38
  -1   2 -15    9.33    0.38
   1   2  15    9.69    0.34
  -1   2 -15    9.42    0.34
  -1   2 -15    9.91    0.30
   1   2  15    9.63    0.32
  -1  -2 -13    3.90    0.20
   1  -2  13    3.73    0.20
  -1  -2 -13    3.75    0.11
   1  -2  13    3.65    0.17
  -1  -2 -13    3.63    0.22
   1  -2  13    3.68    0.19
   1  -2  13    3.83    0.19
  -1  -2 -13    3.48    0.20
  -1  -2 -13    4.03    0.19
  -1  -2 -13    3.73    0.22
   1  -2  13    3.66    0.23
  -1  -2 -13    3.68    0.21
   1  -2  13    3.80    0.23
  -1  -2 -13    3.88    0.17
  -1   2 -13    3.73    0.19
  -1   2 -13    3.87    0.17
  -1   2 -13    3.31    0.20
   1   2  13    3.61    0.21
  -1   2 -13    3.73    0.19
  -1   2 -13    3.76    0.22
  -1   2 -13    4.01    0.23
   1   2  13    3.82    0.23
  -1   2 -13    3.72    0.20
  -1   2 -13    3.64    0.22
   1   2  13    3.90    0.23
   1   2  13    3.94    0.22
   1   2  13    3.89    0.19
   1   2  13    3.67    0.18
   1   2  13    3.58    0.20
  -1   2 -13    3.56    0.22
   1   2  13    3.62    0.21
   1  -2  11   50.98    1.09
  -1  -2 -11   52.50    1.03
  -1  -2 -11   51.83    1.13
   1  -2  11   52.62    1.13
   1  -2  11   51.94    1.13
  -1  -2 -11   52.18    1.15
   1  -2  11   52.23    1.10
  -1  -2 -11   50.65    1.13
  -1  -2 -11   51.93    1.16
  -1  -2 -11   51.59    1.10
  -1  -2 -11   50.69    1.13
   1  -2  11   51.50    1.17
  -1  -2 -11   52.85    1.07
   1  -2  11   50.90    1.16
  -1   2 -11   52.15    1.16
  -1   2 -11   53.18    1.17
   1   2  11   51.11    1.15
   1   2  11   50.73    1.15
  -1   2 -11   52.75    1.08
  -1   2 -11   53.21    1.12
  -1   2 -11   52.07    1.11
   1   2  11   52.48    1.18
   1   2  11   51.39    1.13
   1   2  11   51.45    1.15
   1   2  11   51.85    1.09
   1   2  11   51.86    1.10
  -1   2 -11   53.12    1.13
  -1   2 -11   52.90    1.11
  -1   2 -11   51.54    1.13
   1   2  11   51.06    1.11
  -1   2 -11   52.79    1.17
   1  -2   9    2.34    0.13
  -1  -2  -9    2.77    0.15
  -1  -2  -9    2.50    0.15
  -1  -2  -9    2.53    0.13
  -1  -2  -9    2.60    0.14
   1  -2   9    2.64    0.12
  -1  -2  -9    2.77    0.14
  -1  -2  -9    2.56    0.11
  -1  -2  -9    2.63    0.09
  -1  -2  -9    2.55    0.16
   1  -2   9    2.65    0.12
   1  -2   9    3.12    0.14
   1  -2   9    2.59    0.14
   1  -2   9    2.61    0.16
   1  -2   9    2.49    0.15
  -1  -2  -9    2.68    0.14
  -1   2  -9    2.61    0.14
  -1   2  -9    2.57    0.12
  -1   2  -9    2.71    0.11
   1   2   9    2.77    0.12
   1   2   9    2.39    0.14
   1   2   9    2.41    0.14
  -1   2  -9    2.09    0.14
   1   2   9    2.78    0.12
   1   2   9    2.62    0.13
  -1   2  -9    2.56    0.13
   1   2   9    2.68    0.15
  -1   2  -9    2.69    0.16
  -1   2  -9    2.62    0.13
   1   2   9    2.61    0.15
  -1   2  -9    2.74    0.15
  -1   2  -9    2.68    0.16
   1  -2   7   19.69    0.43
   1  -2   7   19.71    0.39
  -1  -2  -7   19.54    0.47
  -1  -2  -7   19.11    0.41
  -1  -2  -7   18.88    0.46
  -1  -2  -7   18.43    0.44
   1  -2   7   19.04    0.47
   1  -2   7   18.81    0.46
   1  -2   7   19.09    0.47
   1  -2   7   19.32    0.46
  -1  -2  -7   18.87    0.46
   1  -2   7   18.64    0.44
   1  -2   7   19.01    0.45
  -1   2  -7   19.47    0.43
   1   2   7   18.60    0.45
  -1   2  -7   19.92    0.46
  -1   2  -7   18.68    0.47
   1   2   7   19.55    0.46
   1   2   7   19.11    0.48
   1   2   7   18.93    0.44
   1   2   7   19.38    0.42
  -1   2  -7   19.70    0.44
   1   2   7   18.61    0.42
   1   2   7   20.22    0.47
  -1   2  -7   18.66    0.47
  -1   2  -7   20.16    0.41
  -1   2  -7   18.94    0.48
  -1   2  -7   18.89    0.46
  -1   2  -7   19.03    0.45
  -1  -2  -5   82.78    1.62
  -1  -2  -5   80.22    1.62
   1  -2   5   80.56    1.58
   1  -2   5   81.02    1.61
   1  -2   5   82.24    1.62
   1  -2   5   80.57    1.63
  -1  -2  -5   79.09    1.61
  -1  -2  -5   80.81    1.59
   1  -2   5   80.46    1.60
  -1  -2  -5   80.00    1.62
   1  -2   5   80.76    1.61
   1  -2   5   81.28    1.63
  -1  -2  -5   79.98    1.61
   1  -2   5   78.05    1.62
  -1  -2  -5   81.67    1.57
  -1   2  -5   82.78    1.59
  -1   2  -5   80.58    1.64
   1   2   5   82.30    1.62
  -1   2  -5   80.74    1.63
  -1   2  -5   79.53    1.62
   1   2   5   77.73    1.62
  -1   2  -5   79.20    1.61
   1   2   5   80.76    1.62
   1   2   5   79.98    1.65
   1   2   5   81.11    1.62
   1   2   5   81.00    1.59
   1   2   5   80.19    1.60
   1   2   5   81.51    1.59
  -1   2  -5   85.29    1.57
   1   2   5   80.61    1.64
  -1   2  -5   80.32    1.59
  -1   2  -5   79.97    1.63
  -1   2  -5   80.89    1.63
   1   2   5   80.01    1.61
  -1   2  -5   79.19    1.60
  -1  -2  -3  301.07    5.56
  -1  -2  -3  293.15    5.59
  -1  -2  -3  284.48    5.54
   1  -2   3  293.47    5.61
   1  -2   3  278.76    5.53
   1  -2   3  286.98    5.54
  -1  -2  -3  263.25    5.57
   1  -2   3  297.86    5.53
   1  -2   3  287.64    5.59
  -1  -2  -3  291.59    5.58
   1  -2   3  296.69    5.57
  -1  -2  -3  289.84    5.53
  -1  -2  -3  260.13    5.57
   1  -2   3  304.56    5.58
  -1  -2  -3  298.78    5.56
  -1  -2  -3  302.98    5.52
  -1  -2  -3  290.58    5.55
   1  -2   3  278.36    5.52
   1  -2   3  291.48    5.50
  -1   2  -3  287.06    5.59
   1   2   3  298.96    5.54
   1   2   3  295.16    5.56
   1   2   3  285.59    5.53
  -1   2  -3  294.28    5.53
   1   2   3  294.01    5.56
  -1   2  -3  268.61    5.52
   1   2   3  278.99    5.60
  -1   2  -3  275.68    5.56
  -1   2  -3  290.17    5.60
   1   2   3  261.76    5.53
   1   2   3  249.57    5.53
  -1   2  -3  292.12    5.56
   1   2   3  275.06    5.57
  -1   2  -3  252.49    5.52
  -1   2  -3  284.59    5.51
   1   2   3  285.86    5.56
   1   2   3  298.21    5.58
   1  -2   1    2.55    0.09
  -1  -2  -1    2.75    0.07
   1  -2   1    2.66    0.08
   1  -2   1    2.59    0.07
   1  -2   1    2.74    0.07
  -1  -2  -1    2.57    0.08
   1  -2   1    2.69    0.08
  -1  -2  -1    2.65    0.09
   1  -2   1    2.54    0.09
  -1  -2  -1    2.63    0.09
   1  -2   1    2.71    0.09
   1  -2   1    2.77    0.08
   1  -2   1    2.62    0.09
  -1  -2  -1    2.75    0.07
   1  -2   1    2.70    0.09
  -1  -2  -1    2.63    0.10
  -1  -2  -1    2.63    0.08
   1  -2   1    2.66    0.08
  -1  -2  -1    2.55    0.09
  -1  -2  -1    2.73    0.08
  -1   2  -1    2.62    0.07
   1   2   1    2.69    0.09
   1   2   1    3.06    0.09
  -1   2  -1    2.76    0.08
  -1   2  -1    2.76    0.09
   1   2   1    2.67    0.08
   1   2   1    2.55    0.07
  -1   2  -1    2.62    0.09
  -1   2  -1    2.71    0.10
  -1   2  -1    2.80    0.08
  -1   2  -1    2.75    0.07
  -1   2  -1    2.22    0.08
   1   2   1    2.57    0.10
   1   2   1    2.74    0.09
  -1   2  -1    2.66    0.10
   1   2   1    2.71    0.09
   1   2   1    2.78    0.09
  -1  -2   1   39.48    0.80
  -1  -2   1   40.19    0.81
   1  -2  -1   39.38    0.81
  -1  -2   1   40.88    0.79
   1  -2  -1   39.69    0.81
  -1  -2   1   39.69    0.81
  -1  -2   1   40.75    0.79
   1  -2  -1   40.17    0.81
   1  -2  -1   40.93    0.79
  -1  -2   1   39.27    0.81
   1  -2  -1   39.52    0.81
  -1  -2   1   39.93    0.80
   1  -2  -1   40.45    0.80
   1  -2  -1   40.44    0.79
  -1  -2   1   39.85    0.81
  -1  -2   1   39.52    0.82
   1  -2  -1   39.56    0.81
  -1  -2   1   40.75    0.79
   1  -2  -1   39.70    0.80
   1  -2  -1   39.78    0.81
   1  -2  -1   39.15    0.82
   1   2  -1   39.90    0.79
   1   2  -1   40.81    0.81
  -1   2   1   40.16    0.81
   1   2  -1   40.01    0.79
  -1   2   1   39.53    0.79
  -1   2   1   39.15    0.81
  -1   2   1   39.73    0.81
  -1   2   1   40.52    0.81
  -1   2   1   39.96    0.81
  -1   2   1   41.08    0.81
   1   2  -1   40.41    0.83
   1   2  -1   41.05    0.80
   1   2  -1   39.78    0.81
  -1   2   1   41.01    0.80
   1   2  -1   39.99    0.81
  -1   2   1   39.96    0.81
  -1  -2   3    7.22    0.16
  -1  -2   3    6.97    0.19
  -1  -2   3    7.08    0.16
  -1  -2   3    7.05    0.19
  -1  -2   3    7.44    0.15
   1  -2  -3    7.19    0.18
   1  -2  -3    7.00    0.18
   1  -2  -3    7.36    0.20
   1  -2  -3    7.32    0.16
  -1  -2   3    7.22    0.17
   1  -2  -3    7.05    0.18
  -1  -2   3    7.23    0.18
   1  -2  -3    7.21    0.19
  -1  -2   3    7.31    0.18
  -1  -2   3    6.86    0.19
  -1  -2   3    6.76    0.20
   1   2  -3    7.06    0.19
  -1   2   3    6.81    0.19
  -1   2   3    7.05    0.18
  -1   2   3    6.87    0.19
   1   2  -3    7.24    0.17
   1   2  -3    8.11    0.20
   1   2  -3    7.14    0.17
  -1   2   3    7.33    0.15
   1   2  -3    6.93    0.19
   1   2  -3    7.16    0.16
   1   2  -3    7.21    0.15
  -1   2   3    7.05    0.18
   1   2  -3    6.66    0.18
  -1   2   3    7.30    0.19
  -1   2   3    7.30    0.17
  -1   2   3    7.20    0.18
  -1   2   3    7.21    0.16
   1  -2  -5    1.32    0.09
   1  -2  -5    1.38    0.08
  -1  -2   5    1.39    0.09
  -1  -2   5    1.19    0.08
  -1  -2   5    1.32    0.09
   1  -2  -5    1.24    0.10
  -1  -2   5    1.33    0.09
   1  -2  -5    1.28    0.08
  -1  -2   5    1.29    0.06
  -1  -2   5    1.24    0.08
   1  -2  -5    1.31    0.08
  -1  -2   5    1.30    0.09
   1  -2  -5    1.32    0.08
   1  -2  -5    1.51    0.10
  -1  -2   5    1.24    0.09
  -1   2   5    1.40    0.09
  -1   2   5    1.49    0.07
  -1   2   5    1.31    0.09
   1   2  -5    1.26    0.09
  -1   2   5    1.35    0.08
   1   2  -5    1.39    0.07
  -1   2   5    1.38    0.09
  -1   2   5    1.54    0.08
   1   2  -5    1.36    0.10
   1   2  -5    1.31    0.09
   1   2  -5    1.40    0.08
  -1   2   5    1.43    0.09
   1   2  -5    1.30    0.09
   1   2  -5    1.40    0.09
  -1   2   5    1.39    0.09
  -1  -2   7   16.07    0.40
   1  -2  -7   15.86    0.39
   1  -2  -7   15.92    0.40
   1  -2  -7   15.76    0.41
  -1  -2   7   16.10    0.39
  -1  -2   7   15.54    0.37
   1  -2  -7   16.21    0.38
   1  -2  -7   15.09    0.40
  -1  -2   7   15.91    0.35
  -1  -2   7   15.38    0.40
   1  -2  -7   16.17    0.39
  -1  -2   7   15.94    0.41
   1  -2  -7   15.80    0.39
  -1  -2   7   16.35    0.38
   1   2  -7   15.82    0.40
  -1   2   7   15.89    0.39
  -1   2   7   16.03    0.40
  -1   2   7   15.62    0.41
  -1   2   7   15.60    0.40
   1   2  -7   16.21    0.39
  -1   2   7   15.62    0.39
   1   2  -7   16.25    0.41
   1   2  -7   15.94    0.38
  -1   2   7   15.86    0.41
   1   2  -7   16.15    0.36
   1   2  -7   15.77    0.38
  -1   2   7   15.97    0.40
  -1   2   7   16.32    0.34
   1   2  -7   16.25    0.35
   1   2  -7   15.26    0.40
  -1  -2   9   35.88    0.83
  -1  -2   9   36.14    0.75
   1  -2  -9   36.05    0.78
   1  -2  -9   35.73    0.82
  -1  -2   9   35.29    0.79
   1  -2  -9   36.09    0.80
  -1  -2   9   36.18    0.81
   1  -2  -9   35.54    0.82
   1  -2  -9   35.45    0.78
  -1  -2   9   38.07    0.76
  -1  -2   9   36.41    0.83
  -1  -2   9   35.42    0.79
   1  -2  -9   36.26    0.80
  -1  -2   9   36.05    0.78
   1  -2  -9   35.71    0.80
  -1   2   9   36.43    0.83
   1   2  -9   36.46    0.81
   1   2  -9   36.00    0.77
  -1   2   9   37.06    0.80
  -1   2   9   36.38    0.82
   1   2  -9   36.93    0.76
  -1   2   9   36.39    0.81
  -1   2   9   35.99    0.82
   1   2  -9   35.70    0.79
   1   2  -9   35.65    0.82
  -1   2   9   35.42    0.80
   1   2  -9   36.88    0.79
  -1   2   9   36.28    0.82
   1   2  -9   35.37    0.82
   1   2  -9   36.64    0.80
  -1  -2  11    0.92    0.12
  -1  -2  11    0.95    0.11
  -1  -2  11    0.96    0.09
   1  -2 -11    1.04    0.12
   1  -2 -11    1.01    0.13
  -1  -2  11    0.97    0.13
   1  -2 -11    0.86    0.11
  -1  -2  11    0.89    0.13
   1  -2 -11    1.03    0.12
   1  -2 -11    1.03    0.10
  -1  -2  11    1.12    0.12
   1  -2 -11    0.98    0.10
  -1  -2  11    0.74    0.09
  -1   2  11    0.83    0.11
  -1   2  11    0.89    0.13
  -1   2  11    0.71    0.09
   1   2 -11    0.94    0.13
   1   2 -11    0.89    0.11
  -1   2  11    0.75    0.10
  -1   2  11    1.23    0.14
   1   2 -11    0.82    0.13
   1   2 -11    0.92    0.09
   1   2 -11    0.88    0.12
   1   2 -11    0.98    0.11
  -1   2  11    1.06    0.13
  -1   2  11    1.09    0.12
   1   2 -11    1.05    0.11
  -1  -2  13   22.75    0.58
   1  -2 -13   23.64    0.59
  -1  -2  13   23.18    0.55
  -1  -2  13   23.56    0.60
   1  -2 -13   23.32    0.56
   1  -2 -13   23.28    0.60
  -1  -2  13   22.77    0.57
   1  -2 -13   22.91    0.56
  -1  -2  13   23.97    0.64
   1  -2 -13   22.78    0.62
   1  -2 -13   22.87    0.62
   1  -2 -13   23.56    0.60
  -1  -2  13   23.38    0.63
   1   2 -13   23.14    0.60
  -1   2  13   23.22    0.63
   1   2 -13   23.66    0.55
   1   2 -13   23.76    0.63
  -1   2  13   24.02    0.61
  -1   2  13   23.68    0.64
   1   2 -13   23.60    0.57
   1   2 -13   23.35    0.60
  -1   2  13   23.26    0.60
   1   2 -13   23.06    0.61
  -1   2  13   23.69    0.59
  -1   2  13   22.96    0.63
   1   2 -13   22.89    0.58
  -1   2  13   22.50    0.53
   1   2 -13   23.35    0.48
  -1  -2  15   38.74    0.96
   1  -2 -15   38.37    0.96
  -1  -2  15   38.09    0.97
  -1  -2  15   39.22    0.93
  -1  -2  15   37.77    0.86
   1  -2 -15   38.75    0.92
  -1  -2  15   38.09    0.90
   1  -2 -15   38.37    0.88
  -1  -2  15   38.90    0.87
   1  -2 -15   38.76    0.90
  -1  -2  15   36.84    0.88
   1  -2 -15   38.21    0.92
   1  -2 -15   38.45    0.87
  -1   2  15   39.91    0.91
  -1   2  15   39.68    0.96
   1   2 -15   37.50    0.92
   1   2 -15   38.95    0.89
  -1   2  15   38.51    0.92
  -1   2  15   38.16    0.96
   1   2 -15   39.14    0.84
  -1   2  15   38.53    0.93
   1   2 -15   38.85    0.92
   1   2 -15   37.84    0.86
   1   2 -15   38.69    0.91
   1   2 -15   38.57    0.94
  -1   2  15   38.23    0.85
   1   2 -15   38.97    0.96
   1  -2 -17    2.41    0.20
  -1  -2  17    2.27    0.19
   1  -2 -17    3.03    0.24
   1  -2 -17    2.68    0.22
   1  -2 -17    2.25    0.24
   1  -2 -17    2.62    0.21
   1  -2 -17    2.24    0.27
  -1  -2  17    2.69    0.23
  -1  -2  17    2.61    0.24
  -1  -2  17    2.58    0.29
  -1  -2  17    2.57    0.19
   1  -2 -17    2.75    0.22
  -1  -2  17    2.36    0.25
   1   2 -17    2.28    0.22
  -1   2  17    2.33    0.26
   1   2 -17    2.59    0.20
   1   2 -17    2.24    0.17
   1   2 -17    2.90    0.25
   1   2 -17    2.45    0.24
  -1   2  17    2.50    0.22
  -1   2  17    2.51    0.26
   1   2 -17    2.32    0.24
   1   2 -17    2.01    0.26
  -1   2  17    2.63    0.20
  -1   2  17    2.60    0.23
  -1   2  17    2.84    0.27
   1  -2 -19    3.39    0.32
   1  -2 -19    3.73    0.36
  -1  -2  19    4.34    0.35
  -1  -2  19    3.62    0.32
  -1  -2  19    3.52    0.24
   1  -2 -19    3.57    0.27
  -1  -2  19    4.05    0.31
   1  -2 -19    3.63    0.27
   1  -2 -19    3.77    0.28
   1  -2 -19    4.19    0.32
   1  -2 -19    4.05    0.31
  -1  -2  19    3.93    0.37
  -1  -2  19    3.53    0.24
   1  -2 -19    3.50    0.25
  -1   2  19    3.06    0.32
   1   2 -19    3.57    0.31
  -1   2  19    2.70    0.32
   1   2 -19    3.72    0.35
   1   2 -19    3.33    0.30
  -1   2  19    3.44    0.33
   1   2 -19    3.49    0.22
   1   2 -19    3.79    0.30
  -1   2  19    3.58    0.26
  -1   2  19    3.68    0.29
   1   2 -19    3.43    0.25
   1   2 -19    3.54    0.34
  -1   2  19    3.83    0.34
  -1   2  19    3.86    0.31
   1  -2 -21    0.55    0.20
  -1  -2  21    0.60    0.19
   1  -2 -21    0.29    0.16
   1  -2 -21    0.66    0.19
  -1  -2  21    0.63    0.23
  -1  -2  21    0.39    0.15
   1  -2 -21   -0.16    0.21
  -1  -2  21    0.72    0.21
   1  -2 -21    0.53    0.17
  -1  -2  21    0.68    0.15
   1  -2 -21    0.52    0.20
   1  -2 -21    0.49    0.23
   1  -2 -21    0.45    0.15
  -1  -2  21    0.63    0.21
  -1   2  21    0.27    0.22
   1   2 -21    0.68    0.19
  -1   2  21    0.33    0.19
  -1   2  21    0.61    0.19
   1   2 -21    0.49    0.19
  -1   2  21    0.75    0.21
   1   2 -21    0.51    0.21
   1   2 -21    0.31    0.21
  -1   2  21    0.78    0.18
   1   2 -21    0.56    0.19
  -1   2  21    1.02    0.21
   1   2 -21    0.36    0.22
  -1   2  21    0.29    0.17
   1   2 -21    0.42    0.13
   1   2 -21    0.68    0.16
  -1  -2  23    0.21    0.27
   1  -2 -23    0.30    0.30
  -1  -2  23    0.22    0.20
  -1  -2  23    0.40    0.19
  -1  -2  23    0.12    0.25
  -1  -2  23    0.54    0.26
   1  -2 -23    0.43    0.21
   1  -2 -23    0.58    0.25
   1  -2 -23   -0.34    0.23
  -1  -2  23    0.15    0.24
   1  -2 -23    0.21    0.21
   1  -2 -23    0.38    0.25
  -1   2  23    0.22    0.22
   1   2 -23    0.46    0.27
   1   2 -23   -0.09    0.25
   1   2 -23    0.31    0.24
   1   2 -23    0.22    0.18
  -1   2  23    0.32    0.25
  -1   2  23    0.51    0.23
  -1   2  23    0.24    0.24
  -1   2  23    0.55    0.25
  -1   2  23    0.16    0.26
   1   2 -23    0.55    0.26
   1   2 -23   -0.11    0.18
  -1   2  23    0.37    0.26
  -1  -3 -22    0.08    0.23
  -1  -3 -22    0.16    0.22
   1  -3  22    0.16    0.22
   1  -3  22   -0.43    0.20
  -1  -3 -22   -0.04    0.21
  -1  -3 -22   -0.11    0.20
   1  -3  22    0.33    0.25
   1  -3  22    0.24    0.30
  -1  -3 -22    0.01    0.19
   1  -3  22    0.07    0.18
   1  -3  22    0.33    0.19
  -1  -3 -22   -0.05    0.27
   1   3  22   -0.03    0.26
  -1   3 -22    0.00    0.26
   1   3  22    0.28    0.19
   1   3  22   -0.10    0.23
   1   3  22   -0.08    0.24
   1   3  22    0.13    0.25
   1   3  22    0.02    0.20
  -1   3 -22   -0.13    0.16
  -1   3 -22    0.24    0.17
  -1   3 -22   -0.19    0.23
   1   3  22    0.28    0.22
  -1   3 -22    0.20    0.22
   1  -3  20   -0.03    0.14
  -1  -3 -20    0.20    0.14
   1  -3  20   -0.34    0.16
  -1  -3 -20   -0.03    0.17
   1  -3  20    0.09    0.15
   1  -3  20   -0.02    0.17
   1  -3  20    0.26    0.16
   1  -3  20    0.04    0.20
  -1  -3 -20    0.10    0.17
  -1  -3 -20    0.40    0.21
  -1  -3 -20    0.10    0.20
  -1  -3 -20    0.46    0.17
  -1   3 -20    0.29    0.22
  -1   3 -20    0.03    0.12
   1   3  20    0.00    0.15
  -1   3 -20   -0.12    0.17
  -1   3 -20   -0.09    0.16
   1   3  20    0.05    0.18
   1   3  20   -0.12    0.19
   1   3  20   -0.15    0.18
  -1   3 -20   -0.11    0.20
   1   3  20    0.10    0.19
   1   3  20   -0.25    0.17
   1   3  20    0.05    0.22
   1   3  20   -0.05    0.18
  -1   3 -20   -0.13    0.17
  -1  -3 -18    8.24    0.44
  -1  -3 -18    9.19    0.42
  -1  -3 -18   10.48    0.42
   1  -3  18    9.53    0.40
   1  -3  18    9.26    0.35
  -1  -3 -18    8.76    0.41
   1  -3  18    8.76    0.45
  -1  -3 -18    9.08    0.32
  -1  -3 -18    9.01    0.37
   1  -3  18    9.46    0.36
   1  -3  18    9.13    0.38
   1  -3  18    8.81    0.47
  -1   3 -18    9.18    0.37
   1   3  18    8.89    0.44
   1   3  18    8.96    0.42
   1   3  18    8.82    0.42
  -1   3 -18    9.46    0.39
  -1   3 -18    9.09    0.43
  -1   3 -18    8.65    0.43
  -1   3 -18    8.76    0.32
  -1   3 -18    9.01    0.45
   1   3  18    9.14    0.45
   1   3  18    8.85    0.45
   1   3  18    8.47    0.34
   1   3  18    8.15    0.43
  -1  -3 -16    0.25    0.10
   1  -3  16    0.16    0.13
   1  -3  16    0.34    0.11
  -1  -3 -16    0.10    0.11
   1  -3  16    0.25    0.10
  -1  -3 -16    0.09    0.11
  -1  -3 -16    0.22    0.11
   1  -3  16    0.15    0.09
   1  -3  16    0.15    0.09
  -1  -3 -16    0.34    0.09
  -1  -3 -16   -0.08    0.12
   1  -3  16    0.27    0.10
  -1   3 -16    0.17    0.12
  -1   3 -16    0.28    0.11
   1   3  16    0.22    0.10
   1   3  16    0.21    0.13
  -1   3 -16    0.09    0.08
   1   3  16    0.19    0.12
   1   3  16    0.09    0.13
  -1   3 -16    0.29    0.11
   1   3  16    0.23    0.12
  -1   3 -16    0.33    0.12
  -1   3 -16    0.13    0.11
  -1   3 -16    0.25    0.11
   1   3  16    0.29    0.11
   1   3  16    0.21    0.12
  -1   3 -16    0.28    0.10
  -1  -3 -14    0.00    0.08
  -1  -3 -14    0.06    0.08
   1  -3  14    0.03    0.06
  -1  -3 -14    0.01    0.07
   1  -3  14    0.10    0.08
  -1  -3 -14   -0.09    0.08
  -1  -3 -14   -0.04    0.08
   1  -3  14    0.14    0.08
   1  -3  14   -0.02    0.09
  -1  -3 -14    0.03    0.06
   1  -3  14   -0.05    0.08
   1  -3  14    0.16    0.07
   1  -3  14    0.13    0.08
  -1   3 -14    0.00    0.08
  -1   3 -14    0.03    0.09
  -1   3 -14    0.05    0.09
   1   3  14   -0.10    0.09
  -1   3 -14    0.14    0.06
  -1   3 -14    0.03    0.08
   1   3  14   -0.06    0.09
  -1   3 -14   -0.02    0.09
   1   3  14    0.02    0.09
  -1   3 -14    0.14    0.08
   1   3  14    0.01    0.07
  -1   3 -14   -0.09    0.09
   1   3  14    0.06    0.08
  -1   3 -14    0.08    0.08
   1   3  14    0.00    0.10
   1   3  14    0.05    0.08
  -1  -3 -12   11.75    0.37
  -1  -3 -12   11.79    0.38
  -1  -3 -12   11.63    0.30
   1  -3  12   11.30    0.37
   1  -3  12   11.71    0.33
  -1  -3 -12   11.67    0.37
   1  -3  12   11.70    0.36
  -1  -3 -12   11.53    0.38
  -1  -3 -12   11.75    0.35
  -1  -3 -12   11.67    0.37
   1  -3  12   12.45    0.40
   1  -3  12   11.88    0.37
   1  -3  12   11.64    0.34
  -1  -3 -12   11.97    0.41
   1  -3  12   11.84    0.40
   1   3  12   11.72    0.38
   1   3  12   11.55    0.39
  -1   3 -12   11.71    0.34
   1   3  12   11.70    0.41
  -1   3 -12   11.31    0.35
  -1   3 -12   11.76    0.37
  -1   3 -12   11.93    0.40
   1   3  12   11.78    0.35
  -1   3 -12   11.98    0.37
  -1   3 -12   12.00    0.30
  -1   3 -12   12.02    0.40
  -1   3 -12   12.14    0.40
   1   3  12   10.85    0.39
   1   3  12   11.59    0.32
  -1   3 -12   12.14    0.38
   1   3  12   11.42    0.37
   1   3  12   11.92    0.39
   1  -3  10   78.12    1.59
   1  -3  10   76.14    1.62
   1  -3  10   77.49    1.61
  -1  -3 -10   78.88    1.60
  -1  -3 -10   78.11    1.64
  -1  -3 -10   77.04    1.62
  -1  -3 -10   77.45    1.54
  -1  -3 -10   77.37    1.62
   1  -3  10   76.90    1.65
   1  -3  10   76.83    1.64
   1  -3  10   76.53    1.62
  -1  -3 -10   76.04    1.65
  -1  -3 -10   77.25    1.62
   1  -3  10   78.39    1.57
   1   3  10   77.76    1.56
  -1   3 -10   78.60    1.62
  -1   3 -10   76.82    1.62
  -1   3 -10   78.08    1.62
   1   3  10   78.55    1.67
  -1   3 -10   77.00    1.59
  -1   3 -10   78.35    1.54
   1   3  10   77.59    1.62
  -1   3 -10   77.39    1.58
   1   3  10   78.16    1.63
   1   3  10   77.43    1.59
  -1   3 -10   76.77    1.66
   1   3  10   73.12    1.64
   1   3  10   77.16    1.63
   1   3  10   77.88    1.66
  -1   3 -10   79.32    1.65
   1   3  10   79.16    1.58
  -1   3 -10   77.66    1.64
  -1  -3  -8    0.07    0.04
   1  -3   8    0.06    0.05
  -1  -3  -8    0.01    0.05
   1  -3   8    0.14    0.04
  -1  -3  -8    0.09    0.03
   1  -3   8    0.09    0.05
   1  -3   8    0.08    0.05
  -1  -3  -8    0.17    0.06
  -1  -3  -8    0.12    0.04
  -1  -3  -8    0.01    0.04
   1  -3   8    0.09    0.05
  -1  -3  -8    0.05    0.04
   1  -3   8    0.24    0.06
   1  -3   8    0.20    0.05
   1   3   8    0.05    0.05
   1   3   8    0.11    0.05
   1   3   8    0.09    0.05
   1   3   8    0.03    0.05
  -1   3  -8    0.05    0.04
  -1   3  -8    0.10    0.05
  -1   3  -8    0.14    0.05
  -1   3  -8    0.12    0.05
  -1   3  -8    0.04    0.04
  -1   3  -8    0.11    0.04
   1   3   8    0.09    0.05
   1   3   8    0.11    0.04
  -1   3  -8    0.10    0.06
   1   3   8    0.02    0.04
   1   3   8    0.13    0.04
  -1   3  -8    0.06    0.04
  -1   3  -8    0.08    0.05
   1   3   8    0.10    0.04
  -1   3  -8    0.13    0.03
  -1  -3  -6    3.96    0.18
  -1  -3  -6    3.94    0.18
  -1  -3  -6    4.16    0.12
   1  -3   6    4.18    0.17
   1  -3   6    4.12    0.14
  -1  -3  -6    4.28    0.15
  -1  -3  -6    3.80    0.11
  -1  -3  -6    4.09    0.16
  -1  -3  -6    3.97    0.16
   1  -3   6    4.01    0.16
  -1  -3  -6    4.24    0.15
   1  -3   6    4.09    0.12
   1  -3   6    4.13    0.16
   1  -3   6    3.83    0.15
   1  -3   6    3.95    0.15
  -1  -3  -6    4.20    0.16
   1  -3   6    4.09    0.16
  -1   3  -6    4.15    0.16
  -1   3  -6    3.97    0.18
   1   3   6    3.89    0.16
  -1   3  -6    4.07    0.12
  -1   3  -6    3.91    0.15
  -1   3  -6    4.04    0.13
   1   3   6    4.12    0.13
  -1   3  -6    4.00    0.16
   1   3   6    4.11    0.15
  -1   3  -6    4.24    0.16
  -1   3  -6    4.03    0.10
   1   3   6    3.91    0.17
  -1   3  -6    4.02    0.14
   1   3   6    4.02    0.18
   1   3   6    3.89    0.14
   1   3   6    3.80    0.14
   1   3   6    4.07    0.13
   1   3   6    4.24    0.16
  -1  -3  -4    0.46    0.08
  -1  -3  -4    0.30    0.05
  -1  -3  -4    0.34    0.05
   1  -3   4    0.32    0.07
  -1  -3  -4    0.43    0.07
   1  -3   4    0.31    0.06
  -1  -3  -4    0.37    0.07
  -1  -3  -4    0.39    0.06
  -1  -3  -4    0.30    0.05
  -1  -3  -4    0.32    0.05
  -1  -3  -4    0.30    0.06
   1  -3   4    0.41    0.05
  -1  -3  -4    0.30    0.08
   1  -3   4    0.37    0.06
  -1  -3  -4    0.40    0.07
   1  -3   4    0.35    0.07
   1  -3   4    0.44    0.06
   1  -3   4    0.31    0.07
   1  -3   4    0.32    0.04
   1   3   4    0.30    0.05
   1   3   4    0.39    0.06
   1   3   4    0.34    0.07
  -1   3  -4    0.23    0.06
   1   3   4    0.31    0.06
  -1   3  -4    0.28    0.05
   1   3   4    0.36    0.08
   1   3   4    0.29    0.06
  -1   3  -4    0.46    0.08
   1   3   4    0.39    0.05
  -1   3  -4    0.40    0.08
  -1   3  -4    0.47    0.06
  -1   3  -4    0.32    0.07
   1   3   4    0.38    0.05
  -1   3  -4    0.32    0.07
  -1   3  -4    0.34    0.06
  -1   3  -4    0.52    0.07
   1  -3   2  178.58    3.47
  -1  -3  -2  177.93    3.46
   1  -3   2  180.75    3.49
   1  -3   2  176.41    3.45
  -1  -3  -2  183.04    3.46
   1  -3   2  180.55    3.47
   1  -3   2  183.61    3.46
   1  -3   2  179.21    3.49
  -1  -3  -2  182.63    3.47
   1  -3   2  168.42    3.45
  -1  -3  -2  173.33    3.48
  -1  -3  -2  175.46    3.45
   1  -3   2  180.84    3.47
   1  -3   2  171.49    3.45
   1  -3   2  176.86    3.46
  -1  -3  -2  176.61    3.49
  -1  -3  -2  179.59    3.46
   1  -3   2  170.80    3.45
  -1  -3  -2  180.53    3.44
  -1  -3  -2  178.86    3.47
  -1  -3  -2  176.73    3.45
   1  -3   2  172.73    3.46
   1  -3   2  178.29    3.43
  -1  -3  -2  181.49    3.45
   1   3   2  178.21    3.45
  -1   3  -2  179.56    3.49
   1   3   2  172.96    3.48
  -1   3  -2  178.02    3.46
   1   3   2  181.56    3.47
  -1   3  -2  168.25    3.45
   1   3   2  178.76    3.44
  -1   3  -2  175.33    3.47
  -1   3  -2  176.82    3.46
   1   3   2  182.69    3.46
  -1   3  -2  173.97    3.44
   1   3   2  174.62    3.49
  -1   3  -2  178.48    3.45
  -1   3  -2  178.02    3.45
   1   3   2  174.69    3.45
  -1   3  -2  179.71    3.45
   1   3   2  184.51    3.43
  -1   3  -2  179.24    3.49
   1   3   2  180.05    3.45
  -1   3  -2  183.59    3.47
   1  -3   0   12.92    0.29
   1  -3   0   12.40    0.30
  -1  -3   0   12.62    0.31
   1  -3   0   13.32    0.28
   1  -3   0   12.70    0.30
   1  -3   0   12.71    0.27
  -1  -3   0   12.99    0.32
  -1  -3   0   13.27    0.30
   1  -3   0   12.32    0.30
   1  -3   0   12.96    0.30
   1  -3   0   12.94    0.30
  -1  -3   0   12.62    0.31
  -1  -3   0   12.67    0.30
  -1  -3   0   12.83    0.32
  -1  -3   0   13.00    0.30
   1  -3   0   12.59    0.29
  -1  -3   0   12.34    0.30
  -1  -3   0   13.12    0.29
  -1  -3   0   12.80    0.30
   1  -3   0   12.94    0.31
   1  -3   0   12.67    0.31
   1  -3   0   13.35    0.29
  -1  -3   0   13.02    0.31
  -1  -3   0   12.91    0.30
  -1  -3   0   12.75    0.31
  -1  -3   0   13.09    0.29
  -1  -3   0   13.06    0.30
   1  -3   0   12.90    0.31
  -1  -3   0   12.87    0.29
  -1   3   0   12.49    0.30
  -1   3   0   13.10    0.29
   1   3   0   13.40    0.30
  -1   3   0   12.78    0.30
  -1   3   0   13.16    0.31
   1   3   0   13.02    0.30
  -1   3   0   13.17    0.29
  -1   3   0   13.21    0.31
   1   3   0   13.17    0.31
  -1   3   0   13.09    0.31
  -1   3   0   12.90    0.30
   1  -3  -2   13.37    0.31
   1  -3  -2   13.51    0.31
  -1  -3   2   13.07    0.32
  -1  -3   2   13.72    0.29
   1  -3  -2   13.39    0.31
  -1  -3   2   13.24    0.30
   1  -3  -2   12.95    0.32
   1  -3  -2   12.72    0.33
  -1  -3   2   13.09    0.32
   1  -3  -2   13.45    0.31
  -1  -3   2   13.94    0.28
   1  -3  -2   13.52    0.32
  -1  -3   2   13.33    0.29
   1  -3  -2   13.88    0.28
   1  -3  -2   13.21    0.34
   1  -3  -2   13.52    0.30
  -1  -3   2   13.35    0.32
   1  -3  -2   13.38    0.31
  -1  -3   2   13.48    0.30
   1  -3  -2   13.24    0.31
  -1  -3   2   13.34    0.29
  -1  -3   2   14.06    0.29
   1  -3  -2   13.27    0.29
   1   3  -2   13.44    0.34
  -1   3   2   13.29    0.32
   1   3  -2   13.31    0.29
  -1   3   2   13.58    0.32
   1   3  -2   13.51    0.29
   1   3  -2   13.34    0.32
   1   3  -2   13.06    0.30
  -1   3   2   13.62    0.31
  -1   3   2   13.52    0.31
  -1   3   2   13.30    0.31
  -1   3   2   13.62    0.30
  -1   3   2   13.37    0.31
   1   3  -2   13.15    0.32
   1   3  -2   13.52    0.31
   1   3  -2   13.30    0.32
   1  -3  -4    0.67    0.08
   1  -3  -4    0.64    0.08
  -1  -3   4    0.62    0.07
  -1  -3   4    0.61    0.04
  -1  -3   4    0.51    0.06
   1  -3  -4    0.64    0.05
  -1  -3   4    0.60    0.04
  -1  -3   4    0.63    0.08
   1  -3  -4    0.64    0.06
   1  -3  -4    0.70    0.07
   1  -3  -4    0.64    0.05
   1  -3  -4    0.51    0.05
  -1  -3   4    0.71    0.06
   1  -3  -4    0.60    0.06
  -1  -3   4    0.66    0.06
  -1  -3   4    0.64    0.06
  -1  -3   4    0.68    0.04
   1  -3  -4    0.71    0.07
   1   3  -4    0.60    0.05
  -1   3   4    0.70    0.04
   1   3  -4    0.65    0.07
  -1   3   4    0.64    0.05
  -1   3   4    0.63    0.07
   1   3  -4    0.70    0.07
   1   3  -4    0.78    0.06
  -1   3   4    0.60    0.07
   1   3  -4    0.59    0.06
  -1   3   4    0.75    0.06
   1   3  -4    0.58    0.08
  -1   3   4    0.78    0.07
  -1   3   4    0.61    0.08
   1   3  -4    0.60    0.07
   1   3  -4    0.55    0.06
  -1   3   4    0.62    0.06
  -1   3   4    0.69    0.06
   1  -3  -6    0.18    0.06
  -1  -3   6    0.16    0.03
   1  -3  -6    0.11    0.04
   1  -3  -6    0.12    0.05
  -1  -3   6    0.10    0.06
  -1  -3   6    0.13    0.05
   1  -3  -6    0.09    0.05
  -1  -3   6    0.20    0.06
  -1  -3   6    0.15    0.05
  -1  -3   6    0.07    0.04
   1  -3  -6    0.19    0.05
  -1  -3   6    0.12    0.04
   1  -3  -6    0.13    0.06
   1  -3  -6    0.10    0.05
  -1  -3   6    0.09    0.05
   1   3  -6    0.10    0.06
  -1   3   6    0.20    0.06
   1   3  -6    0.10    0.05
   1   3  -6    0.17    0.05
  -1   3   6    0.16    0.05
  -1   3   6    0.14    0.05
  -1   3   6    0.12    0.04
   1   3  -6    0.10    0.04
   1   3  -6    0.14    0.06
   1   3  -6    0.14    0.05
  -1   3   6    0.13    0.03
  -1   3   6    0.19    0.06
   1   3  -6    0.15    0.05
   1   3  -6    0.14    0.04
  -1   3   6    0.13    0.06
  -1   3   6    0.15    0.04
  -1   3   6    0.15    0.04
  -1   3   6    0.17    0.06
   1   3  -6    0.20    0.05
   1  -3  -8    2.90    0.15
  -1  -3   8    3.00    0.16
  -1  -3   8    3.12    0.10
   1  -3  -8    3.01    0.15
  -1  -3   8    3.04    0.17
  -1  -3   8    2.89    0.15
   1  -3  -8    3.12    0.15
  -1  -3   8    3.18    0.14
   1  -3  -8    2.99    0.15
  -1  -3   8    3.19    0.14
   1  -3  -8    3.09    0.16
   1  -3  -8    3.10    0.14
   1  -3  -8    2.88    0.13
  -1  -3   8    3.05    0.15
  -1  -3   8    3.24    0.16
   1   3  -8    3.21    0.15
   1   3  -8    3.09    0.15
  -1   3   8    3.33    0.17
  -1   3   8    3.21    0.12
   1   3  -8    3.28    0.16
  -1   3   8    3.04    0.15
   1   3  -8    3.17    0.12
   1   3  -8    2.94    0.15
  -1   3   8    3.34    0.14
   1   3  -8    2.91    0.14
  -1   3   8    3.12    0.09
   1   3  -8    3.13    0.10
  -1   3   8    3.13    0.11
  -1   3   8    2.96    0.16
   1   3  -8    3.21    0.16
  -1   3   8    3.11    0.15
  -1   3   8    3.11    0.15
  -1   3   8    3.07    0.16
   1  -3 -10   42.76    0.95
  -1  -3  10   42.62    0.93
  -1  -3  10   42.73    0.91
   1  -3 -10   41.67    0.92
  -1  -3  10   41.53    0.94
   1  -3 -10   42.90    0.94
   1  -3 -10   43.28    0.94
  -1  -3  10   43.81    0.96
  -1  -3  10   42.33    0.96
   1  -3 -10   42.61    0.95
  -1  -3  10   42.72    0.97
   1  -3 -10   41.21    0.96
   1  -3 -10   42.75    0.91
   1   3 -10   42.07    0.97
  -1   3  10   40.71    0.95
  -1   3  10   42.66    0.96
   1   3 -10   41.53    0.96
  -1   3  10   42.33    0.94
  -1   3  10   41.82    0.96
   1   3 -10   40.96    0.96
  -1   3  10   40.68    0.97
  -1   3  10   43.05    0.98
   1   3 -10   42.95    0.87
   1   3 -10   42.21    0.92
   1   3 -10   42.99    0.90
   1   3 -10   42.10    0.95
  -1   3  10   42.30    0.95
   1   3 -10   42.73    0.93
  -1   3  10   42.83    0.86
  -1   3  10   42.95    0.86
   1   3 -10   43.27    0.94
  -1   3  10   41.51    0.89
   1  -3 -12    3.83    0.21
   1  -3 -12    3.87    0.23
  -1  -3  12    4.23    0.23
  -1  -3  12    4.07    0.19
   1  -3 -12    4.09    0.21
  -1  -3  12    4.01    0.19
  -1  -3  12    4.27    0.22
  -1  -3  12    3.81    0.20
   1  -3 -12    4.36    0.18
  -1  -3  12    3.95    0.20
  -1  -3  12    4.02    0.21
   1  -3 -12    4.29    0.21
   1  -3 -12    4.04    0.19
  -1  -3  12    3.95    0.16
   1  -3 -12    4.28    0.22
  -1   3  12    4.04    0.15
   1   3 -12    4.03    0.21
   1   3 -12    4.05    0.18
  -1   3  12    3.91    0.18
   1   3 -12    4.03    0.23
  -1   3  12    3.99    0.22
   1   3 -12    4.10    0.22
  -1   3  12    3.92    0.12
  -1   3  12    4.05    0.22
   1   3 -12    4.42    0.22
  -1   3  12    4.28    0.22
   1   3 -12    3.99    0.15
  -1   3  12    4.54    0.24
   1   3 -12    3.72    0.22
   1   3 -12    4.17    0.20
  -1   3  12    4.18    0.22
  -1   3  12    3.68    0.22
   1  -3 -14    1.09    0.12
  -1  -3  14    1.17    0.15
   1  -3 -14    1.38    0.17
  -1  -3  14    1.58    0.13
  -1  -3  14    1.47    0.19
   1  -3 -14    1.36    0.20
  -1  -3  14    1.15    0.16
  -1  -3  14    1.42    0.17
   1  -3 -14    1.50    0.20
  -1  -3  14    1.49    0.17
   1  -3 -14    1.40    0.17
   1  -3 -14    1.31    0.17
   1  -3 -14    1.10    0.14
  -1  -3  14    1.47    0.17
   1   3 -14    1.11    0.14
  -1   3  14    1.12    0.15
   1   3 -14    1.20    0.15
   1   3 -14    1.19    0.12
  -1   3  14    1.26    0.12
   1   3 -14    1.47    0.18
   1   3 -14    1.28    0.11
  -1   3  14    1.31    0.15
   1   3 -14    1.31    0.16
   1   3 -14    1.27    0.18
   1   3 -14    1.51    0.17
  -1   3  14    1.44    0.18
  -1   3  14    1.04    0.14
  -1   3  14    1.50    0.18
   1   3 -14    1.45    0.16
  -1   3  14    1.08    0.13
  -1   3  14    1.23    0.16
   1  -3 -16   38.02    0.89
  -1  -3  16   37.34    0.89
   1  -3 -16   38.50    0.92
   1  -3 -16   38.89    0.97
   1  -3 -16   34.06    0.92
   1  -3 -16   38.79    0.87
  -1  -3  16   38.69    0.98
  -1  -3  16   38.08    0.90
  -1  -3  16   38.76    0.94
  -1  -3  16   37.15    0.98
   1  -3 -16   37.86    0.94
  -1  -3  16   39.16    0.86
  -1  -3  16   37.51    0.88
   1  -3 -16   32.40    0.94
  -1   3  16   37.64    0.99
   1   3 -16   38.81    0.83
   1   3 -16   37.79    0.84
   1   3 -16   35.83    0.94
   1   3 -16   36.55    0.93
  -1   3  16   39.39    0.99
   1   3 -16   38.29    0.97
  -1   3  16   38.69    0.95
   1   3 -16   38.43    0.96
   1   3 -16   38.23    0.89
  -1   3  16   37.15    0.88
   1   3 -16   38.58    0.91
  -1   3  16   39.08    0.97
  -1   3  16   37.72    0.83
   1  -3 -18   79.66    1.74
  -1  -3  18   78.14    1.66
  -1  -3  18   77.49    1.74
   1  -3 -18   76.16    1.74
  -1  -3  18   78.76    1.79
   1  -3 -18   78.30    1.67
   1  -3 -18   78.44    1.71
  -1  -3  18   77.98    1.64
  -1  -3  18   78.01    1.69
   1  -3 -18   77.50    1.65
  -1  -3  18   79.41    1.81
   1  -3 -18   77.30    1.74
   1  -3 -18   74.69    1.77
   1   3 -18   77.49    1.63
   1   3 -18   75.80    1.76
   1   3 -18   79.44    1.77
   1   3 -18   80.69    1.71
  -1   3  18   77.90    1.75
   1   3 -18   77.52    1.74
  -1   3  18   76.94    1.74
   1   3 -18   77.17    1.74
  -1   3  18   76.29    1.68
   1   3 -18   77.06    1.69
  -1   3  18   77.91    1.84
  -1   3  18   78.21    1.79
  -1   3  18   75.36    1.62
  -1   3  18   79.24    1.78
  -1   3  18   77.17    1.80
   1   3 -18   75.72    1.78
   1   3 -18   79.50    1.61
  -1  -3  20    1.18    0.22
   1  -3 -20    1.04    0.16
   1  -3 -20    0.87    0.21
   1  -3 -20    0.82    0.21
  -1  -3  20    1.00    0.20
   1  -3 -20    1.29    0.19
   1  -3 -20    1.06    0.21
   1  -3 -20    0.95    0.17
  -1  -3  20    1.12    0.17
  -1  -3  20    1.16    0.16
  -1  -3  20    1.07    0.20
   1  -3 -20    0.96    0.19
  -1  -3  20    0.75    0.18
   1   3 -20    0.85    0.20
   1   3 -20    0.89    0.19
  -1   3  20    0.81    0.20
   1   3 -20    1.18    0.21
   1   3 -20    1.02    0.23
   1   3 -20    0.99    0.15
   1   3 -20    0.86    0.19
  -1   3  20    1.15    0.21
   1   3 -20    0.90    0.21
   1   3 -20    1.13    0.21
  -1   3  20    1.13    0.20
   1   3 -20    0.95    0.14
  -1   3  20    0.91    0.20
  -1   3  20    1.04    0.21
  -1   3  20    1.17    0.20
  -1   3  20    0.96    0.16
  -1   3  20    1.14    0.22
   1  -3 -22    6.86    0.41
   1  -3 -22    6.42    0.43
  -1  -3  22    5.83    0.50
   1  -3 -22    6.37    0.39
  -1  -3  22    6.39    0.47
  -1  -3  22    6.06    0.36
   1  -3 -22    5.72    0.40
  -1  -3  22    5.98    0.51
   1  -3 -22    6.03    0.49
   1  -3 -22    7.04    0.49
  -1  -3  22    5.54    0.38
  -1  -3  22    6.13    0.60
   1  -3 -22    6.09    0.56
   1   3 -22    4.93    0.49
  -1   3  22    5.42    0.36
   1   3 -22    6.48    0.52
  -1   3  22    6.29    0.48
   1   3 -22    6.49    0.49
   1   3 -22    6.19    0.33
  -1   3  22    6.76    0.51
  -1   3  22    7.02    0.54
  -1   3  22    6.67    0.50
   1   3 -22    5.32    0.46
   1   3 -22    6.04    0.35
  -1   3  22    6.61    0.52
   1   3 -22    6.37    0.49
  -1  -4 -21    4.56    0.44
   1  -4  21    5.11    0.43
  -1  -4 -21    5.00    0.30
   1  -4  21    4.78    0.56
  -1  -4 -21    5.15    0.47
  -1  -4 -21    5.09    0.40
   1  -4  21    5.14    0.42
   1  -4  21    4.46    0.45
   1  -4  21    5.35    0.37
  -1  -4 -21    5.15    0.53
  -1  -4 -21    5.88    0.46
  -1   4 -21    4.44    0.35
   1   4  21    5.39    0.48
   1   4  21    4.97    0.49
   1   4  21    5.29    0.49
   1   4  21    4.12    0.37
  -1   4 -21    4.25    0.45
  -1   4 -21    5.16    0.47
  -1   4 -21    4.29    0.46
  -1   4 -21    4.77    0.31
   1   4  21    5.36    0.48
   1   4  21    4.08    0.44
  -1   4 -21    5.41    0.44
  -1   4 -21    5.13    0.28
   1   4  21    4.83    0.35
  -1  -4 -19    1.08    0.20
   1  -4  19    1.17    0.19
   1  -4  19    0.86    0.17
  -1  -4 -19    1.20    0.19
  -1  -4 -19    0.92    0.23
  -1  -4 -19    1.42    0.23
   1  -4  19    0.98    0.20
   1  -4  19    1.18    0.22
  -1  -4 -19    0.95    0.17
   1  -4  19    1.06    0.18
  -1  -4 -19    1.11    0.22
   1  -4  19    1.32    0.18
  -1  -4 -19    1.21    0.14
   1   4  19    0.96    0.21
  -1   4 -19    1.04    0.20
   1   4  19    1.21    0.17
  -1   4 -19    0.92    0.13
  -1   4 -19    1.20    0.22
   1   4  19    0.86    0.19
   1   4  19    0.71    0.20
  -1   4 -19    1.13    0.19
  -1   4 -19    0.87    0.21
   1   4  19    1.27    0.23
   1   4  19    1.09    0.16
  -1   4 -19    0.78    0.22
   1   4  19    1.03    0.20
  -1   4 -19    1.12    0.21
   1   4  19    1.19    0.23
  -1   4 -19    1.04    0.15
   1   4  19    1.18    0.22
   1  -4  17    0.30    0.12
  -1  -4 -17    0.18    0.13
   1  -4  17    0.02    0.15
   1  -4  17    0.31    0.13
   1  -4  17    0.19    0.13
  -1  -4 -17    0.31    0.14
  -1  -4 -17    0.43    0.14
   1  -4  17    0.30    0.13
  -1  -4 -17    0.14    0.12
   1  -4  17    0.34    0.13
  -1  -4 -17    0.22    0.14
  -1  -4 -17    0.52    0.10
  -1   4 -17    0.19    0.13
   1   4  17    0.42    0.16
  -1   4 -17    0.41    0.09
   1   4  17    0.31    0.10
   1   4  17    0.52    0.15
   1   4  17    0.10    0.13
   1   4  17    0.07    0.14
   1   4  17    0.25    0.13
  -1   4 -17    0.05    0.12
  -1   4 -17    0.48    0.13
  -1   4 -17    0.08    0.14
  -1   4 -17    0.32    0.11
  -1   4 -17    0.25    0.14
  -1   4 -17    0.07    0.14
  -1   4 -17    0.40    0.13
   1   4  17    0.23    0.11
   1   4  17    0.33    0.14
   1   4  17    0.29    0.15
   1  -4  15   12.04    0.37
  -1  -4 -15   12.55    0.33
   1  -4  15   11.27    0.42
   1  -4  15   11.91    0.39
  -1  -4 -15   12.39    0.43
  -1  -4 -15   11.74    0.43
  -1  -4 -15   12.17    0.44
  -1  -4 -15   12.20    0.43
   1  -4  15   11.76    0.45
   1  -4  15   13.03    0.43
  -1  -4 -15   12.54    0.41
   1  -4  15   11.64    0.46
   1   4  15   12.31    0.48
  -1   4 -15   11.62    0.40
  -1   4 -15   12.11    0.46
  -1   4 -15   12.28    0.39
  -1   4 -15   12.45    0.32
  -1   4 -15   12.48    0.42
   1   4  15   12.03    0.40
  -1   4 -15   11.99    0.46
  -1   4 -15   11.84    0.35
   1   4  15   12.68    0.37
   1   4  15   11.64    0.36
   1   4  15   12.62    0.45
   1   4  15   11.44    0.46
   1   4  15   11.39    0.45
  -1  -4 -13    0.15    0.09
   1  -4  13    0.25    0.08
  -1  -4 -13    0.15    0.09
   1  -4  13    0.23    0.08
  -1  -4 -13    0.33    0.08
   1  -4  13    0.04    0.08
   1  -4  13    0.15    0.09
   1  -4  13    0.12    0.09
  -1  -4 -13    0.13    0.08
   1  -4  13    0.14    0.08
  -1  -4 -13    0.19    0.06
  -1  -4 -13    0.06    0.09
   1  -4  13    0.03    0.08
  -1   4 -13    0.34    0.10
  -1   4 -13    0.13    0.06
   1   4  13    0.15    0.08
   1   4  13    0.18    0.10
   1   4  13    0.07    0.08
  -1   4 -13   -0.01    0.09
  -1   4 -13    0.16    0.09
   1   4  13    0.09    0.07
  -1   4 -13    0.03    0.08
  -1   4 -13    0.13    0.08
   1   4  13    0.20    0.09
  -1   4 -13    0.13    0.08
   1   4  13    0.23    0.11
   1   4  13    0.06    0.08
  -1   4 -13    0.23    0.05
  -1   4 -13    0.29    0.10
   1   4  13    0.22    0.07
  -1  -4 -11   33.86    0.81
  -1  -4 -11   33.72    0.71
  -1  -4 -11   34.85    0.82
   1  -4  11   33.78    0.83
   1  -4  11   34.77    0.79
   1  -4  11   34.60    0.80
   1  -4  11   33.45    0.82
   1  -4  11   33.27    0.74
   1  -4  11   33.51    0.81
  -1  -4 -11   33.48    0.85
   1  -4  11   35.04    0.83
  -1  -4 -11   34.13    0.80
  -1  -4 -11   34.91    0.80
   1   4  11   33.44    0.74
  -1   4 -11   33.34    0.82
   1   4  11   33.80    0.85
  -1   4 -11   34.15    0.83
  -1   4 -11   34.89    0.70
   1   4  11   33.86    0.77
  -1   4 -11   33.92    0.85
   1   4  11   34.25    0.81
  -1   4 -11   34.37    0.81
  -1   4 -11   33.80    0.73
   1   4  11   33.79    0.83
  -1   4 -11   34.24    0.83
   1   4  11   34.09    0.81
   1   4  11   33.52    0.81
   1   4  11   34.86    0.76
  -1   4 -11   33.97    0.76
  -1   4 -11   33.49    0.77
  -1   4 -11   34.60    0.82
   1   4  11   34.80    0.87
  -1  -4  -9    4.01    0.13
  -1  -4  -9    4.12    0.18
   1  -4   9    4.15    0.19
   1  -4   9    4.17    0.18
  -1  -4  -9    3.93    0.18
  -1  -4  -9    4.08    0.19
   1  -4   9    3.94    0.15
   1  -4   9    4.18    0.20
   1  -4   9    4.05    0.20
  -1  -4  -9    4.08    0.12
   1  -4   9    4.01    0.19
   1  -4   9    4.30    0.21
   1   4   9    4.01    0.17
   1   4   9    4.00    0.18
  -1   4  -9    4.08    0.20
  -1   4  -9    3.81    0.17
  -1   4  -9    4.12    0.14
  -1   4  -9    4.27    0.22
  -1   4  -9    3.88    0.19
  -1   4  -9    4.27    0.19
  -1   4  -9    4.01    0.20
   1   4   9    4.13    0.15
   1   4   9    4.02    0.19
   1   4   9    4.08    0.16
   1   4   9    4.30    0.19
   1   4   9    4.18    0.21
  -1   4  -9    4.04    0.11
   1   4   9    4.07    0.22
   1   4   9    4.32    0.20
   1  -4   7    0.41    0.06
   1  -4   7    0.45    0.07
  -1  -4  -7    0.52    0.06
   1  -4   7    0.44    0.06
  -1  -4  -7    0.47    0.06
   1  -4   7    0.42    0.06
   1  -4   7    0.37    0.07
   1  -4   7    0.33    0.06
  -1  -4  -7    0.27    0.06
  -1  -4  -7    0.32    0.07
  -1  -4  -7    0.23    0.05
  -1  -4  -7    0.39    0.04
   1  -4   7    0.30    0.06
  -1  -4  -7    0.47    0.09
  -1  -4  -7    0.23    0.06
  -1  -4  -7    0.45    0.06
   1  -4   7    0.48    0.06
  -1   4  -7    0.39    0.06
  -1   4  -7    0.39    0.06
   1   4   7    0.53    0.08
   1   4   7    0.37    0.06
  -1   4  -7    0.41    0.06
  -1   4  -7    0.26    0.07
   1   4   7    0.42    0.06
   1   4   7    0.41    0.08
   1   4   7    0.35    0.05
  -1   4  -7    0.32    0.06
   1   4   7    0.43    0.05
   1   4   7    0.26    0.06
  -1   4  -7    0.44    0.04
  -1   4  -7    0.40    0.06
  -1   4  -7    0.41    0.05
  -1   4  -7    0.35    0.07
  -1   4  -7    0.38    0.07
   1   4   7    0.40    0.06
   1   4   7    0.47    0.07
  -1  -4  -5   14.01    0.34
  -1  -4  -5   13.66    0.39
  -1  -4  -5   14.29    0.33
   1  -4   5   14.24    0.36
   1  -4   5   14.08    0.30
   1  -4   5   14.33    0.34
  -1  -4  -5   14.10    0.36
  -1  -4  -5   13.81    0.36
  -1  -4  -5   14.08    0.32
  -1  -4  -5   14.14    0.34
  -1  -4  -5   14.32    0.39
  -1  -4  -5   14.34    0.37
   1  -4   5   14.14    0.37
  -1  -4  -5   13.90    0.33
  -1  -4  -5   15.24    0.32
   1  -4   5   13.92    0.37
   1  -4   5   14.32    0.36
  -1  -4  -5   13.76    0.36
   1  -4   5   13.71    0.35
   1   4   5   14.24    0.39
  -1   4  -5   14.17    0.32
   1   4   5   14.15    0.39
  -1   4  -5   14.07    0.38
   1   4   5   14.22    0.34
   1   4   5   14.55    0.34
  -1   4  -5   14.07    0.35
  -1   4  -5   13.94    0.34
   1   4   5   14.33    0.33
  -1   4  -5   14.07    0.39
   1   4   5   14.23    0.36
  -1   4  -5   14.19    0.36
   1   4   5   14.21    0.36
  -1   4  -5   14.29    0.34
   1   4   5   15.07    0.33
  -1   4  -5   14.33    0.37
  -1   4  -5   13.92    0.36
   1  -4   3   26.83    0.53
   1  -4   3   26.04    0.59
  -1  -4  -3   25.86    0.58
   1  -4   3   26.22    0.61
   1  -4   3   26.26    0.57
   1  -4   3   26.47    0.55
  -1  -4  -3   26.40    0.57
   1  -4   3   26.14    0.58
   1  -4   3   26.53    0.57
   1  -4   3   25.65    0.60
   1  -4   3   26.13    0.60
  -1  -4  -3   26.50    0.58
   1  -4   3   26.86    0.55
  -1  -4  -3   26.63    0.56
  -1  -4  -3   25.71    0.61
  -1  -4  -3   26.53    0.57
   1  -4   3   26.06    0.59
   1  -4   3   26.10    0.57
  -1  -4  -3   28.85    0.54
  -1  -4  -3   26.56    0.59
  -1  -4  -3   26.84    0.56
  -1  -4  -3   26.58    0.59
  -1  -4  -3   26.58    0.59
   1  -4   3   26.94    0.62
  -1  -4  -3   26.31    0.62
   1  -4   3   26.22    0.57
  -1  -4  -3   26.67    0.60
  -1   4  -3   26.23    0.60
  -1   4  -3   26.79    0.62
   1   4   3   26.93    0.59
  -1   4  -3   26.72    0.57
  -1   4  -3   26.69    0.56
  -1   4  -3   26.65    0.58
  -1   4  -3   25.95    0.61
   1   4   3   27.64    0.57
   1   4   3   26.43    0.57
   1   4   3   26.53    0.54
  -1   4  -3   25.91    0.57
   1   4   3   26.09    0.62
   1   4   3   26.29    0.61
  -1   4  -3   26.05    0.59
   1   4   3   26.48    0.54
  -1   4  -3   25.45    0.56
  -1   4  -3   27.11    0.57
   1  -4   1    3.53    0.13
   1  -4   1    3.58    0.15
  -1  -4  -1    3.42    0.13
   1  -4   1    3.40    0.12
   1  -4   1    3.71    0.12
  -1  -4  -1    3.48    0.15
  -1  -4  -1    3.37    0.14
  -1  -4  -1    3.50    0.12
   1  -4   1    3.66    0.10
  -1  -4  -1    3.47    0.12
  -1  -4  -1    3.41    0.13
  -1  -4  -1    3.47    0.12
   1  -4   1    3.51    0.11
   1  -4   1    3.39    0.13
  -1  -4  -1    3.39    0.14
  -1  -4  -1    3.24    0.13
  -1  -4  -1    3.35    0.12
  -1  -4  -1    3.62    0.13
   1  -4   1    3.59    0.13
   1  -4   1    3.45    0.10
   1  -4   1    3.35    0.12
  -1  -4  -1    3.34    0.12
   1  -4   1    3.52    0.11
  -1  -4  -1    3.57    0.13
   1  -4   1    3.44    0.14
  -1  -4  -1    3.65    0.14
   1  -4   1    3.46    0.14
   1  -4   1    3.52    0.12
  -1  -4  -1    3.87    0.13
   1  -4   1    3.44    0.14
  -1  -4  -1    3.34    0.13
  -1  -4  -1    3.50    0.14
  -1   4  -1    3.49    0.13
  -1   4  -1    3.48    0.13
  -1   4  -1    3.54    0.15
  -1   4  -1    3.37    0.14
  -1   4  -1    3.46    0.11
  -1   4  -1    3.60    0.12
  -1   4  -1    3.53    0.13
  -1  -4   1   56.78    1.15
   1  -4  -1   57.30    1.16
   1  -4  -1   52.43    1.13
   1  -4  -1   57.03    1.19
   1  -4  -1   57.17    1.18
   1  -4  -1   57.20    1.17
   1  -4  -1   57.51    1.17
  -1  -4   1   57.81    1.16
   1  -4  -1   57.94    1.18
  -1  -4   1   57.09    1.18
   1  -4  -1   57.25    1.15
   1  -4  -1   57.62    1.19
  -1  -4   1   58.79    1.15
  -1  -4   1   57.34    1.19
  -1  -4   1   57.96    1.20
   1  -4  -1   56.61    1.18
  -1  -4   1   57.63    1.18
  -1  -4   1   56.21    1.18
  -1  -4   1   57.44    1.21
  -1  -4   1   57.49    1.18
   1  -4  -1   57.91    1.18
  -1  -4   1   58.74    1.18
  -1  -4   1   57.94    1.18
   1  -4  -1   57.33    1.17
   1  -4  -1   58.90    1.17
   1  -4  -1   57.26    1.20
  -1  -4   1   57.83    1.15
  -1  -4   1   57.62    1.17
   1   4  -1   56.98    1.18
  -1   4   1   58.27    1.18
   1   4  -1   58.65    1.18
  -1   4   1   57.78    1.19
  -1   4   1   59.82    1.13
  -1   4   1   57.85    1.18
  -1   4   1   60.70    1.15
   1   4  -1   57.65    1.17
  -1   4   1   57.15    1.17
  -1   4   1   58.29    1.18
   1   4  -1   57.40    1.21
  -1   4   1   57.47    1.16
  -1  -4   3   14.44    0.36
   1  -4  -3   14.42    0.36
   1  -4  -3   14.30    0.34
  -1  -4   3   14.28    0.36
  -1  -4   3   14.09    0.38
  -1  -4   3   14.61    0.31
   1  -4  -3   14.61    0.35
   1  -4  -3   13.93    0.38
   1  -4  -3   14.43    0.34
   1  -4  -3   14.22    0.34
   1  -4  -3   14.84    0.36
  -1  -4   3   14.70    0.33
  -1  -4   3   14.32    0.32
  -1  -4   3   14.46    0.34
   1  -4  -3   14.42    0.38
  -1  -4   3   14.47    0.33
  -1  -4   3   14.46    0.36
  -1  -4   3   14.56    0.33
   1  -4  -3   14.18    0.31
   1  -4  -3   14.21    0.35
  -1  -4   3   14.18    0.32
   1  -4  -3   14.67    0.36
  -1  -4   3   14.13    0.36
  -1  -4   3   13.95    0.38
   1  -4  -3   14.79    0.31
   1  -4  -3   14.09    0.36
   1  -4  -3   14.26    0.32
   1   4  -3   14.59    0.34
  -1   4   3   14.73    0.35
   1   4  -3   14.40    0.36
  -1   4   3   14.63    0.35
   1   4  -3   14.40    0.32
   1   4  -3   14.46    0.36
   1   4  -3   14.60    0.39
  -1   4   3   14.44    0.34
  -1   4   3   14.75    0.35
  -1   4   3   14.27    0.38
   1   4  -3   14.32    0.33
  -1   4   3   14.46    0.36
  -1   4   3   14.28    0.35
   1   4  -3   14.36    0.32
   1   4  -3   14.89    0.36
  -1  -4   5    0.07    0.04
   1  -4  -5    0.11    0.04
   1  -4  -5    0.06    0.05
  -1  -4   5    0.11    0.03
   1  -4  -5    0.09    0.04
  -1  -4   5    0.05    0.04
  -1  -4   5    0.10    0.04
  -1  -4   5    0.12    0.06
   1  -4  -5    0.06    0.04
   1  -4  -5    0.04    0.04
  -1  -4   5    0.10    0.05
   1  -4  -5    0.05    0.03
  -1  -4   5    0.08    0.05
   1  -4  -5    0.07    0.05
  -1  -4   5    0.06    0.05
  -1  -4   5    0.10    0.03
   1  -4  -5    0.06    0.04
   1  -4  -5    0.09    0.03
   1  -4  -5    0.22    0.06
   1  -4  -5    0.05    0.04
  -1   4   5    0.05    0.03
  -1   4   5    0.08    0.05
   1   4  -5    0.06    0.04
   1   4  -5    0.11    0.05
   1   4  -5    0.06    0.04
   1   4  -5    0.12    0.04
  -1   4   5    0.12    0.04
   1   4  -5    0.09    0.06
   1   4  -5    0.09    0.04
  -1   4   5    0.07    0.04
   1   4  -5    0.08    0.03
  -1   4   5    0.06    0.04
  -1   4   5    0.09    0.05
   1   4  -5    0.23    0.06
  -1   4   5    0.11    0.05
  -1   4   5    0.10    0.04
  -1   4   5    0.14    0.03
   1  -4  -7    9.09    0.28
   1  -4  -7    8.85    0.26
  -1  -4   7    9.17    0.28
   1  -4  -7    9.06    0.27
  -1  -4   7    9.52    0.26
  -1  -4   7    9.28    0.29
  -1  -4   7    8.98    0.29
  -1  -4   7    8.82    0.30
  -1  -4   7    8.98    0.27
   1  -4  -7    8.97    0.30
   1  -4  -7    8.98    0.28
   1  -4  -7    8.63    0.30
  -1  -4   7    9.36    0.23
   1  -4  -7    8.95    0.28
  -1  -4   7    9.34    0.25
  -1  -4   7    9.10    0.28
   1  -4  -7    9.12    0.21
   1  -4  -7    9.28    0.25
   1   4  -7    9.13    0.26
  -1   4   7    8.87    0.28
  -1   4   7    9.23    0.23
  -1   4   7    9.53    0.26
   1   4  -7    9.27    0.24
   1   4  -7    9.16    0.29
   1   4  -7    8.87    0.27
  -1   4   7    9.43    0.29
   1   4  -7    9.25    0.24
  -1   4   7    9.19    0.27
  -1   4   7    9.25    0.30
   1   4  -7    9.17    0.29
   1   4  -7    9.01    0.28
  -1   4   7    9.14    0.26
   1   4  -7    8.86    0.29
  -1   4   7    8.82    0.30
  -1   4   7    8.90    0.26
   1   4  -7    9.43    0.31
  -1   4   7    9.24    0.24
   1  -4  -9    5.57    0.25
  -1  -4   9    6.11    0.23
   1  -4  -9    5.53    0.22
  -1  -4   9    5.34    0.20
   1  -4  -9    5.87    0.22
  -1  -4   9    5.53    0.23
  -1  -4   9    5.45    0.23
  -1  -4   9    5.47    0.19
   1  -4  -9    5.63    0.21
   1  -4  -9    5.76    0.22
  -1  -4   9    5.81    0.23
   1  -4  -9    5.69    0.25
   1  -4  -9    5.32    0.20
  -1  -4   9    5.87    0.22
   1   4  -9    5.66    0.23
  -1   4   9    5.55    0.24
  -1   4   9    5.60    0.18
   1   4  -9    5.62    0.23
   1   4  -9    5.37    0.23
  -1   4   9    5.82    0.22
   1   4  -9    5.47    0.21
  -1   4   9    5.62    0.24
   1   4  -9    5.51    0.22
  -1   4   9    5.59    0.22
   1   4  -9    5.63    0.18
  -1   4   9    5.85    0.21
  -1   4   9    5.57    0.16
   1   4  -9    5.56    0.25
  -1   4   9    5.48    0.23
  -1   4   9    5.53    0.21
   1   4  -9    5.68    0.18
  -1  -4  11    9.30    0.32
   1  -4 -11    9.18    0.28
  -1  -4  11    9.01    0.33
   1  -4 -11    8.75    0.31
  -1  -4  11    8.56    0.32
  -1  -4  11    9.48    0.31
  -1  -4  11    9.00    0.33
   1  -4 -11    9.04    0.34
   1  -4 -11    9.07    0.30
   1  -4 -11    8.99    0.31
  -1  -4  11    9.05    0.28
  -1  -4  11    8.94    0.30
   1  -4 -11    9.02    0.31
   1   4 -11    8.82    0.33
  -1   4  11    9.06    0.31
   1   4 -11    9.40    0.31
  -1   4  11    9.22    0.34
  -1   4  11    9.40    0.30
   1   4 -11    9.13    0.22
   1   4 -11    8.99    0.22
   1   4 -11    9.02    0.33
   1   4 -11    8.56    0.31
  -1   4  11    8.74    0.31
  -1   4  11    9.47    0.34
  -1   4  11    8.92    0.27
   1   4 -11    8.75    0.34
   1   4 -11    9.12    0.21
   1   4 -11    8.79    0.27
  -1   4  11    9.18    0.23
  -1   4  11    8.85    0.31
  -1   4  11    9.28    0.35
  -1  -4  13   24.83    0.62
  -1  -4  13   24.22    0.60
   1  -4 -13   24.26    0.64
  -1  -4  13   23.78    0.64
   1  -4 -13   23.90    0.65
  -1  -4  13   24.44    0.62
   1  -4 -13   24.44    0.62
  -1  -4  13   25.07    0.67
   1  -4 -13   24.49    0.68
   1  -4 -13   24.86    0.64
   1  -4 -13   24.56    0.59
  -1  -4  13   24.42    0.65
   1  -4 -13   25.10    0.65
  -1  -4  13   25.18    0.68
   1   4 -13   24.28    0.66
  -1   4  13   23.92    0.65
   1   4 -13   24.82    0.54
  -1   4  13   24.18    0.68
  -1   4  13   24.99    0.65
  -1   4  13   23.23    0.53
  -1   4  13   23.89    0.59
   1   4 -13   25.16    0.68
  -1   4  13   24.31    0.51
  -1   4  13   24.60    0.64
   1   4 -13   24.41    0.52
  -1   4  13   24.74    0.67
   1   4 -13   24.95    0.64
  -1   4  13   24.27    0.61
  -1   4  13   24.26    0.69
   1   4 -13   21.16    0.63
   1   4 -13   24.21    0.53
   1   4 -13   24.93    0.67
   1   4 -13   24.61    0.60
   1  -4 -15   29.77    0.73
  -1  -4  15   28.19    0.79
   1  -4 -15   27.30    0.74
  -1  -4  15   29.63    0.73
  -1  -4  15   26.51    0.75
   1  -4 -15   29.13    0.76
  -1  -4  15   29.29    0.71
  -1  -4  15   28.56    0.75
   1  -4 -15   29.39    0.76
  -1  -4  15   29.23    0.79
   1  -4 -15   29.75    0.78
   1  -4 -15   29.14    0.80
   1  -4 -15   29.35    0.69
  -1  -4  15   29.53    0.67
   1   4 -15   29.75    0.77
  -1   4  15   24.70    0.78
   1   4 -15   30.35    0.80
   1   4 -15   29.74    0.65
   1   4 -15   28.71    0.71
  -1   4  15   29.83    0.79
  -1   4  15   29.59    0.73
  -1   4  15   28.18    0.64
   1   4 -15   28.68    0.77
   1   4 -15   28.77    0.63
  -1   4  15   29.87    0.81
   1   4 -15   29.35    0.79
  -1   4  15   30.16    0.78
  -1   4  15   29.13    0.71
   1  -4 -17    6.91    0.38
   1  -4 -17    6.63    0.29
  -1  -4  17    7.16    0.39
   1  -4 -17    7.16    0.35
  -1  -4  17    6.86    0.32
   1  -4 -17    6.91    0.34
  -1  -4  17    7.05    0.27
   1  -4 -17    6.91    0.36
  -1  -4  17    6.75    0.35
  -1  -4  17    7.30    0.35
  -1  -4  17    6.85    0.36
   1  -4 -17    7.07    0.37
  -1  -4  17    6.88    0.33
  -1   4  17    6.31    0.39
  -1   4  17    7.56    0.40
  -1   4  17    6.41    0.25
  -1   4  17    7.07    0.38
   1   4 -17    6.65    0.22
   1   4 -17    6.80    0.25
  -1   4  17    6.85    0.32
   1   4 -17    6.80    0.38
   1   4 -17    6.05    0.32
  -1   4  17    6.81    0.33
   1   4 -17    6.77    0.37
   1   4 -17    6.52    0.36
  -1   4  17    7.24    0.37
  -1   4  17    6.50    0.36
   1   4 -17    6.37    0.40
   1   4 -17    7.00    0.38
  -1  -4  19   14.40    0.50
  -1  -4  19   14.48    0.44
   1  -4 -19   15.07    0.52
   1  -4 -19   14.35    0.56
  -1  -4  19   15.20    0.53
   1  -4 -19   14.80    0.53
  -1  -4  19   15.09    0.58
   1  -4 -19   14.67    0.54
   1  -4 -19   14.15    0.56
  -1  -4  19   14.11    0.55
  -1  -4  19   15.01    0.62
   1  -4 -19   14.65    0.47
   1  -4 -19   15.32    0.59
  -1   4  19   13.89    0.42
   1   4 -19   14.75    0.42
  -1   4  19   14.82    0.59
   1   4 -19   15.28    0.57
   1   4 -19   14.01    0.57
  -1   4  19   15.39    0.59
  -1   4  19   14.21    0.51
   1   4 -19   14.26    0.56
  -1   4  19   14.58    0.58
   1   4 -19   15.25    0.40
  -1   4  19   14.83    0.58
  -1   4  19   15.03    0.61
  -1   4  19   14.02    0.56
   1   4 -19   15.03    0.59
   1   4 -19   14.48    0.59
   1  -4 -21    2.66    0.32
   1  -4 -21    3.84    0.36
   1  -4 -21    3.00    0.37
  -1  -4  21    3.47    0.40
   1  -4 -21    3.30    0.31
   1  -4 -21    3.42    0.34
  -1  -4  21    2.84    0.35
   1  -4 -21    4.26    0.45
  -1  -4  21    3.65    0.43
  -1  -4  21    3.92    0.40
  -1  -4  21    3.04    0.28
   1  -4 -21    3.34    0.38
  -1   4  21    3.41    0.41
  -1   4  21    2.46    0.31
  -1   4  21    3.08    0.44
   1   4 -21    3.19    0.26
   1   4 -21    3.61    0.42
   1   4 -21    2.23    0.30
  -1   4  21    3.18    0.41
   1   4 -21    3.19    0.24
  -1   4  21    3.24    0.44
  -1   4  21    3.02    0.29
  -1   4  21    3.27    0.34
   1   4 -21    4.02    0.50
   1   4 -21    3.58    0.41
   1   4 -21    3.02    0.33
  -1  -5 -20    0.05    0.21
  -1  -5 -20    0.00    0.21
  -1  -5 -20   -0.05    0.20
   1  -5  20    0.12    0.20
   1  -5  20    0.18    0.18
  -1  -5 -20    0.14    0.24
   1  -5  20    0.12    0.20
  -1  -5 -20    0.40    0.20
   1  -5  20    0.49    0.16
   1  -5  20    0.16    0.19
   1  -5  20   -0.11    0.23
  -1  -5 -20   -0.08    0.12
  -1  -5 -20    0.06    0.24
   1   5  20    0.00    0.15
  -1   5 -20    0.05    0.11
   1   5  20    0.39    0.24
   1   5  20    0.00    0.21
   1   5  20    0.44    0.21
  -1   5 -20   -0.03    0.15
  -1   5 -20    0.14    0.23
  -1   5 -20    0.47    0.24
  -1   5 -20    0.46    0.23
   1   5  20   -0.01    0.22
   1   5  20    0.00    0.14
  -1   5 -20    0.51    0.28
   1   5  20    0.14    0.23
   1  -5  18    2.31    0.31
  -1  -5 -18    2.82    0.32
  -1  -5 -18    2.27    0.18
  -1  -5 -18    2.25    0.24
  -1  -5 -18    1.73    0.21
  -1  -5 -18    2.76    0.35
  -1  -5 -18    2.66    0.35
   1  -5  18    2.52    0.31
  -1  -5 -18    2.07    0.22
   1  -5  18    2.55    0.25
   1  -5  18    2.02    0.26
   1  -5  18    1.98    0.26
   1   5  18    3.17    0.37
  -1   5 -18    1.96    0.25
   1   5  18    1.98    0.22
  -1   5 -18    2.35    0.29
   1   5  18    1.85    0.22
   1   5  18    1.69    0.22
   1   5  18    2.27    0.27
  -1   5 -18    2.09    0.26
   1   5  18    2.39    0.32
   1   5  18    2.14    0.26
  -1   5 -18    2.28    0.28
  -1   5 -18    2.01    0.21
   1   5  18    1.79    0.26
  -1   5 -18    2.09    0.27
  -1  -5 -16    0.59    0.21
  -1  -5 -16    0.58    0.14
   1  -5  16    0.62    0.15
   1  -5  16    0.39    0.15
  -1  -5 -16    0.42    0.14
  -1  -5 -16    0.47    0.14
  -1  -5 -16    0.62    0.15
   1  -5  16    0.42    0.13
  -1  -5 -16    0.51    0.09
   1  -5  16    0.33    0.13
   1  -5  16    0.72    0.15
  -1  -5 -16    0.54    0.15
   1  -5  16    0.67    0.13
   1   5  16    0.77    0.18
  -1   5 -16    0.85    0.16
   1   5  16    0.59    0.14
  -1   5 -16    0.33    0.10
  -1   5 -16    0.37    0.14
  -1   5 -16    0.64    0.16
   1   5  16    0.54    0.14
   1   5  16    0.35    0.17
   1   5  16    0.46    0.11
  -1   5 -16    0.45    0.13
   1   5  16    0.47    0.11
   1   5  16    0.51    0.14
   1   5  16    0.39    0.16
  -1   5 -16    0.66    0.19
  -1   5 -16    0.58    0.17
   1   5  16    0.35    0.15
  -1  -5 -14    0.40    0.11
   1  -5  14    0.46    0.14
  -1  -5 -14    0.29    0.11
  -1  -5 -14    0.32    0.11
  -1  -5 -14    0.30    0.11
   1  -5  14    0.38    0.12
   1  -5  14    0.47    0.12
   1  -5  14    0.40    0.09
   1  -5  14    0.49    0.12
  -1  -5 -14    0.43    0.07
   1  -5  14    0.50    0.12
  -1  -5 -14    0.24    0.10
   1  -5  14    0.51    0.13
   1   5  14    0.50    0.09
   1   5  14    0.51    0.09
  -1   5 -14    0.47    0.12
   1   5  14    0.35    0.11
   1   5  14    0.33    0.12
  -1   5 -14    0.32    0.11
   1   5  14    0.30    0.13
  -1   5 -14    0.26    0.13
   1   5  14    0.37    0.10
   1   5  14    0.03    0.14
  -1   5 -14    0.39    0.09
  -1   5 -14    0.32    0.11
  -1   5 -14    0.38    0.11
   1   5  14    0.27    0.12
  -1   5 -14    0.24    0.12
   1  -5  12    0.53    0.08
  -1  -5 -12    0.51    0.11
   1  -5  12    0.34    0.10
  -1  -5 -12    0.48    0.06
   1  -5  12    0.49    0.11
   1  -5  12    0.47    0.10
  -1  -5 -12    0.61    0.14
   1  -5  12    0.54    0.10
   1  -5  12    0.42    0.10
  -1  -5 -12    0.33    0.09
   1  -5  12    0.55    0.10
  -1  -5 -12    0.37    0.10
  -1  -5 -12    0.30    0.08
   1   5  12    0.36    0.07
  -1   5 -12    0.44    0.10
   1   5  12    0.51    0.13
   1   5  12    0.41    0.08
  -1   5 -12    0.56    0.11
  -1   5 -12    0.53    0.12
  -1   5 -12    0.49    0.11
  -1   5 -12    0.51    0.10
  -1   5 -12    0.48    0.12
   1   5  12    0.52    0.12
   1   5  12    0.54    0.10
   1   5  12    0.46    0.10
  -1   5 -12    0.37    0.10
   1   5  12    0.34    0.10
  -1   5 -12    0.43    0.07
   1   5  12    0.36    0.09
  -1   5 -12    0.43    0.11
   1   5  12    0.52    0.11
  -1  -5 -10   14.05    0.42
   1  -5  10   14.57    0.43
  -1  -5 -10   13.94    0.46
  -1  -5 -10   14.01    0.33
  -1  -5 -10   13.59    0.32
   1  -5  10   13.26    0.43
  -1  -5 -10   14.18    0.41
   1  -5  10   13.82    0.42
   1  -5  10   14.30    0.41
   1  -5  10   13.92    0.40
  -1  -5 -10   14.40    0.43
   1  -5  10   13.77    0.34
   1  -5  10   13.75    0.43
  -1  -5 -10   14.38    0.40
  -1   5 -10   14.50    0.41
  -1   5 -10   13.60    0.45
  -1   5 -10   14.49    0.44
  -1   5 -10   13.58    0.33
   1   5  10   13.84    0.40
  -1   5 -10   13.81    0.42
   1   5  10   13.68    0.42
   1   5  10   14.05    0.37
   1   5  10   14.47    0.43
   1   5  10   13.65    0.40
  -1   5 -10   13.78    0.41
  -1   5 -10   14.05    0.44
   1   5  10   14.67    0.47
   1   5  10   13.53    0.34
  -1   5 -10   13.43    0.38
  -1   5 -10   14.50    0.42
   1   5  10   13.76    0.38
   1   5  10   14.49    0.46
  -1  -5  -8   55.09    1.11
  -1  -5  -8   54.66    1.22
   1  -5   8   55.16    1.20
   1  -5   8   55.39    1.18
   1  -5   8   54.03    1.18
   1  -5   8   53.72    1.09
   1  -5   8   54.00    1.16
  -1  -5  -8   54.36    1.18
   1  -5   8   53.91    1.18
  -1  -5  -8   53.18    1.19
   1  -5   8   53.19    1.21
  -1  -5  -8   54.18    1.14
  -1  -5  -8   54.84    1.10
   1  -5   8   54.67    1.13
  -1  -5  -8   53.75    1.17
  -1  -5  -8   54.27    1.09
  -1  -5  -8   53.36    1.22
   1   5   8   53.95    1.14
  -1   5  -8   54.94    1.17
  -1   5  -8   53.36    1.21
  -1   5  -8   53.67    1.17
  -1   5  -8   53.59    1.19
   1   5   8   54.84    1.23
   1   5   8   55.06    1.18
   1   5   8   53.91    1.10
  -1   5  -8   54.56    1.14
   1   5   8   54.34    1.13
   1   5   8   53.76    1.23
  -1   5  -8   53.61    1.09
  -1   5  -8   53.69    1.23
   1   5   8   54.00    1.18
  -1   5  -8   54.91    1.15
   1   5   8   54.70    1.13
  -1   5  -8   54.92    1.18
   1   5   8   54.57    1.15
   1  -5   6   45.70    1.00
   1  -5   6   44.57    0.97
  -1  -5  -6   45.37    0.95
  -1  -5  -6   44.77    0.99
   1  -5   6   45.61    0.99
  -1  -5  -6   44.46    0.98
  -1  -5  -6   45.08    0.93
   1  -5   6   43.47    1.01
  -1  -5  -6   45.76    0.95
  -1  -5  -6   46.39    0.94
  -1  -5  -6   44.98    1.02
   1  -5   6   44.79    0.90
  -1  -5  -6   44.84    0.94
  -1  -5  -6   44.60    1.02
  -1  -5  -6   45.37    0.99
  -1  -5  -6   45.65    0.92
  -1  -5  -6   46.36    1.00
   1  -5   6   45.31    0.97
   1  -5   6   45.84    0.94
  -1  -5  -6   44.85    0.98
   1  -5   6   44.17    0.97
  -1   5  -6   45.70    0.95
  -1   5  -6   44.32    0.99
  -1   5  -6   45.37    0.97
   1   5   6   43.91    0.98
  -1   5  -6   44.29    1.02
  -1   5  -6   45.31    1.02
  -1   5  -6   45.22    0.97
   1   5   6   45.44    0.92
   1   5   6   44.80    0.95
  -1   5  -6   44.55    0.95
   1   5   6   44.83    1.03
  -1   5  -6   44.65    0.91
   1   5   6   45.09    1.02
  -1   5  -6   44.34    0.97
   1   5   6   45.45    0.93
   1   5   6   44.79    0.98
   1   5   6   44.59    0.94
  -1  -5  -4    5.46    0.20
  -1  -5  -4    5.86    0.17
  -1  -5  -4    5.83    0.19
  -1  -5  -4    5.80    0.17
  -1  -5  -4    5.78    0.21
  -1  -5  -4    5.93    0.18
   1  -5   4    5.92    0.18
   1  -5   4    5.90    0.16
   1  -5   4    5.83    0.21
  -1  -5  -4    6.01    0.15
   1  -5   4    5.88    0.20
   1  -5   4    5.65    0.18
  -1  -5  -4    6.11    0.21
  -1  -5  -4    5.53    0.22
   1  -5   4    5.71    0.16
   1  -5   4    5.60    0.23
   1  -5   4    5.82    0.23
  -1  -5  -4    5.65    0.20
   1  -5   4    5.92    0.21
   1  -5   4    5.90    0.14
  -1  -5  -4    5.69    0.23
   1  -5   4    5.71    0.21
   1  -5   4    5.60    0.18
  -1  -5  -4    5.73    0.20
  -1  -5  -4    5.90    0.21
  -1  -5  -4    5.88    0.20
   1   5   4    5.57    0.15
  -1   5  -4    6.39    0.19
  -1   5  -4    5.82    0.18
  -1   5  -4    5.57    0.17
  -1   5  -4    5.74    0.23
   1   5   4    6.07    0.23
  -1   5  -4    5.87    0.23
   1   5   4    5.95    0.23
  -1   5  -4    5.52    0.20
  -1   5  -4    6.04    0.21
  -1   5  -4    5.86    0.18
   1   5   4    5.90    0.20
   1   5   4    5.74    0.15
   1   5   4    5.96    0.19
   1   5   4    6.04    0.19
  -1   5  -4    5.70    0.18
  -1  -5  -2   11.93    0.34
   1  -5   2   12.13    0.32
   1  -5   2   11.77    0.33
  -1  -5  -2   12.23    0.33
  -1  -5  -2   12.60    0.32
   1  -5   2   12.22    0.31
   1  -5   2   12.30    0.30
  -1  -5  -2   12.69    0.32
  -1  -5  -2   12.35    0.31
   1  -5   2   12.22    0.29
   1  -5   2   12.34    0.34
  -1  -5  -2   12.32    0.35
   1  -5   2   11.93    0.35
  -1  -5  -2   12.50    0.31
  -1  -5  -2   12.39    0.35
   1  -5   2   12.50    0.35
   1  -5   2   12.18    0.31
  -1  -5  -2   12.24    0.33
  -1  -5  -2   11.95    0.31
  -1  -5  -2   12.36    0.31
  -1  -5  -2   12.16    0.32
   1  -5   2   12.38    0.28
   1  -5   2   12.59    0.27
  -1  -5  -2   12.59    0.34
   1  -5   2   12.26    0.33
   1  -5   2   12.19    0.30
  -1  -5  -2   12.13    0.30
  -1  -5  -2   12.54    0.32
  -1  -5  -2   12.51    0.33
   1  -5   2   12.15    0.32
  -1  -5  -2   12.45    0.33
   1  -5   2   12.00    0.29
  -1   5  -2   12.28    0.34
  -1   5  -2   12.18    0.32
  -1   5  -2   11.80    0.30
  -1   5  -2   12.81    0.36
  -1   5  -2   12.18    0.35
  -1   5  -2   12.63    0.31
  -1   5  -2   12.52    0.32
  -1   5  -2   12.16    0.31
   1  -5   0   19.74    0.46
  -1  -5   0   19.43    0.44
   1  -5   0   20.01    0.41
  -1  -5   0   19.17    0.48
   1  -5   0   19.91    0.44
   1  -5   0   19.29    0.47
  -1  -5   0   19.51    0.46
  -1  -5   0   19.70    0.46
   1  -5   0   19.78    0.48
   1  -5   0   19.31    0.46
  -1  -5   0   19.36    0.46
   1  -5   0   19.08    0.45
  -1  -5   0   19.95    0.44
   1  -5   0   19.89    0.42
   1  -5   0   19.49    0.45
  -1  -5   0   19.37    0.49
  -1  -5   0   19.38    0.44
  -1  -5   0   19.43    0.47
   1  -5   0   19.46    0.47
  -1  -5   0   19.42    0.45
  -1  -5   0   19.70    0.47
   1  -5   0   19.69    0.45
   1  -5   0   19.41    0.49
  -1  -5   0   19.63    0.44
  -1  -5   0   19.64    0.45
  -1  -5   0   19.14    0.46
  -1  -5   0   19.22    0.46
  -1  -5   0   19.16    0.47
   1  -5   0   19.98    0.41
   1  -5   0   19.33    0.45
  -1  -5   0   19.85    0.45
   1  -5   0   19.38    0.48
  -1  -5   0   18.87    0.48
  -1  -5   0   19.39    0.48
   1  -5   0   19.58    0.45
  -1   5   0   19.66    0.47
  -1   5   0   19.79    0.48
  -1   5   0   19.81    0.48
  -1   5   0   18.99    0.40
  -1   5   0   19.21    0.45
  -1  -5   2    0.48    0.07
   1  -5  -2    0.34    0.05
   1  -5  -2    0.39    0.07
  -1  -5   2    0.25    0.06
   1  -5  -2    0.38    0.06
  -1  -5   2    0.57    0.04
  -1  -5   2    0.64    0.08
   1  -5  -2    0.45    0.06
   1  -5  -2    0.33    0.06
   1  -5  -2    0.43    0.06
  -1  -5   2    0.41    0.05
  -1  -5   2    0.31    0.06
  -1  -5   2    0.49    0.04
  -1  -5   2    0.45    0.05
  -1  -5   2    0.51    0.06
   1  -5  -2    0.45    0.06
  -1  -5   2    0.42    0.06
   1  -5  -2    0.31    0.05
   1  -5  -2    0.37    0.05
  -1  -5   2    0.44    0.06
  -1  -5   2    0.41    0.06
   1  -5  -2    0.42    0.06
   1  -5  -2    0.35    0.05
  -1  -5   2    0.39    0.06
  -1  -5   2    0.45    0.06
   1  -5  -2    0.46    0.06
   1  -5  -2    0.43    0.06
   1  -5  -2    0.53    0.04
  -1  -5   2    0.45    0.07
   1  -5  -2    0.54    0.05
   1  -5  -2    0.46    0.08
  -1   5   2    0.52    0.04
   1   5  -2    0.53    0.07
   1   5  -2    0.36    0.05
   1   5  -2    0.33    0.06
   1   5  -2    0.46    0.06
  -1   5   2    0.50    0.07
   1   5  -2    0.42    0.04
  -1   5   2    0.36    0.06
  -1   5   2    0.43    0.06
  -1   5   2    0.42    0.06
   1   5  -2    0.44    0.07
   1  -5  -4    6.14    0.20
   1  -5  -4    6.52    0.20
  -1  -5   4    6.42    0.15
  -1  -5   4    6.32    0.22
   1  -5  -4    6.43    0.20
   1  -5  -4    6.36    0.16
  -1  -5   4    6.47    0.17
  -1  -5   4    6.22    0.17
  -1  -5   4    5.99    0.21
  -1  -5   4    6.28    0.22
   1  -5  -4    5.84    0.24
  -1  -5   4    6.23    0.22
  -1  -5   4    6.46    0.19
   1  -5  -4    6.16    0.17
   1  -5  -4    6.33    0.20
  -1  -5   4    6.40    0.18
   1  -5  -4    6.53    0.16
  -1  -5   4    6.34    0.19
  -1  -5   4    6.20    0.24
  -1  -5   4    6.72    0.19
   1  -5  -4    6.42    0.22
   1  -5  -4    6.21    0.20
   1  -5  -4    6.27    0.22
   1  -5  -4    6.24    0.21
  -1  -5   4    6.40    0.24
  -1  -5   4    6.35    0.16
   1  -5  -4    6.37    0.22
  -1   5   4    5.71    0.17
  -1   5   4    6.23    0.24
  -1   5   4    6.33    0.22
  -1   5   4    6.28    0.17
  -1   5   4    6.46    0.20
   1   5  -4    6.11    0.19
  -1   5   4    6.47    0.22
   1   5  -4    6.22    0.18
   1   5  -4    6.59    0.22
   1   5  -4    6.36    0.18
   1   5  -4    6.48    0.25
   1   5  -4    6.63    0.22
  -1   5   4    6.30    0.20
   1   5  -4    6.35    0.19
  -1   5   4    6.47    0.21
   1  -5  -6    1.11    0.09
  -1  -5   6    1.09    0.09
   1  -5  -6    0.92    0.11
  -1  -5   6    1.07    0.10
   1  -5  -6    1.08    0.09
   1  -5  -6    1.25    0.08
   1  -5  -6    1.18    0.10
   1  -5  -6    1.18    0.11
  -1  -5   6    0.98    0.13
   1  -5  -6    1.10    0.11
   1  -5  -6    1.19    0.12
   1  -5  -6    1.03    0.13
  -1  -5   6    0.97    0.12
  -1  -5   6    1.09    0.06
  -1  -5   6    1.18    0.13
  -1  -5   6    1.07    0.08
  -1  -5   6    1.05    0.09
   1  -5  -6    1.05    0.08
  -1  -5   6    1.12    0.09
   1  -5  -6    1.20    0.11
  -1  -5   6    0.94    0.11
   1  -5  -6    1.11    0.13
  -1   5   6    1.12    0.09
  -1   5   6    1.11    0.12
   1   5  -6    0.78    0.09
  -1   5   6    1.11    0.11
   1   5  -6    1.21    0.11
  -1   5   6    0.96    0.08
   1   5  -6    1.13    0.12
  -1   5   6    1.21    0.08
   1   5  -6    1.01    0.09
  -1   5   6    1.21    0.11
  -1   5   6    1.12    0.09
  -1   5   6    1.19    0.13
   1   5  -6    1.13    0.08
   1   5  -6    1.12    0.14
   1   5  -6    1.01    0.09
   1   5  -6    1.17    0.12
  -1   5   6    0.97    0.10
  -1  -5   8    0.07    0.06
  -1  -5   8    0.07    0.07
  -1  -5   8    0.08    0.07
  -1  -5   8    0.15    0.04
   1  -5  -8    0.09    0.05
   1  -5  -8    0.14    0.04
   1  -5  -8    0.07    0.06
   1  -5  -8    0.12    0.05
  -1  -5   8    0.07    0.05
  -1  -5   8    0.19    0.06
  -1  -5   8    0.05    0.05
  -1  -5   8    0.10    0.06
   1  -5  -8    0.03    0.05
  -1  -5   8    0.20    0.06
   1  -5  -8    0.13    0.06
   1  -5  -8    0.07    0.06
   1  -5  -8    0.26    0.09
  -1   5   8    0.10    0.07
   1   5  -8    0.09    0.06
  -1   5   8    0.11    0.05
  -1   5   8    0.10    0.06
   1   5  -8    0.03    0.06
  -1   5   8    0.12    0.05
   1   5  -8    0.04    0.06
   1   5  -8    0.14    0.07
  -1   5   8    0.04    0.05
   1   5  -8    0.08    0.05
  -1   5   8    0.08    0.05
   1   5  -8    0.15    0.05
  -1   5   8    0.08    0.06
  -1   5   8    0.17    0.05
   1   5  -8    0.06    0.06
   1   5  -8    0.12    0.04
   1  -5 -10    3.80    0.19
  -1  -5  10    4.14    0.21
  -1  -5  10    3.87    0.22
  -1  -5  10    3.82    0.21
   1  -5 -10    4.46    0.21
   1  -5 -10    4.09    0.18
   1  -5 -10    4.05    0.21
  -1  -5  10    3.89    0.19
  -1  -5  10    3.54    0.20
   1  -5 -10    4.15    0.25
  -1  -5  10    4.01    0.21
   1  -5 -10    3.94    0.20
   1  -5 -10    3.91    0.20
   1  -5 -10    4.04    0.24
  -1  -5  10    3.86    0.17
   1   5 -10    4.24    0.24
  -1   5  10    3.77    0.19
   1   5 -10    4.45    0.23
  -1   5  10    4.17    0.19
   1   5 -10    3.80    0.15
  -1   5  10    3.97    0.21
  -1   5  10    3.81    0.14
  -1   5  10    3.96    0.19
   1   5 -10    4.08    0.20
  -1   5  10    3.85    0.16
   1   5 -10    3.70    0.21
   1   5 -10    3.87    0.17
   1   5 -10    4.11    0.22
  -1   5  10    4.31    0.23
  -1   5  10    4.22    0.24
  -1   5  10    3.99    0.23
   1   5 -10    3.74    0.19
  -1  -5  12    1.28    0.14
   1  -5 -12    1.30    0.17
  -1  -5  12    1.20    0.16
  -1  -5  12    1.08    0.14
  -1  -5  12    1.40    0.16
   1  -5 -12    1.02    0.13
   1  -5 -12    0.77    0.11
   1  -5 -12    1.02    0.13
   1  -5 -12    1.27    0.17
  -1  -5  12    1.07    0.14
  -1  -5  12    1.07    0.12
  -1  -5  12    1.67    0.19
   1  -5 -12    0.90    0.11
   1  -5 -12    1.25    0.16
  -1   5  12    1.08    0.14
   1   5 -12    1.05    0.13
   1   5 -12    1.67    0.19
   1   5 -12    1.45    0.19
   1   5 -12    1.06    0.16
  -1   5  12    1.13    0.15
  -1   5  12    1.29    0.16
  -1   5  12    1.10    0.15
  -1   5  12    1.13    0.15
  -1   5  12    1.02    0.13
   1   5 -12    1.46    0.19
  -1   5  12    1.17    0.09
  -1   5  12    1.00    0.13
   1   5 -12    1.29    0.11
   1   5 -12    1.29    0.17
  -1   5  12    1.04    0.13
   1   5 -12    1.03    0.11
  -1  -5  14   15.59    0.47
   1  -5 -14   13.89    0.52
  -1  -5  14   14.47    0.48
   1  -5 -14   15.71    0.48
   1  -5 -14   15.62    0.49
  -1  -5  14   14.78    0.46
   1  -5 -14   15.58    0.50
  -1  -5  14   15.28    0.50
  -1  -5  14   14.96    0.49
  -1  -5  14   15.28    0.51
   1  -5 -14   15.17    0.48
  -1  -5  14   15.17    0.43
   1  -5 -14   15.24    0.48
   1  -5 -14   15.24    0.41
   1   5 -14   14.80    0.51
  -1   5  14   15.69    0.54
   1   5 -14   14.69    0.51
  -1   5  14   14.85    0.48
  -1   5  14   14.75    0.52
  -1   5  14   13.19    0.51
   1   5 -14   14.60    0.51
   1   5 -14   14.80    0.49
  -1   5  14   14.20    0.42
   1   5 -14   15.72    0.39
  -1   5  14   14.98    0.45
   1   5 -14   14.71    0.43
   1   5 -14   15.92    0.49
  -1  -5  16    1.09    0.16
  -1  -5  16    0.93    0.17
   1  -5 -16    0.64    0.13
   1  -5 -16    0.72    0.21
  -1  -5  16    1.05    0.16
   1  -5 -16    1.05    0.17
   1  -5 -16    0.90    0.16
  -1  -5  16    0.81    0.16
  -1  -5  16    0.97    0.16
   1  -5 -16    1.14    0.14
   1  -5 -16    0.87    0.15
  -1  -5  16    1.03    0.15
  -1  -5  16    1.05    0.15
  -1   5  16    1.00    0.14
  -1   5  16    1.06    0.19
  -1   5  16    1.06    0.20
   1   5 -16    0.99    0.12
   1   5 -16    0.77    0.16
   1   5 -16    0.99    0.17
  -1   5  16    1.15    0.17
   1   5 -16    0.86    0.16
  -1   5  16    0.93    0.19
   1   5 -16    0.83    0.16
  -1   5  16    1.21    0.16
  -1   5  16    1.17    0.15
  -1   5  16    0.95    0.20
   1   5 -16    0.81    0.14
   1  -5 -18    0.88    0.19
  -1  -5  18    1.43    0.19
   1  -5 -18    1.11    0.16
   1  -5 -18    1.22    0.20
  -1  -5  18    0.85    0.17
   1  -5 -18    0.93    0.18
  -1  -5  18    1.13    0.13
   1  -5 -18    1.03    0.19
   1  -5 -18    0.92    0.20
  -1  -5  18    0.66    0.17
   1  -5 -18    0.72    0.23
   1  -5 -18    0.98    0.18
  -1  -5  18    0.91    0.21
   1   5 -18    0.93    0.20
  -1   5  18    1.01    0.21
  -1   5  18    0.95    0.17
   1   5 -18    0.80    0.17
  -1   5  18    0.89    0.17
  -1   5  18    1.09    0.21
   1   5 -18    0.96    0.18
  -1   5  18    0.98    0.18
  -1   5  18    1.05    0.19
   1   5 -18    1.23    0.21
   1   5 -18    0.67    0.18
   1   5 -18    1.01    0.11
  -1   5  18    0.78    0.19
  -1   5  18    1.05    0.21
   1   5 -18    1.07    0.14
   1   5 -18    0.93    0.20
   1  -5 -20   13.73    0.55
  -1  -5  20   12.43    0.57
  -1  -5  20   13.33    0.59
   1  -5 -20   13.33    0.61
   1  -5 -20   12.02    0.59
  -1  -5  20   12.91    0.52
   1  -5 -20   12.45    0.45
   1  -5 -20   12.79    0.55
  -1  -5  20   13.87    0.66
   1  -5 -20   13.85    0.61
  -1  -5  20   13.45    0.42
   1  -5 -20   11.92    0.55
  -1  -5  20   12.77    0.53
  -1   5  20   14.01    0.64
   1   5 -20   12.05    0.53
  -1   5  20   12.28    0.58
  -1   5  20   13.06    0.51
   1   5 -20   12.72    0.61
  -1   5  20   12.49    0.62
   1   5 -20   12.59    0.42
   1   5 -20   14.75    0.64
  -1   5  20   12.91    0.63
   1   5 -20   12.05    0.36
   1   5 -20   15.34    0.71
   1   5 -20   12.95    0.60
   1   5 -20   12.94    0.34
  -1   5  20   14.36    0.81
  -1   5  20   12.77    0.57
  -1  -6 -19    0.32    0.23
   1  -6  19   -0.16    0.23
  -1  -6 -19    0.12    0.21
  -1  -6 -19    0.46    0.21
   1  -6  19    0.14    0.15
  -1  -6 -19    0.25    0.21
   1  -6  19    0.49    0.19
   1  -6  19    0.00    0.17
   1  -6  19    0.08    0.20
  -1  -6 -19    0.12    0.20
   1  -6  19    0.00    0.21
  -1  -6 -19    0.16    0.24
  -1  -6 -19    0.03    0.18
   1   6  19    0.65    0.24
  -1   6 -19    0.03    0.24
   1   6  19    0.02    0.15
  -1   6 -19    0.19    0.22
  -1   6 -19    0.22    0.09
  -1   6 -19   -0.17    0.22
   1   6  19    0.16    0.21
  -1   6 -19    0.02    0.22
  -1   6 -19   -0.18    0.24
   1   6  19    0.33    0.20
   1   6  19    0.04    0.23
   1   6  19   -0.13    0.20
   1   6  19    0.10    0.22
   1  -6  17    3.02    0.25
  -1  -6 -17    2.49    0.31
   1  -6  17    2.62    0.32
   1  -6  17    2.84    0.37
  -1  -6 -17    3.41    0.36
   1  -6  17    2.63    0.32
  -1  -6 -17    3.04    0.32
   1  -6  17    3.36    0.32
  -1  -6 -17    3.07    0.34
  -1  -6 -17    2.71    0.33
  -1  -6 -17    2.28    0.24
   1  -6  17    3.12    0.32
   1   6  17    2.73    0.34
   1   6  17    2.63    0.38
  -1   6 -17    2.34    0.34
  -1   6 -17    2.63    0.33
   1   6  17    2.68    0.30
   1   6  17    2.55    0.31
  -1   6 -17    2.66    0.29
   1   6  17    3.09    0.24
   1   6  17    2.92    0.17
   1   6  17    3.00    0.31
  -1   6 -17    2.82    0.18
   1   6  17    3.44    0.40
  -1   6 -17    2.90    0.36
  -1   6 -17    2.67    0.37
   1   6  17    2.49    0.28
  -1  -6 -15    5.40    0.32
   1  -6  15    5.27    0.34
  -1  -6 -15    5.51    0.31
   1  -6  15    5.38    0.33
   1  -6  15    5.25    0.24
  -1  -6 -15    5.21    0.33
  -1  -6 -15    4.44    0.30
  -1  -6 -15    5.00    0.33
   1  -6  15    4.94    0.32
   1  -6  15    4.34    0.41
   1  -6  15    4.75    0.30
  -1  -6 -15    5.23    0.38
  -1   6 -15    4.89    0.32
  -1   6 -15    5.05    0.19
   1   6  15    5.39    0.37
   1   6  15    4.87    0.33
  -1   6 -15    5.19    0.36
  -1   6 -15    5.28    0.33
  -1   6 -15    4.77    0.33
  -1   6 -15    4.66    0.35
   1   6  15    4.99    0.19
   1   6  15    5.10    0.30
   1   6  15    4.53    0.29
   1   6  15    4.88    0.28
  -1   6 -15    5.16    0.31
   1   6  15    5.13    0.35
   1   6  15    5.93    0.40
   1   6  15    5.08    0.25
  -1   6 -15    5.58    0.34
  -1  -6 -13    0.73    0.12
  -1  -6 -13    0.31    0.10
   1  -6  13    0.34    0.12
   1  -6  13    0.59    0.14
   1  -6  13    0.63    0.13
   1  -6  13    0.41    0.12
  -1  -6 -13    0.63    0.08
   1  -6  13    0.52    0.12
  -1  -6 -13    0.61    0.12
   1  -6  13    0.55    0.09
  -1  -6 -13    0.60    0.13
   1  -6  13    0.32    0.14
  -1   6 -13    0.68    0.15
  -1   6 -13    0.32    0.13
   1   6  13    0.51    0.10
   1   6  13    0.59    0.07
  -1   6 -13    0.72    0.13
   1   6  13    0.60    0.13
  -1   6 -13    0.40    0.12
  -1   6 -13    0.53    0.07
   1   6  13    0.38    0.11
   1   6  13    0.51    0.12
  -1   6 -13    0.82    0.14
   1   6  13    0.66    0.12
   1   6  13    0.64    0.15
   1   6  13    0.63    0.15
  -1   6 -13    0.19    0.12
  -1   6 -13    0.59    0.14
  -1  -6 -11    0.22    0.10
   1  -6  11    0.07    0.10
   1  -6  11    0.08    0.09
   1  -6  11    0.24    0.09
  -1  -6 -11    0.21    0.05
  -1  -6 -11    0.35    0.10
   1  -6  11    0.13    0.08
  -1  -6 -11    0.32    0.08
  -1  -6 -11    0.19    0.09
  -1  -6 -11    0.29    0.06
   1  -6  11    0.21    0.06
  -1  -6 -11    0.11    0.08
   1  -6  11    0.28    0.10
   1  -6  11    0.19    0.09
  -1   6 -11    0.21    0.09
  -1   6 -11    0.18    0.05
  -1   6 -11    0.26    0.10
   1   6  11    0.06    0.10
  -1   6 -11    0.25    0.10
   1   6  11    0.16    0.11
   1   6  11    0.42    0.11
   1   6  11    0.22    0.07
   1   6  11    0.39    0.06
  -1   6 -11    0.18    0.07
  -1   6 -11    0.25    0.12
   1   6  11    0.08    0.07
  -1   6 -11    0.18    0.09
   1   6  11    0.34    0.11
  -1   6 -11    0.13    0.09
  -1   6 -11    0.26    0.10
   1   6  11    0.16    0.07
   1   6  11    0.16    0.09
   1  -6   9  141.91    2.94
  -1  -6  -9  132.61    2.88
  -1  -6  -9  131.24    2.90
  -1  -6  -9  143.99    2.78
   1  -6   9  145.59    2.89
  -1  -6  -9  145.87    2.81
  -1  -6  -9  144.29    2.90
   1  -6   9  144.44    2.90
  -1  -6  -9  127.89    2.94
  -1  -6  -9  140.88    2.80
   1  -6   9  145.88    2.78
  -1  -6  -9  143.58    2.91
   1  -6   9  143.00    2.87
  -1  -6  -9  143.51    2.95
  -1  -6  -9  144.04    2.89
   1  -6   9  144.61    2.89
  -1  -6  -9  142.60    2.84
   1  -6   9  141.51    2.83
   1  -6   9  143.79    2.92
   1   6   9  144.23    2.96
  -1   6  -9  144.93    2.96
  -1   6  -9  145.53    2.94
  -1   6  -9  142.02    2.78
  -1   6  -9  141.85    2.89
   1   6   9  144.68    2.84
   1   6   9  143.87    2.89
   1   6   9  145.34    2.84
  -1   6  -9  138.42    2.88
   1   6   9  141.22    2.96
  -1   6  -9  141.88    2.92
  -1   6  -9  140.16    2.85
   1   6   9  143.38    2.85
   1   6   9  142.47    2.84
   1   6   9  141.96    2.89
  -1   6  -9  143.36    2.86
  -1   6  -9  147.61    2.89
   1  -6   7   20.75    0.45
  -1  -6  -7   20.92    0.48
  -1  -6  -7   21.64    0.55
   1  -6   7   21.31    0.53
  -1  -6  -7   20.93    0.55
   1  -6   7   21.51    0.50
  -1  -6  -7   20.64    0.50
  -1  -6  -7   20.62    0.54
  -1  -6  -7   20.98    0.49
  -1  -6  -7   21.73    0.56
   1  -6   7   20.58    0.58
   1  -6   7   21.37    0.55
   1  -6   7   20.29    0.52
  -1  -6  -7   20.43    0.48
  -1  -6  -7   21.01    0.54
  -1  -6  -7   21.32    0.59
  -1  -6  -7   21.11    0.46
  -1  -6  -7   20.65    0.59
   1  -6   7   20.91    0.52
   1  -6   7   20.38    0.44
  -1  -6  -7   20.95    0.50
  -1  -6  -7   21.12    0.55
   1  -6   7   20.39    0.56
  -1   6  -7   20.57    0.51
   1   6   7   20.47    0.50
   1   6   7   20.66    0.54
  -1   6  -7   21.19    0.51
  -1   6  -7   20.92    0.59
  -1   6  -7   21.05    0.52
   1   6   7   21.01    0.50
  -1   6  -7   20.95    0.46
   1   6   7   20.78    0.59
  -1   6  -7   21.36    0.53
   1   6   7   21.64    0.60
   1   6   7   20.50    0.48
  -1   6  -7   21.55    0.52
  -1   6  -7   20.70    0.55
  -1   6  -7   20.73    0.58
  -1  -6  -5   62.85    1.29
   1  -6   5   62.75    1.28
  -1  -6  -5   63.42    1.30
  -1  -6  -5   62.66    1.33
   1  -6   5   62.04    1.34
  -1  -6  -5   62.25    1.27
  -1  -6  -5   61.62    1.31
  -1  -6  -5   61.75    1.33
  -1  -6  -5   64.28    1.31
   1  -6   5   62.82    1.25
  -1  -6  -5   60.89    1.36
  -1  -6  -5   62.46    1.26
   1  -6   5   63.79    1.33
   1  -6   5   62.05    1.34
  -1  -6  -5   63.77    1.24
   1  -6   5   61.06    1.36
   1  -6   5   63.73    1.29
   1  -6   5   62.42    1.29
  -1  -6  -5   61.98    1.33
  -1  -6  -5   63.07    1.34
   1  -6   5   63.07    1.37
   1  -6   5   61.69    1.23
  -1  -6  -5   61.22    1.32
  -1  -6  -5   62.02    1.34
  -1  -6  -5   61.87    1.37
   1  -6   5   62.74    1.25
   1  -6   5   63.19    1.26
   1  -6   5   61.16    1.31
  -1   6  -5   62.61    1.29
   1   6   5   61.53    1.32
   1   6   5   62.26    1.24
  -1   6  -5   62.25    1.26
  -1   6  -5   60.95    1.31
  -1   6  -5   61.04    1.29
   1   6   5   63.13    1.30
  -1   6  -5   63.28    1.38
  -1   6  -5   62.39    1.29
   1   6   5   62.07    1.37
  -1   6  -5   62.65    1.33
  -1   6  -5   62.53    1.29
  -1   6  -5   61.16    1.36
   1   6   5   62.23    1.24
   1  -6   3    1.26    0.11
  -1  -6  -3    1.30    0.14
   1  -6   3    1.32    0.09
   1  -6   3    1.41    0.10
  -1  -6  -3    1.30    0.11
  -1  -6  -3    1.43    0.10
  -1  -6  -3    1.34    0.12
   1  -6   3    1.56    0.10
   1  -6   3    1.15    0.12
  -1  -6  -3    1.26    0.11
  -1  -6  -3    1.26    0.12
  -1  -6  -3    1.33    0.12
  -1  -6  -3    1.12    0.12
  -1  -6  -3    1.28    0.09
   1  -6   3    1.34    0.12
   1  -6   3    1.26    0.14
  -1  -6  -3    1.42    0.14
  -1  -6  -3    1.27    0.10
  -1  -6  -3    1.21    0.11
  -1  -6  -3    1.32    0.12
   1  -6   3    1.18    0.09
  -1  -6  -3    1.38    0.12
   1  -6   3    1.30    0.14
   1  -6   3    1.28    0.07
  -1  -6  -3    1.32    0.11
   1  -6   3    1.51    0.10
   1  -6   3    1.48    0.09
  -1  -6  -3    1.37    0.13
   1  -6   3    1.14    0.12
  -1  -6  -3    1.33    0.11
   1  -6   3    1.02    0.10
  -1  -6  -3    1.27    0.12
   1  -6   3    1.41    0.13
   1  -6   3    1.41    0.08
  -1   6  -3    1.32    0.09
  -1   6  -3    1.22    0.11
  -1   6  -3    1.29    0.11
  -1   6  -3    1.31    0.10
  -1   6  -3    1.26    0.11
  -1   6  -3    1.30    0.14
  -1   6  -3    1.33    0.13
  -1  -6  -1    7.42    0.23
   1  -6   1    6.48    0.22
   1  -6   1    7.10    0.25
  -1  -6  -1    6.88    0.23
   1  -6   1    7.14    0.25
  -1  -6  -1    7.55    0.22
  -1  -6  -1    7.07    0.27
   1  -6   1    7.09    0.18
   1  -6   1    7.36    0.23
   1  -6   1    7.36    0.24
   1  -6   1    7.26    0.22
  -1  -6  -1    7.43    0.24
  -1  -6  -1    7.19    0.24
  -1  -6  -1    7.13    0.24
  -1  -6  -1    6.99    0.22
  -1  -6  -1    6.86    0.25
  -1  -6  -1    6.99    0.26
   1  -6   1    7.15    0.21
  -1  -6  -1    7.56    0.22
   1  -6   1    7.18    0.23
  -1  -6  -1    7.35    0.23
  -1  -6  -1    7.38    0.23
   1  -6   1    7.54    0.27
  -1  -6  -1    7.34    0.22
   1  -6   1    7.34    0.18
   1  -6   1    7.19    0.24
   1  -6   1    7.32    0.26
   1  -6   1    7.44    0.25
  -1  -6  -1    7.27    0.25
  -1  -6  -1    7.35    0.27
  -1  -6  -1    6.84    0.26
  -1  -6  -1    7.46    0.24
   1  -6   1    7.03    0.23
  -1  -6  -1    7.07    0.24
   1  -6   1    7.41    0.19
  -1   6  -1    7.28    0.25
  -1   6  -1    7.16    0.18
  -1   6  -1    7.08    0.22
  -1   6  -1    7.65    0.27
  -1   6  -1    7.49    0.23
  -1   6  -1    7.22    0.26
  -1   6  -1    7.45    0.23
   1  -6  -1  151.76    3.05
  -1  -6   1  154.22    3.07
  -1  -6   1  152.00    3.03
   1  -6  -1  153.99    3.06
  -1  -6   1  156.51    3.08
   1  -6  -1  155.31    3.08
   1  -6  -1  154.05    3.06
  -1  -6   1  153.90    3.10
  -1  -6   1  152.97    3.09
  -1  -6   1  155.51    3.04
   1  -6  -1  155.28    3.06
  -1  -6   1  153.67    3.07
  -1  -6   1  157.21    3.03
   1  -6  -1  154.19    3.06
   1  -6  -1  152.51    3.07
  -1  -6   1  153.64    3.11
  -1  -6   1  153.21    3.03
  -1  -6   1  154.18    3.06
   1  -6  -1  153.63    3.06
  -1  -6   1  155.57    3.03
   1  -6  -1  147.42    3.10
  -1  -6   1  152.27    3.05
   1  -6  -1  154.62    3.09
   1  -6  -1  152.60    3.05
  -1  -6   1  156.50    3.08
   1  -6  -1  153.47    3.02
  -1  -6   1  153.82    3.08
   1  -6  -1  154.47    3.09
   1  -6  -1  155.44    3.12
  -1  -6   1  155.05    3.07
  -1  -6   1  153.14    3.08
  -1  -6   1  155.30    3.09
   1  -6  -1  156.89    3.02
   1  -6  -1  155.65    3.07
   1  -6  -1  154.18    3.06
  -1   6   1  158.07    3.08
  -1   6   1  155.85    3.09
  -1  -6   3    6.65    0.24
  -1  -6   3    6.62    0.26
  -1  -6   3    6.72    0.26
   1  -6  -3    6.50    0.23
   1  -6  -3    6.58    0.16
   1  -6  -3    6.68    0.23
  -1  -6   3    6.51    0.23
   1  -6  -3    6.37    0.23
   1  -6  -3    6.80    0.19
   1  -6  -3    6.76    0.18
  -1  -6   3    6.57    0.18
   1  -6  -3    6.70    0.23
   1  -6  -3    6.77    0.22
   1  -6  -3    6.80    0.23
  -1  -6   3    6.55    0.19
  -1  -6   3    6.81    0.24
   1  -6  -3    6.49    0.23
   1  -6  -3    6.67    0.23
  -1  -6   3    6.85    0.24
   1  -6  -3    6.58    0.23
   1  -6  -3    6.42    0.27
   1  -6  -3    6.42    0.24
  -1  -6   3    6.33    0.24
  -1  -6   3    6.79    0.17
  -1  -6   3    6.71    0.18
   1  -6  -3    6.35    0.23
   1  -6  -3    6.42    0.21
  -1  -6   3    6.74    0.21
  -1  -6   3    6.67    0.18
  -1  -6   3    6.63    0.24
   1  -6  -3    6.53    0.23
  -1  -6   3    6.56    0.20
   1  -6  -3    6.60    0.26
  -1  -6   3    6.38    0.21
  -1   6   3    6.52    0.24
  -1   6   3    6.68    0.23
   1   6  -3    6.75    0.24
  -1   6   3    7.00    0.23
   1   6  -3    6.88    0.22
   1   6  -3    6.51    0.17
   1   6  -3    6.72    0.23
   1   6  -3    6.54    0.26
   1  -6  -5    6.54    0.22
  -1  -6   5    6.63    0.25
   1  -6  -5    6.66    0.24
   1  -6  -5    5.90    0.18
  -1  -6   5    6.69    0.21
   1  -6  -5    6.60    0.23
  -1  -6   5    6.88    0.28
  -1  -6   5    6.91    0.21
  -1  -6   5    6.87    0.21
   1  -6  -5    6.62    0.23
  -1  -6   5    6.68    0.26
  -1  -6   5    6.52    0.24
  -1  -6   5    6.91    0.25
   1  -6  -5    6.64    0.23
  -1  -6   5    6.67    0.16
   1  -6  -5    6.65    0.28
   1  -6  -5    6.69    0.22
  -1  -6   5    6.80    0.27
   1  -6  -5    6.87    0.25
  -1  -6   5    6.55    0.19
   1  -6  -5    6.62    0.25
  -1  -6   5    6.71    0.22
   1  -6  -5    6.47    0.24
   1  -6  -5    6.58    0.24
   1  -6  -5    6.88    0.17
  -1  -6   5    6.78    0.19
   1  -6  -5    6.91    0.18
   1   6  -5    6.61    0.21
   1   6  -5    6.47    0.20
   1   6  -5    6.68    0.22
   1   6  -5    6.58    0.24
   1   6  -5    6.27    0.27
  -1   6   5    6.80    0.19
  -1   6   5    6.80    0.25
  -1   6   5    6.66    0.18
  -1   6   5    6.76    0.23
  -1   6   5    6.75    0.23
   1   6  -5    6.64    0.20
   1   6  -5    6.87    0.26
  -1   6   5    6.48    0.22
  -1  -6   7    0.12    0.06
   1  -6  -7    0.25    0.07
  -1  -6   7    0.16    0.08
  -1  -6   7    0.20    0.09
   1  -6  -7    0.22    0.08
  -1  -6   7    0.13    0.06
  -1  -6   7    0.21    0.04
   1  -6  -7    0.26    0.06
  -1  -6   7    0.26    0.09
  -1  -6   7    0.18    0.06
   1  -6  -7    0.18    0.05
   1  -6  -7    0.26    0.10
  -1  -6   7    0.22    0.06
   1  -6  -7    0.25    0.07
   1  -6  -7    0.26    0.08
  -1  -6   7    0.18    0.06
   1  -6  -7    0.15    0.08
   1  -6  -7    0.18    0.05
  -1  -6   7    0.22    0.05
   1  -6  -7    0.18    0.08
  -1   6   7    0.20    0.05
   1   6  -7    0.20    0.05
   1   6  -7    0.23    0.05
   1   6  -7    0.20    0.07
   1   6  -7    0.16    0.06
   1   6  -7    0.23    0.06
  -1   6   7    0.11    0.06
  -1   6   7    0.26    0.07
  -1   6   7    0.18    0.06
   1   6  -7    0.13    0.07
   1   6  -7    0.34    0.08
  -1   6   7    0.26    0.09
  -1   6   7    0.20    0.05
  -1   6   7    0.20    0.06
  -1   6   7    0.23    0.05
   1  -6  -9   27.16    0.72
  -1  -6   9   26.85    0.66
  -1  -6   9   26.69    0.72
  -1  -6   9   26.61    0.69
   1  -6  -9   26.40    0.63
   1  -6  -9   27.11    0.58
  -1  -6   9   26.48    0.70
   1  -6  -9   26.01    0.68
  -1  -6   9   26.89    0.61
   1  -6  -9   26.83    0.72
  -1  -6   9   26.28    0.63
   1  -6  -9   26.76    0.62
  -1  -6   9   27.09    0.59
  -1  -6   9   26.94    0.66
   1  -6  -9   25.98    0.67
   1  -6  -9   26.78    0.62
  -1  -6   9   26.60    0.68
   1  -6  -9   26.49    0.68
   1  -6  -9   26.47    0.66
   1   6  -9   26.58    0.65
  -1   6   9   26.88    0.68
   1   6  -9   26.50    0.72
  -1   6   9   26.83    0.63
   1   6  -9   26.93    0.59
  -1   6   9   27.28    0.59
   1   6  -9   26.73    0.65
  -1   6   9   26.84    0.72
   1   6  -9   26.76    0.60
   1   6  -9   26.53    0.69
  -1   6   9   26.12    0.66
  -1   6   9   26.91    0.63
  -1   6   9   26.78    0.60
   1   6  -9   26.95    0.67
  -1   6   9   27.23    0.64
  -1  -6  11    0.52    0.11
   1  -6 -11    0.50    0.10
   1  -6 -11    0.40    0.10
  -1  -6  11    0.55    0.11
   1  -6 -11    0.62    0.12
   1  -6 -11    0.39    0.09
  -1  -6  11    0.51    0.09
   1  -6 -11    0.53    0.10
  -1  -6  11    0.45    0.10
   1  -6 -11    0.39    0.09
  -1  -6  11    0.67    0.14
   1  -6 -11    0.35    0.10
  -1  -6  11    0.46    0.10
  -1  -6  11    0.52    0.10
   1   6 -11    0.54    0.07
  -1   6  11    0.49    0.08
  -1   6  11    0.52    0.10
   1   6 -11    0.53    0.09
  -1   6  11    0.53    0.07
   1   6 -11    0.46    0.11
  -1   6  11    0.67    0.14
  -1   6  11    0.55    0.12
  -1   6  11    0.53    0.09
   1   6 -11    0.39    0.11
   1   6 -11    0.53    0.10
   1   6 -11    0.53    0.11
  -1   6  11    0.59    0.09
  -1   6  11    0.65    0.12
   1   6 -11    0.41    0.10
  -1  -6  13   22.77    0.66
  -1  -6  13   23.09    0.61
   1  -6 -13   21.90    0.63
  -1  -6  13   23.09    0.65
  -1  -6  13   22.97    0.63
   1  -6 -13   22.91    0.64
   1  -6 -13   23.58    0.66
  -1  -6  13   22.02    0.66
  -1  -6  13   22.40    0.56
  -1  -6  13   23.16    0.65
   1  -6 -13   22.71    0.56
   1  -6 -13   22.05    0.61
  -1   6  13   22.87    0.56
   1   6 -13   22.82    0.52
   1   6 -13   22.63    0.65
   1   6 -13   23.51    0.69
  -1   6  13   23.65    0.70
   1   6 -13   22.73    0.67
  -1   6  13   22.93    0.62
  -1   6  13   22.66    0.67
   1   6 -13   23.09    0.63
  -1   6  13   23.10    0.60
  -1   6  13   22.44    0.62
   1   6 -13   22.47    0.57
   1  -6 -15    2.56    0.26
   1  -6 -15    2.26    0.32
  -1  -6  15    2.54    0.29
  -1  -6  15    2.75    0.26
   1  -6 -15    1.84    0.24
   1  -6 -15    2.66    0.26
   1  -6 -15    2.96    0.27
   1  -6 -15    2.43    0.20
  -1  -6  15    2.50    0.24
   1  -6 -15    2.12    0.27
  -1  -6  15    2.68    0.23
  -1  -6  15    2.42    0.27
  -1   6  15    2.65    0.22
  -1   6  15    2.73    0.30
   1   6 -15    2.59    0.28
   1   6 -15    2.48    0.16
   1   6 -15    2.78    0.30
  -1   6  15    2.61    0.28
   1   6 -15    2.26    0.29
  -1   6  15    2.61    0.24
   1   6 -15    2.87    0.27
  -1   6  15    2.34    0.21
   1   6 -15    2.60    0.23
  -1   6  15    2.28    0.30
   1  -6 -17    4.90    0.35
  -1  -6  17    5.53    0.36
  -1  -6  17    5.60    0.25
   1  -6 -17    5.34    0.27
  -1  -6  17    5.88    0.32
   1  -6 -17    5.01    0.37
  -1  -6  17    5.33    0.36
  -1  -6  17    5.71    0.38
   1  -6 -17    5.62    0.44
   1  -6 -17    5.54    0.37
  -1  -6  17    5.62    0.39
   1  -6 -17    5.59    0.34
   1  -6 -17    5.41    0.36
  -1  -6  17    5.11    0.39
  -1   6  17    5.61    0.42
  -1   6  17    5.87    0.35
  -1   6  17    5.02    0.39
  -1   6  17    4.86    0.30
   1   6 -17    5.55    0.33
  -1   6  17    4.39    0.39
  -1   6  17    5.04    0.32
   1   6 -17    6.01    0.37
   1   6 -17    5.80    0.39
   1   6 -17    5.38    0.22
   1   6 -17    5.36    0.41
  -1   6  17    6.16    0.35
   1   6 -17    5.05    0.39
   1   6 -17    5.16    0.41
   1  -6 -19   10.75    0.56
  -1  -6  19   11.92    0.53
   1  -6 -19   11.07    0.52
  -1  -6  19   10.81    0.55
   1  -6 -19   10.61    0.54
  -1  -6  19   10.74    0.37
  -1  -6  19   10.45    0.58
  -1  -6  19   11.31    0.52
  -1  -6  19   10.81    0.53
   1  -6 -19   10.52    0.54
   1  -6 -19   11.59    0.52
   1  -6 -19   10.70    0.53
  -1  -6  19   11.15    0.47
   1  -6 -19   10.82    0.40
   1  -6 -19   10.33    0.62
  -1   6  19   10.52    0.59
   1   6 -19   11.13    0.57
  -1   6  19   10.77    0.59
  -1   6  19   10.84    0.53
   1   6 -19   11.30    0.58
  -1   6  19   10.10    0.57
   1   6 -19   10.59    0.34
   1   6 -19   10.89    0.58
  -1   6  19    9.20    0.47
   1   6 -19   11.91    0.61
   1   6 -19   10.09    0.56
  -1   6  19   11.07    0.52
  -1   6  19   11.49    0.47
  -1  -7 -18   -0.23    0.21
   1  -7  18   -0.02    0.22
   1  -7  18   -0.02    0.20
  -1  -7 -18    0.02    0.19
  -1  -7 -18    0.27    0.19
   1  -7  18    0.02    0.22
   1  -7  18    0.08    0.15
  -1  -7 -18    0.03    0.21
   1  -7  18    0.12    0.19
  -1  -7 -18    0.00    0.23
  -1  -7 -18   -0.15    0.20
   1  -7  18   -0.02    0.18
  -1   7 -18   -0.09    0.24
   1   7  18    0.07    0.20
  -1   7 -18   -0.33    0.20
   1   7  18   -0.19    0.24
  -1   7 -18    0.30    0.23
   1   7  18    0.07    0.22
   1   7  18    0.07    0.17
  -1   7 -18    0.44    0.23
   1   7  18   -0.07    0.14
   1   7  18   -0.37    0.22
  -1   7 -18    0.24    0.22
  -1  -7 -16    0.30    0.15
   1  -7  16    0.16    0.19
   1  -7  16    0.20    0.12
  -1  -7 -16    0.30    0.19
  -1  -7 -16    0.09    0.16
   1  -7  16    0.15    0.16
  -1  -7 -16    0.14    0.21
   1  -7  16   -0.04    0.16
   1  -7  16    0.07    0.18
   1  -7  16    0.27    0.18
   1  -7  16    0.50    0.16
  -1  -7 -16    0.41    0.18
  -1  -7 -16    0.19    0.17
  -1  -7 -16    0.39    0.16
  -1   7 -16   -0.16    0.18
   1   7  16    0.23    0.14
   1   7  16    0.11    0.19
   1   7  16   -0.03    0.18
   1   7  16    0.13    0.16
  -1   7 -16    0.22    0.20
   1   7  16    0.16    0.19
  -1   7 -16    0.23    0.20
   1   7  16    0.04    0.11
  -1   7 -16   -0.17    0.15
   1   7  16    0.28    0.17
   1   7  16    0.14    0.14
  -1   7 -16    0.47    0.19
  -1   7 -16   -0.16    0.14
   1  -7  14    1.34    0.16
  -1  -7 -14    1.31    0.22
  -1  -7 -14    1.17    0.16
  -1  -7 -14    1.49    0.19
   1  -7  14    1.42    0.18
  -1  -7 -14    1.31    0.18
  -1  -7 -14    1.55    0.19
   1  -7  14    1.58    0.22
  -1  -7 -14    1.36    0.19
  -1  -7 -14    1.23    0.16
   1  -7  14    1.74    0.26
   1  -7  14    1.34    0.18
   1  -7  14    1.41    0.20
   1  -7  14    1.68    0.25
  -1   7 -14    1.42    0.18
  -1   7 -14    1.68    0.23
   1   7  14    1.33    0.21
   1   7  14    1.36    0.20
  -1   7 -14    1.14    0.18
   1   7  14    1.74    0.22
  -1   7 -14    1.23    0.20
   1   7  14    1.39    0.18
  -1   7 -14    1.41    0.20
  -1   7 -14    1.36    0.17
   1   7  14    1.56    0.22
  -1   7 -14    1.57    0.20
   1   7  14    1.65    0.17
   1   7  14    1.55    0.19
   1   7  14    1.75    0.21
  -1  -7 -12    0.15    0.10
   1  -7  12    0.09    0.10
   1  -7  12    0.07    0.07
  -1  -7 -12    0.01    0.09
   1  -7  12    0.17    0.10
  -1  -7 -12    0.16    0.12
   1  -7  12    0.14    0.10
  -1  -7 -12    0.14    0.11
   1  -7  12   -0.10    0.10
  -1  -7 -12    0.14    0.12
  -1  -7 -12   -0.01    0.06
  -1  -7 -12   -0.06    0.05
   1   7  12    0.03    0.11
  -1   7 -12    0.12    0.11
   1   7  12    0.09    0.13
   1   7  12    0.00    0.13
  -1   7 -12    0.09    0.09
   1   7  12    0.03    0.08
  -1   7 -12    0.04    0.13
   1   7  12    0.13    0.10
  -1   7 -12   -0.13    0.12
  -1   7 -12   -0.01    0.11
   1   7  12    0.04    0.08
  -1   7 -12   -0.08    0.11
   1   7  12   -0.08    0.07
   1  -7  10    2.13    0.19
  -1  -7 -10    2.15    0.22
   1  -7  10    2.38    0.17
  -1  -7 -10    2.32    0.22
  -1  -7 -10    2.39    0.14
  -1  -7 -10    2.54    0.15
   1  -7  10    2.55    0.20
  -1  -7 -10    2.31    0.27
  -1  -7 -10    2.49    0.17
  -1  -7 -10    2.54    0.22
   1  -7  10    2.31    0.22
   1  -7  10    2.51    0.12
   1  -7  10    2.22    0.21
   1  -7  10    2.56    0.20
  -1   7 -10    2.69    0.24
   1   7  10    2.14    0.25
  -1   7 -10    2.30    0.21
  -1   7 -10    2.70    0.25
   1   7  10    2.68    0.24
   1   7  10    2.27    0.18
   1   7  10    2.56    0.21
  -1   7 -10    2.28    0.19
   1   7  10    2.76    0.17
  -1   7 -10    2.57    0.18
   1   7  10    2.38    0.16
  -1   7 -10    3.06    0.26
   1   7  10    2.50    0.16
  -1   7 -10    2.27    0.20
  -1   7 -10    2.10    0.20
   1  -7   8  141.08    2.83
  -1  -7  -8  141.42    2.83
  -1  -7  -8  143.32    2.78
  -1  -7  -8  143.71    2.92
  -1  -7  -8  138.89    2.96
  -1  -7  -8  142.46    2.91
   1  -7   8  143.80    2.77
  -1  -7  -8  142.08    2.82
   1  -7   8  139.05    2.76
  -1  -7  -8  142.30    2.89
  -1  -7  -8  140.68    2.96
   1  -7   8  143.64    3.01
   1  -7   8  141.19    2.88
   1  -7   8  141.04    2.93
  -1  -7  -8  141.11    2.92
   1  -7   8  141.78    2.92
  -1  -7  -8  147.26    3.00
   1  -7   8  142.15    2.87
  -1  -7  -8  145.41    2.92
  -1  -7  -8  144.09    2.81
   1  -7   8  143.52    2.87
   1   7   8  139.44    2.96
  -1   7  -8  141.92    2.86
  -1   7  -8  139.80    2.85
  -1   7  -8  145.04    2.96
   1   7   8  144.49    2.85
  -1   7  -8  141.26    2.91
  -1   7  -8  140.43    2.77
  -1   7  -8  143.73    2.89
   1   7   8  139.35    2.83
  -1   7  -8  140.90    2.87
   1   7   8  141.55    2.81
   1   7   8  138.63    2.81
  -1   7  -8  143.91    2.86
   1   7   8  144.18    2.90
  -1   7  -8  143.59    2.98
  -1  -7  -6   69.12    1.39
  -1  -7  -6   68.67    1.48
   1  -7   6   68.73    1.43
  -1  -7  -6   69.63    1.40
   1  -7   6   69.61    1.50
  -1  -7  -6   69.40    1.37
  -1  -7  -6   69.25    1.52
  -1  -7  -6   68.39    1.42
   1  -7   6   65.61    1.47
   1  -7   6   67.72    1.37
  -1  -7  -6   69.16    1.48
  -1  -7  -6   67.72    1.53
   1  -7   6   64.76    1.51
  -1  -7  -6   70.49    1.45
  -1  -7  -6   69.14    1.48
   1  -7   6   68.04    1.39
  -1  -7  -6   69.83    1.48
  -1  -7  -6   70.32    1.49
   1  -7   6   67.51    1.45
  -1  -7  -6   68.56    1.46
   1  -7   6   68.66    1.42
  -1  -7  -6   68.71    1.48
   1  -7   6   68.92    1.43
   1  -7   6   66.12    1.48
  -1  -7  -6   69.20    1.41
   1  -7   6   69.00    1.53
  -1  -7  -6   69.17    1.44
   1   7   6   69.02    1.47
  -1   7  -6   67.92    1.43
  -1   7  -6   68.82    1.52
   1   7   6   69.36    1.35
   1   7   6   66.84    1.36
  -1   7  -6   69.39    1.43
  -1   7  -6   67.92    1.48
  -1   7  -6   69.03    1.54
   1   7   6   68.36    1.52
  -1   7  -6   67.83    1.38
  -1   7  -6   68.88    1.46
  -1   7  -6   68.54    1.43
   1   7   6   70.40    1.44
   1  -7   4    4.55    0.25
   1  -7   4    5.22    0.25
  -1  -7  -4    4.66    0.23
   1  -7   4    4.76    0.22
   1  -7   4    4.74    0.19
   1  -7   4    4.66    0.17
  -1  -7  -4    4.90    0.21
  -1  -7  -4    4.83    0.18
  -1  -7  -4    5.02    0.22
  -1  -7  -4    4.83    0.23
  -1  -7  -4    4.78    0.23
  -1  -7  -4    4.77    0.18
   1  -7   4    4.69    0.19
  -1  -7  -4    4.72    0.21
  -1  -7  -4    4.60    0.22
   1  -7   4    5.00    0.18
  -1  -7  -4    4.63    0.20
   1  -7   4    4.81    0.17
  -1  -7  -4    4.73    0.22
   1  -7   4    5.06    0.17
   1  -7   4    4.93    0.14
  -1  -7  -4    4.58    0.21
   1  -7   4    4.73    0.17
   1  -7   4    4.75    0.22
   1  -7   4    4.06    0.22
  -1  -7  -4    4.91    0.21
   1  -7   4    4.61    0.21
  -1  -7  -4    4.84    0.22
  -1  -7  -4    4.88    0.18
  -1  -7  -4    4.64    0.20
   1  -7   4    4.75    0.23
  -1  -7  -4    4.86    0.26
  -1  -7  -4    4.72    0.25
  -1   7  -4    4.89    0.21
  -1   7  -4    4.77    0.19
  -1   7  -4    4.84    0.25
  -1   7  -4    4.42    0.17
  -1   7  -4    4.88    0.22
  -1   7  -4    5.00    0.22
  -1   7  -4    4.88    0.24
  -1  -7  -2   44.88    0.97
  -1  -7  -2   44.38    0.99
  -1  -7  -2   43.00    0.98
   1  -7   2   43.93    0.92
   1  -7   2   44.36    0.90
   1  -7   2   43.98    0.96
   1  -7   2   44.29    0.99
   1  -7   2   44.84    0.90
   1  -7   2   44.55    0.95
   1  -7   2   43.80    1.02
   1  -7   2   44.11    0.90
   1  -7   2   44.14    0.95
  -1  -7  -2   45.48    0.96
  -1  -7  -2   43.24    1.01
   1  -7   2   43.25    1.00
  -1  -7  -2   44.97    1.03
   1  -7   2   44.90    0.97
  -1  -7  -2   44.25    0.94
   1  -7   2   43.99    0.94
  -1  -7  -2   44.05    1.00
   1  -7   2   43.88    0.95
   1  -7   2   43.86    0.98
  -1  -7  -2   43.46    1.02
  -1  -7  -2   44.04    1.00
  -1  -7  -2   44.37    0.96
  -1  -7  -2   44.99    0.96
  -1  -7  -2   46.60    0.96
  -1  -7  -2   44.47    0.96
   1  -7   2   44.96    1.00
   1  -7   2   43.77    1.02
  -1  -7  -2   43.49    0.97
  -1  -7  -2   45.15    0.99
  -1  -7  -2   44.83    0.97
  -1  -7  -2   44.76    0.97
   1  -7   2   44.17    1.00
  -1  -7  -2   44.48    0.99
  -1   7  -2   43.73    0.97
  -1   7  -2   44.70    1.03
  -1   7  -2   43.08    0.89
  -1   7  -2   43.92    0.96
  -1   7  -2   44.27    1.03
   1  -7   0   58.14    1.21
   1  -7   0   57.62    1.25
  -1  -7   0   58.92    1.25
  -1  -7   0   58.47    1.21
  -1  -7   0   57.99    1.28
  -1  -7   0   57.57    1.23
   1  -7   0   57.78    1.22
   1  -7   0   57.55    1.25
   1  -7   0   57.93    1.27
  -1  -7   0   57.93    1.23
  -1  -7   0   56.47    1.23
  -1  -7   0   57.10    1.27
  -1  -7   0   57.92    1.25
  -1  -7   0   59.10    1.24
  -1  -7   0   57.10    1.21
   1  -7   0   57.14    1.23
   1  -7   0   58.19    1.29
  -1  -7   0   58.26    1.25
   1  -7   0   56.43    1.22
   1  -7   0   57.04    1.23
   1  -7   0   58.48    1.18
   1  -7   0   58.09    1.27
   1  -7   0   57.30    1.23
  -1  -7   0   58.04    1.24
   1  -7   0   59.31    1.29
  -1  -7   0   58.92    1.21
   1  -7   0   57.51    1.22
   1  -7   0   58.36    1.26
   1  -7   0   58.67    1.25
  -1  -7   0   57.94    1.20
  -1  -7   0   57.86    1.25
  -1  -7   0   57.60    1.27
  -1  -7   0   57.64    1.21
   1  -7   0   58.10    1.23
  -1  -7   0   57.64    1.21
  -1  -7   0   57.61    1.28
  -1   7   0   58.01    1.27
  -1   7   0   57.46    1.27
   1  -7  -2    0.35    0.08
   1  -7  -2    0.35    0.08
  -1  -7   2    0.34    0.07
   1  -7  -2    0.38    0.07
  -1  -7   2    0.11    0.09
   1  -7  -2    0.28    0.08
  -1  -7   2    0.24    0.06
   1  -7  -2    0.18    0.06
  -1  -7   2    0.38    0.09
   1  -7  -2    0.36    0.08
  -1  -7   2    0.57    0.10
  -1  -7   2    0.40    0.07
   1  -7  -2    0.39    0.08
  -1  -7   2    0.34    0.07
  -1  -7   2    0.36    0.08
   1  -7  -2    0.38    0.08
  -1  -7   2    0.23    0.09
   1  -7  -2    0.35    0.07
  -1  -7   2    0.25    0.08
   1  -7  -2    0.33    0.11
   1  -7  -2    0.24    0.08
   1  -7  -2    0.40    0.08
  -1  -7   2    0.17    0.08
  -1  -7   2    0.33    0.07
  -1  -7   2    0.34    0.09
   1  -7  -2    0.45    0.09
  -1  -7   2    0.15    0.07
  -1  -7   2    0.40    0.06
   1  -7  -2    0.69    0.12
  -1  -7   2    0.34    0.09
  -1  -7   2    0.31    0.06
   1  -7  -2    0.24    0.07
   1  -7  -2    0.28    0.07
   1  -7  -2    0.27    0.07
  -1  -7   2    0.30    0.06
   1  -7  -2    0.32    0.06
   1   7  -2    0.29    0.07
  -1   7   2    0.28    0.07
  -1  -7   4    3.09    0.18
  -1  -7   4    3.16    0.21
  -1  -7   4    3.28    0.19
  -1  -7   4    2.97    0.20
   1  -7  -4    3.24    0.14
  -1  -7   4    3.21    0.19
   1  -7  -4    3.10    0.18
  -1  -7   4    3.19    0.12
  -1  -7   4    3.01    0.16
   1  -7  -4    3.05    0.17
   1  -7  -4    3.25    0.18
   1  -7  -4    2.97    0.18
   1  -7  -4    3.02    0.19
  -1  -7   4    3.18    0.14
  -1  -7   4    3.25    0.12
   1  -7  -4    3.24    0.17
   1  -7  -4    3.17    0.18
   1  -7  -4    3.29    0.18
  -1  -7   4    2.84    0.18
   1  -7  -4    3.22    0.18
  -1  -7   4    3.10    0.12
  -1  -7   4    3.16    0.12
   1  -7  -4    2.96    0.19
  -1  -7   4    3.09    0.16
   1  -7  -4    2.91    0.21
   1  -7  -4    3.47    0.22
  -1  -7   4    3.01    0.18
   1  -7  -4    3.42    0.13
   1  -7  -4    2.70    0.16
   1  -7  -4    2.90    0.18
  -1  -7   4    3.43    0.20
  -1  -7   4    3.11    0.14
   1  -7  -4    3.06    0.16
   1  -7  -4    2.96    0.18
   1   7  -4    3.25    0.19
   1   7  -4    3.08    0.17
   1   7  -4    3.02    0.17
   1   7  -4    3.04    0.21
  -1   7   4    3.14    0.18
  -1   7   4    3.08    0.17
  -1   7   4    3.02    0.18
   1  -7  -6   14.12    0.40
   1  -7  -6   14.09    0.43
   1  -7  -6   14.16    0.42
   1  -7  -6   14.63    0.43
  -1  -7   6   13.96    0.34
  -1  -7   6   14.46    0.44
  -1  -7   6   13.96    0.37
   1  -7  -6   14.15    0.42
   1  -7  -6   14.09    0.40
  -1  -7   6   14.32    0.44
   1  -7  -6   13.85    0.34
   1  -7  -6   13.99    0.32
  -1  -7   6   14.12    0.46
  -1  -7   6   14.36    0.47
  -1  -7   6   13.86    0.38
   1  -7  -6   14.14    0.33
   1  -7  -6   14.24    0.40
   1  -7  -6   14.02    0.39
   1  -7  -6   14.12    0.39
  -1  -7   6   14.48    0.35
   1  -7  -6   13.70    0.45
   1  -7  -6   13.95    0.40
   1  -7  -6   14.33    0.42
  -1  -7   6   14.39    0.36
  -1  -7   6   14.30    0.43
   1  -7  -6   14.46    0.48
   1   7  -6   14.24    0.39
   1   7  -6   14.24    0.41
  -1   7   6   13.88    0.33
   1   7  -6   14.34    0.43
  -1   7   6   14.06    0.40
  -1   7   6   14.05    0.40
   1   7  -6   14.21    0.36
  -1   7   6   14.47    0.39
   1   7  -6   14.25    0.47
  -1   7   6   13.76    0.33
   1   7  -6   14.42    0.36
  -1   7   6   14.44    0.43
  -1  -7   8    5.48    0.22
   1  -7  -8    5.01    0.23
  -1  -7   8    4.81    0.25
  -1  -7   8    4.90    0.19
   1  -7  -8    5.31    0.19
   1  -7  -8    4.62    0.26
   1  -7  -8    5.01    0.29
   1  -7  -8    4.74    0.19
  -1  -7   8    4.89    0.29
   1  -7  -8    4.65    0.25
   1  -7  -8    4.65    0.32
  -1  -7   8    4.95    0.22
  -1  -7   8    4.20    0.28
   1  -7  -8    4.47    0.25
   1  -7  -8    5.00    0.21
   1  -7  -8    4.64    0.26
  -1  -7   8    4.95    0.25
  -1  -7   8    4.94    0.15
  -1  -7   8    5.04    0.21
  -1  -7   8    5.01    0.18
  -1   7   8    5.28    0.21
   1   7  -8    4.86    0.26
   1   7  -8    5.26    0.21
  -1   7   8    4.86    0.19
  -1   7   8    5.23    0.29
  -1   7   8    5.31    0.24
   1   7  -8    4.97    0.28
   1   7  -8    4.90    0.23
   1   7  -8    5.27    0.19
  -1   7   8    5.05    0.22
   1   7  -8    4.92    0.23
   1   7  -8    5.15    0.20
  -1   7   8    4.89    0.25
  -1  -7  10    0.49    0.10
  -1  -7  10    0.62    0.09
   1  -7 -10    0.59    0.12
   1  -7 -10    0.41    0.08
  -1  -7  10    0.33    0.09
   1  -7 -10    0.40    0.10
  -1  -7  10    0.43    0.11
   1  -7 -10    0.47    0.12
  -1  -7  10    0.54    0.10
   1  -7 -10    0.53    0.09
   1  -7 -10    0.41    0.09
  -1  -7  10    0.22    0.12
  -1  -7  10    0.35    0.11
   1   7 -10    0.49    0.11
  -1   7  10    0.51    0.09
  -1   7  10    0.31    0.13
  -1   7  10    0.39    0.10
  -1   7  10    0.50    0.12
   1   7 -10    0.38    0.12
   1   7 -10    0.38    0.12
   1   7 -10    0.47    0.09
  -1   7  10    0.55    0.09
  -1   7  10    0.50    0.12
  -1   7  10    0.38    0.08
   1   7 -10    0.43    0.11
   1   7 -10    0.37    0.07
  -1   7  10    0.39    0.08
   1   7 -10    0.47    0.09
  -1  -7  12    0.61    0.10
   1  -7 -12    0.28    0.18
   1  -7 -12    0.42    0.11
  -1  -7  12    0.49    0.12
  -1  -7  12    0.59    0.12
   1  -7 -12    0.41    0.11
   1  -7 -12    0.52    0.10
   1  -7 -12    0.55    0.14
   1  -7 -12    0.45    0.12
  -1  -7  12    0.60    0.12
   1  -7 -12    0.47    0.11
  -1  -7  12    0.37    0.12
  -1   7  12    0.73    0.11
  -1   7  12    0.45    0.10
   1   7 -12    0.58    0.14
   1   7 -12    0.79    0.15
  -1   7  12    0.27    0.10
  -1   7  12    0.50    0.10
   1   7 -12    0.69    0.11
   1   7 -12    0.36    0.14
  -1   7  12    0.35    0.13
  -1   7  12    0.57    0.16
   1   7 -12    0.48    0.08
   1   7 -12    0.39    0.12
   1  -7 -14    8.07    0.30
   1  -7 -14    8.47    0.46
   1  -7 -14    7.85    0.35
   1  -7 -14    8.27    0.38
  -1  -7  14    8.12    0.31
   1  -7 -14    8.58    0.39
  -1  -7  14    8.47    0.36
  -1  -7  14    7.86    0.39
   1  -7 -14    7.77    0.38
  -1  -7  14    8.75    0.44
  -1  -7  14    8.32    0.39
  -1  -7  14    8.04    0.38
   1  -7 -14    8.36    0.40
  -1  -7  14    8.78    0.38
  -1   7  14    8.39    0.35
   1   7 -14    9.03    0.44
  -1   7  14    8.20    0.34
  -1   7  14    7.23    0.39
   1   7 -14    8.73    0.39
   1   7 -14    8.00    0.25
  -1   7  14    8.68    0.45
   1   7 -14    8.29    0.44
  -1   7  14    8.65    0.31
   1   7 -14    8.04    0.38
   1   7 -14    8.29    0.33
  -1   7  14    8.05    0.40
   1  -7 -16    0.43    0.22
   1  -7 -16    0.31    0.13
  -1  -7  16    0.29    0.14
   1  -7 -16    0.21    0.14
   1  -7 -16    0.01    0.15
   1  -7 -16    0.68    0.18
  -1  -7  16    0.13    0.16
   1  -7 -16   -0.03    0.17
  -1  -7  16    0.39    0.14
  -1  -7  16    0.00    0.18
  -1  -7  16    0.46    0.19
  -1  -7  16    0.29    0.16
   1  -7 -16    0.35    0.17
  -1  -7  16    0.47    0.16
  -1   7  16    0.15    0.14
   1   7 -16   -0.05    0.18
  -1   7  16    0.54    0.14
  -1   7  16    0.55    0.15
  -1   7  16    0.34    0.18
   1   7 -16    0.21    0.17
  -1   7  16    0.32    0.13
  -1   7  16    0.17    0.17
   1   7 -16    0.05    0.18
   1   7 -16    0.05    0.19
   1   7 -16    0.23    0.16
   1   7 -16    0.38    0.08
   1   7 -16    0.33    0.17
  -1   7  16    0.07    0.19
  -1  -7  18    0.56    0.23
   1  -7 -18    0.63    0.19
   1  -7 -18    0.02    0.15
  -1  -7  18    0.42    0.18
  -1  -7  18    0.63    0.22
   1  -7 -18    0.47    0.22
  -1  -7  18    0.29    0.12
   1  -7 -18    0.21    0.21
  -1  -7  18    0.40    0.22
  -1  -7  18    0.47    0.22
   1  -7 -18    0.51    0.23
   1  -7 -18    0.22    0.25
  -1  -7  18    0.03    0.17
   1  -7 -18    0.24    0.18
   1   7 -18    0.27    0.24
   1   7 -18    0.46    0.20
  -1   7  18    0.05    0.24
   1   7 -18    0.05    0.21
  -1   7  18    0.37    0.18
  -1   7  18    0.38    0.24
  -1   7  18    0.36    0.19
   1   7 -18    0.36    0.26
  -1   7  18    0.05    0.23
   1   7 -18   -0.41    0.22
  -1   7  18    0.31    0.19
  -1   7  18    0.05    0.18
   1   7 -18    0.52    0.21
   1  -8  17    1.71    0.27
  -1  -8 -17    1.41    0.25
   1  -8  17    1.20    0.23
   1  -8  17    1.87    0.28
   1  -8  17    1.60    0.25
  -1  -8 -17    1.88    0.26
  -1  -8 -17    1.98    0.30
   1  -8  17    1.73    0.17
  -1  -8 -17    1.82    0.24
   1  -8  17    2.15    0.31
   1   8  17    1.67    0.32
  -1   8 -17    2.11    0.32
  -1   8 -17    1.74    0.31
   1   8  17    1.76    0.23
  -1   8 -17    1.72    0.26
  -1   8 -17    2.00    0.33
  -1   8 -17    1.69    0.25
   1   8  17    1.55    0.25
   1   8  17    1.40    0.19
   1   8  17    1.82    0.23
  -1  -8 -15    1.50    0.26
   1  -8  15    2.35    0.31
  -1  -8 -15    1.60    0.19
   1  -8  15    1.68    0.18
  -1  -8 -15    1.59    0.21
   1  -8  15    1.57    0.26
  -1  -8 -15    1.63    0.21
  -1  -8 -15    1.69    0.25
   1  -8  15    1.42    0.21
  -1  -8 -15    1.49    0.21
   1  -8  15    1.68    0.23
   1  -8  15    1.62    0.21
   1  -8  15    1.44    0.24
  -1  -8 -15    1.45    0.23
  -1   8 -15    1.47    0.26
   1   8  15    1.67    0.25
  -1   8 -15    1.85    0.21
   1   8  15    1.56    0.18
  -1   8 -15    1.96    0.29
   1   8  15    1.80    0.21
  -1   8 -15    1.38    0.21
   1   8  15    1.62    0.24
  -1   8 -15    1.37    0.22
   1   8  15    1.43    0.16
   1   8  15    1.38    0.27
  -1   8 -15    1.70    0.26
   1  -8  13    5.80    0.33
  -1  -8 -13    5.99    0.36
  -1  -8 -13    5.83    0.36
   1  -8  13    6.28    0.34
   1  -8  13    5.41    0.37
   1  -8  13    6.31    0.37
   1  -8  13    5.81    0.41
  -1  -8 -13    5.23    0.39
  -1  -8 -13    6.12    0.36
  -1  -8 -13    6.01    0.38
  -1  -8 -13    5.79    0.28
   1  -8  13    5.84    0.33
  -1  -8 -13    6.05    0.43
   1  -8  13    5.73    0.20
  -1   8 -13    6.06    0.33
  -1   8 -13    6.00    0.38
   1   8  13    5.82    0.28
   1   8  13    6.39    0.43
  -1   8 -13    6.55    0.41
   1   8  13    6.42    0.36
  -1   8 -13    5.74    0.33
  -1   8 -13    6.10    0.31
  -1   8 -13    5.18    0.37
  -1   8 -13    6.64    0.41
   1   8  13    5.60    0.30
   1   8  13    6.06    0.27
   1  -8  11    4.61    0.31
  -1  -8 -11    4.84    0.23
  -1  -8 -11    5.14    0.18
  -1  -8 -11    5.18    0.21
  -1  -8 -11    5.18    0.29
   1  -8  11    5.55    0.29
  -1  -8 -11    5.22    0.31
  -1  -8 -11    5.28    0.38
   1  -8  11    5.06    0.32
   1  -8  11    5.08    0.28
   1  -8  11    5.23    0.28
  -1  -8 -11    5.13    0.33
   1  -8  11    4.63    0.35
  -1  -8 -11    5.34    0.31
  -1  -8 -11    5.00    0.32
  -1  -8 -11    4.08    0.44
   1  -8  11    5.47    0.25
   1  -8  11    5.33    0.31
  -1  -8 -11    5.16    0.20
  -1   8 -11    4.79    0.33
  -1   8 -11    4.87    0.28
  -1   8 -11    5.17    0.34
   1   8  11    4.94    0.25
  -1   8 -11    5.29    0.26
   1   8  11    4.92    0.37
   1   8  11    5.37    0.31
   1   8  11    5.21    0.22
  -1   8 -11    5.14    0.35
   1   8  11    5.38    0.25
   1  -8   9   16.13    0.48
   1  -8   9   16.09    0.46
  -1  -8  -9   15.72    0.49
  -1  -8  -9   15.50    0.36
  -1  -8  -9   15.96    0.51
  -1  -8  -9   15.65    0.55
  -1  -8  -9   15.79    0.48
   1  -8   9   15.43    0.43
  -1  -8  -9   15.73    0.43
  -1  -8  -9   15.92    0.52
  -1  -8  -9   15.60    0.39
   1  -8   9   15.66    0.46
   1  -8   9   15.75    0.51
  -1  -8  -9   15.39    0.40
  -1  -8  -9   15.75    0.39
  -1  -8  -9   15.66    0.56
  -1  -8  -9   15.84    0.50
   1  -8   9   15.53    0.35
  -1   8  -9   15.90    0.51
   1   8   9   15.23    0.55
   1   8   9   15.45    0.38
  -1   8  -9   15.98    0.54
  -1   8  -9   15.48    0.45
  -1   8  -9   15.45    0.44
   1   8   9   15.59    0.45
  -1   8  -9   15.75    0.48
  -1   8  -9   15.19    0.45
   1   8   9   15.03    0.39
   1   8   9   15.07    0.49
  -1   8  -9   15.70    0.56
   1  -8   7    1.41    0.14
  -1  -8  -7    1.75    0.15
   1  -8   7    1.72    0.18
  -1  -8  -7    1.55    0.17
  -1  -8  -7    1.50    0.18
  -1  -8  -7    1.54    0.20
   1  -8   7    1.04    0.14
   1  -8   7    1.54    0.12
  -1  -8  -7    1.23    0.14
   1  -8   7    1.40    0.15
  -1  -8  -7    1.43    0.19
  -1  -8  -7    1.55    0.12
  -1  -8  -7    1.82    0.18
  -1  -8  -7    1.43    0.19
  -1  -8  -7    1.16    0.17
  -1  -8  -7    1.38    0.18
  -1  -8  -7    1.48    0.19
  -1  -8  -7    1.45    0.16
  -1  -8  -7    1.49    0.14
  -1  -8  -7    1.46    0.13
  -1  -8  -7    1.70    0.21
  -1  -8  -7    1.15    0.15
  -1   8  -7    1.24    0.13
  -1   8  -7    1.02    0.14
  -1   8  -7    1.58    0.21
   1   8   7    1.55    0.19
   1   8   7    1.50    0.18
  -1   8  -7    1.24    0.15
  -1   8  -7    1.56    0.15
  -1   8  -7    1.49    0.19
  -1  -8  -5   11.25    0.39
  -1  -8  -5   10.81    0.36
  -1  -8  -5   10.83    0.38
  -1  -8  -5   11.67    0.32
   1  -8   5   11.33    0.31
  -1  -8  -5   11.32    0.31
  -1  -8  -5   11.32    0.37
  -1  -8  -5   11.18    0.32
   1  -8   5   11.26    0.31
  -1  -8  -5   11.10    0.42
   1  -8   5   11.28    0.41
   1  -8   5   11.06    0.42
   1  -8   5   11.20    0.29
   1  -8   5   11.30    0.33
   1  -8   5   11.36    0.36
  -1  -8  -5   11.57    0.36
  -1  -8  -5   11.14    0.37
  -1  -8  -5   11.15    0.42
   1  -8   5   11.01    0.31
  -1  -8  -5   11.01    0.35
  -1  -8  -5   10.93    0.38
   1  -8   5   11.18    0.31
  -1  -8  -5   11.50    0.37
  -1  -8  -5   11.44    0.38
  -1  -8  -5   10.93    0.38
  -1  -8  -5   10.25    0.38
  -1  -8  -5   11.01    0.35
   1  -8   5   11.44    0.40
  -1   8  -5   11.63    0.37
  -1   8  -5   11.17    0.37
  -1   8  -5   11.22    0.43
  -1   8  -5   11.45    0.41
  -1   8  -5   10.80    0.35
   1  -8   3   37.28    0.82
  -1  -8  -3   38.59    0.85
  -1  -8  -3   37.07    0.86
  -1  -8  -3   36.86    0.86
  -1  -8  -3   36.84    0.89
  -1  -8  -3   37.49    0.92
  -1  -8  -3   36.53    0.88
   1  -8   3   37.45    0.89
   1  -8   3   37.19    0.78
  -1  -8  -3   37.22    0.93
   1  -8   3   38.27    0.77
  -1  -8  -3   37.91    0.85
   1  -8   3   37.43    0.87
  -1  -8  -3   37.92    0.89
  -1  -8  -3   37.49    0.90
   1  -8   3   37.11    0.79
  -1  -8  -3   37.79    0.86
  -1  -8  -3   37.12    0.84
   1  -8   3   37.86    0.86
  -1  -8  -3   37.25    0.85
  -1  -8  -3   37.78    0.88
  -1  -8  -3   37.34    0.82
  -1  -8  -3   37.29    0.83
   1  -8   3   37.68    0.83
  -1  -8  -3   36.46    0.88
  -1  -8  -3   37.34    0.87
   1  -8   3   36.55    0.89
   1  -8   3   37.42    0.83
   1  -8   3   36.60    0.92
   1  -8   3   37.13    0.89
   1  -8   3   37.77    0.88
  -1  -8  -3   37.80    0.87
   1  -8   3   37.58    0.78
   1  -8   3   37.82    0.83
   1  -8   3   37.76    0.85
   1  -8   3   37.17    0.92
  -1   8  -3   37.57    0.93
  -1   8  -3   37.00    0.86
  -1   8  -3   37.95    0.93
  -1  -8  -1    0.32    0.08
  -1  -8  -1    0.55    0.09
  -1  -8  -1    0.60    0.10
  -1  -8  -1    0.59    0.09
  -1  -8  -1    0.54    0.09
  -1  -8  -1    0.47    0.10
   1  -8   1    0.41    0.09
   1  -8   1    0.77    0.10
   1  -8   1    0.65    0.11
  -1  -8  -1    0.60    0.09
  -1  -8  -1    0.48    0.10
   1  -8   1    0.76    0.10
   1  -8   1    0.48    0.06
  -1  -8  -1    0.47    0.10
  -1  -8  -1    0.56    0.11
  -1  -8  -1    0.58    0.09
  -1  -8  -1    0.34    0.11
  -1  -8  -1    0.54    0.10
   1  -8   1    0.60    0.13
   1  -8   1    0.68    0.09
  -1  -8  -1    0.37    0.09
   1  -8   1    0.85    0.10
   1  -8   1    0.29    0.09
   1  -8   1    0.52    0.08
   1  -8   1    0.45    0.08
   1  -8   1    0.58    0.12
  -1  -8  -1    0.61    0.12
   1  -8   1    0.56    0.10
  -1  -8  -1    0.60    0.12
   1  -8   1    0.43    0.10
  -1  -8  -1    0.50    0.08
   1  -8   1    0.47    0.12
  -1  -8  -1    0.93    0.13
  -1  -8  -1    0.57    0.10
   1  -8   1    0.55    0.09
   1  -8   1    0.65    0.10
  -1   8  -1    0.48    0.10
  -1   8  -1    0.50    0.11
   1  -8  -1   19.73    0.58
  -1  -8   1   19.06    0.57
   1  -8  -1   19.65    0.55
   1  -8  -1   19.47    0.52
   1  -8  -1   19.90    0.53
   1  -8  -1   20.00    0.52
  -1  -8   1   19.17    0.52
   1  -8  -1   19.55    0.55
   1  -8  -1   20.28    0.51
  -1  -8   1   19.98    0.51
  -1  -8   1   19.74    0.52
   1  -8  -1   20.23    0.50
  -1  -8   1   19.66    0.52
   1  -8  -1   18.87    0.52
   1  -8  -1   20.07    0.52
   1  -8  -1   20.46    0.47
   1  -8  -1   19.81    0.55
   1  -8  -1   19.93    0.47
  -1  -8   1   19.73    0.56
  -1  -8   1   19.70    0.50
  -1  -8   1   19.35    0.53
   1  -8  -1   19.80    0.58
   1  -8  -1   19.59    0.51
  -1  -8   1   19.55    0.53
  -1  -8   1   19.05    0.54
   1  -8  -1   19.83    0.50
   1  -8  -1   19.81    0.54
   1  -8  -1   19.75    0.51
  -1  -8   1   19.72    0.56
  -1  -8   1   19.88    0.48
  -1  -8   1   19.74    0.49
  -1  -8   1   19.47    0.54
  -1  -8   1   19.84    0.48
  -1  -8   1   19.66    0.48
  -1  -8   1   20.32    0.54
  -1  -8   1   19.40    0.48
  -1  -8   1   19.50    0.56
   1  -8  -1   19.98    0.52
  -1  -8   3    3.46    0.21
   1  -8  -3    3.20    0.22
  -1  -8   3    3.64    0.18
  -1  -8   3    3.63    0.15
  -1  -8   3    3.26    0.22
  -1  -8   3    3.21    0.23
   1  -8  -3    3.59    0.20
   1  -8  -3    3.32    0.20
   1  -8  -3    3.33    0.21
   1  -8  -3    3.62    0.20
  -1  -8   3    3.64    0.22
  -1  -8   3    3.51    0.18
   1  -8  -3    3.57    0.20
  -1  -8   3    3.04    0.20
   1  -8  -3    3.60    0.17
   1  -8  -3    3.45    0.21
  -1  -8   3    3.38    0.22
  -1  -8   3    3.52    0.16
   1  -8  -3    3.05    0.24
   1  -8  -3    3.26    0.20
  -1  -8   3    3.55    0.18
   1  -8  -3    3.30    0.21
   1  -8  -3    3.38    0.20
  -1  -8   3    3.39    0.16
   1  -8  -3    2.88    0.24
  -1  -8   3    3.19    0.24
   1  -8  -3    3.22    0.19
  -1  -8   3    3.68    0.22
   1  -8  -3    3.69    0.21
  -1  -8   3    3.69    0.16
   1  -8  -3    3.23    0.20
   1  -8  -3    3.59    0.15
  -1  -8   3    3.46    0.20
  -1  -8   3    3.23    0.23
   1  -8  -3    3.45    0.18
  -1  -8   3    3.49    0.21
   1   8  -3    3.32    0.20
  -1  -8   5    8.64    0.21
   1  -8  -5    8.22    0.33
  -1  -8   5    8.20    0.36
  -1  -8   5    8.54    0.24
  -1  -8   5    8.40    0.34
  -1  -8   5    8.69    0.26
   1  -8  -5    8.99    0.32
  -1  -8   5    8.47    0.32
  -1  -8   5    8.51    0.28
   1  -8  -5    8.50    0.34
   1  -8  -5    8.69    0.31
   1  -8  -5    8.98    0.38
  -1  -8   5    8.41    0.32
  -1  -8   5    8.44    0.33
  -1  -8   5    8.78    0.32
   1  -8  -5    8.29    0.31
   1  -8  -5    8.42    0.32
   1  -8  -5    8.26    0.31
   1  -8  -5    8.65    0.23
  -1  -8   5    8.46    0.22
   1  -8  -5    8.80    0.37
   1  -8  -5    7.95    0.31
   1  -8  -5    8.24    0.30
   1  -8  -5    8.57    0.31
  -1  -8   5    8.17    0.35
   1  -8  -5    8.50    0.31
   1  -8  -5    8.51    0.31
  -1  -8   5    8.58    0.28
  -1  -8   5    8.53    0.25
  -1  -8   5    8.68    0.24
   1  -8  -5    8.53    0.32
  -1  -8   5    8.07    0.33
   1  -8  -5    8.26    0.29
   1  -8  -5    8.87    0.24
   1   8  -5    8.46    0.37
  -1   8   5    8.55    0.31
   1   8  -5    8.51    0.32
   1   8  -5    8.64    0.30
   1   8  -5    8.53    0.31
   1  -8  -7    1.73    0.23
  -1  -8   7    1.84    0.17
   1  -8  -7    2.09    0.20
   1  -8  -7    2.14    0.19
  -1  -8   7    1.95    0.14
  -1  -8   7    1.73    0.14
  -1  -8   7    1.98    0.24
   1  -8  -7    1.97    0.11
   1  -8  -7    1.78    0.17
   1  -8  -7    2.08    0.21
   1  -8  -7    2.03    0.20
   1  -8  -7    2.02    0.24
  -1  -8   7    2.08    0.13
   1  -8  -7    1.87    0.18
   1  -8  -7    1.96    0.17
   1  -8  -7    1.72    0.16
  -1  -8   7    1.86    0.20
  -1  -8   7    1.71    0.20
   1  -8  -7    1.78    0.18
  -1  -8   7    1.93    0.18
   1  -8  -7    2.06    0.20
  -1  -8   7    1.98    0.12
   1  -8  -7    1.89    0.18
   1  -8  -7    2.22    0.22
  -1  -8   7    2.03    0.14
   1   8  -7    1.86    0.18
   1   8  -7    1.87    0.13
   1   8  -7    1.95    0.23
  -1   8   7    1.84    0.10
   1   8  -7    1.70    0.20
   1   8  -7    1.93    0.17
  -1   8   7    2.08    0.18
  -1   8   7    2.02    0.19
   1   8  -7    2.07    0.16
  -1   8   7    1.93    0.10
   1  -8  -9   20.23    0.64
  -1  -8   9   20.30    0.60
  -1  -8   9   20.27    0.54
   1  -8  -9   20.37    0.53
  -1  -8   9   18.01    0.62
   1  -8  -9   20.77    0.59
   1  -8  -9   20.94    0.61
   1  -8  -9   20.48    0.50
  -1  -8   9   19.91    0.48
   1  -8  -9   20.58    0.56
  -1  -8   9   19.46    0.52
  -1  -8   9   20.63    0.54
  -1  -8   9   19.61    0.48
   1  -8  -9   20.30    0.58
   1  -8  -9   19.86    0.59
   1  -8  -9   17.54    0.48
  -1   8   9   19.68    0.54
  -1   8   9   20.66    0.57
  -1   8   9   20.01    0.49
   1   8  -9   20.11    0.64
   1   8  -9   20.02    0.55
  -1   8   9   20.20    0.64
   1   8  -9   21.27    0.57
   1   8  -9   20.08    0.52
   1   8  -9   19.45    0.60
   1   8  -9   19.83    0.50
  -1   8   9   20.35    0.48
  -1   8   9   20.21    0.59
  -1  -8  11    0.08    0.10
   1  -8 -11    0.03    0.13
  -1  -8  11    0.05    0.09
   1  -8 -11    0.08    0.15
  -1  -8  11    0.21    0.12
   1  -8 -11    0.10    0.09
  -1  -8  11    0.12    0.12
   1  -8 -11    0.13    0.12
  -1  -8  11   -0.02    0.14
   1  -8 -11    0.00    0.08
   1  -8 -11    0.13    0.10
   1  -8 -11    0.08    0.11
  -1  -8  11   -0.03    0.10
  -1  -8  11   -0.12    0.08
  -1   8  11    0.05    0.11
   1   8 -11   -0.01    0.10
  -1   8  11   -0.04    0.07
   1   8 -11    0.15    0.13
  -1   8  11   -0.04    0.08
  -1   8  11   -0.07    0.09
  -1   8  11    0.12    0.14
   1   8 -11    0.03    0.13
   1   8 -11    0.03    0.10
   1   8 -11    0.02    0.12
   1  -8 -13    5.41    0.36
   1  -8 -13    5.44    0.42
  -1  -8  13    4.89    0.34
   1  -8 -13    5.00    0.26
   1  -8 -13    4.70    0.32
  -1  -8  13    5.42    0.39
   1  -8 -13    5.01    0.33
  -1  -8  13    4.97    0.31
  -1  -8  13    4.52    0.29
   1  -8 -13    5.24    0.26
   1  -8 -13    5.00    0.26
  -1  -8  13    4.93    0.24
  -1  -8  13    4.79    0.30
   1  -8 -13    5.56    0.39
  -1  -8  13    5.47    0.36
   1  -8 -13    4.82    0.33
  -1   8  13    4.52    0.24
   1   8 -13    4.24    0.29
  -1   8  13    5.29    0.41
  -1   8  13    5.25    0.35
   1   8 -13    5.05    0.38
  -1   8  13    4.68    0.28
   1   8 -13    5.60    0.39
  -1   8  13    4.89    0.35
  -1   8  13    4.89    0.27
   1   8 -13    5.04    0.31
   1   8 -13    4.78    0.27
   1  -8 -15   16.52    0.60
   1  -8 -15   16.69    0.54
   1  -8 -15   16.78    0.69
   1  -8 -15   17.58    0.62
  -1  -8  15   17.12    0.57
  -1  -8  15   17.44    0.63
   1  -8 -15   17.09    0.50
   1  -8 -15   16.85    0.60
  -1  -8  15   17.02    0.49
  -1  -8  15   17.35    0.60
   1  -8 -15   17.95    0.64
  -1  -8  15   16.79    0.61
  -1  -8  15   16.81    0.60
   1  -8 -15   16.75    0.47
  -1  -8  15   16.15    0.66
   1   8 -15   17.15    0.67
   1   8 -15   16.33    0.58
   1   8 -15   16.96    0.61
   1   8 -15   15.76    0.51
  -1   8  15   17.27    0.63
  -1   8  15   16.04    0.48
  -1   8  15   17.77    0.70
  -1   8  15   16.99    0.55
  -1   8  15   16.77    0.63
  -1   8  15   16.68    0.54
   1   8 -15   16.41    0.59
   1   8 -15   17.23    0.66
  -1   8  15   16.20    0.53
   1  -8 -17    1.63    0.17
   1  -8 -17    1.52    0.26
  -1  -8  17    1.29    0.24
   1  -8 -17    1.65    0.26
   1  -8 -17    1.26    0.33
  -1  -8  17    1.32    0.29
   1  -8 -17    1.32    0.26
  -1  -8  17    1.00    0.22
  -1  -8  17    1.82    0.20
  -1  -8  17    1.38    0.28
   1  -8 -17    1.46    0.22
   1  -8 -17    1.66    0.19
  -1  -8  17    1.74    0.25
  -1  -8  17    1.54    0.26
  -1   8  17    1.15    0.27
   1   8 -17    1.43    0.29
  -1   8  17    1.13    0.20
   1   8 -17    1.14    0.28
  -1   8  17    1.38    0.21
   1   8 -17    1.13    0.25
   1   8 -17    1.64    0.23
   1   8 -17    1.40    0.28
  -1   8  17    1.57    0.31
   1   8 -17    1.30    0.25
  -1   8  17    1.13    0.22
  -1   8  17    1.65    0.28
  -1   8  17    1.70    0.21
   1  -9  16    0.18    0.22
   1  -9  16    0.59    0.23
   1  -9  16    0.05    0.19
   1  -9  16    0.03    0.25
  -1  -9 -16   -0.02    0.20
  -1  -9 -16    0.07    0.21
  -1  -9 -16    0.15    0.24
  -1  -9 -16    0.59    0.24
  -1   9 -16   -0.09    0.23
   1   9  16    0.25    0.18
   1   9  16    0.07    0.18
  -1   9 -16    0.32    0.20
  -1   9 -16    0.16    0.27
  -1   9 -16    0.39    0.28
  -1   9 -16    0.12    0.31
   1   9  16    0.40    0.24
   1   9  16    0.12    0.32
   1   9  16    0.01    0.22
  -1  -9 -14    1.09    0.22
  -1  -9 -14    0.99    0.24
   1  -9  14    1.41    0.27
  -1  -9 -14    0.84    0.27
  -1  -9 -14    1.73    0.24
   1  -9  14    1.48    0.22
  -1  -9 -14    1.03    0.16
   1  -9  14    1.21    0.20
  -1  -9 -14    1.33    0.22
  -1  -9 -14    1.41    0.24
   1  -9  14    2.57    0.36
   1  -9  14    1.34    0.25
   1  -9  14    1.19    0.22
   1  -9  14    1.48    0.27
  -1  -9 -14    1.61    0.21
   1   9  14    1.72    0.24
  -1   9 -14    1.78    0.27
   1   9  14    1.20    0.30
  -1   9 -14    1.61    0.20
   1   9  14    1.10    0.23
   1   9  14    1.51    0.21
  -1   9 -14    1.45    0.21
  -1   9 -14    1.14    0.25
   1   9  14    0.83    0.24
   1   9  14    1.38    0.18
  -1   9 -14    1.49    0.26
  -1  -9 -12    7.22    0.40
   1  -9  12    7.51    0.47
   1  -9  12    6.62    0.42
  -1  -9 -12    7.35    0.40
  -1  -9 -12    7.79    0.45
   1  -9  12    7.73    0.38
   1  -9  12    7.62    0.45
   1  -9  12    7.38    0.42
  -1  -9 -12    6.68    0.37
  -1  -9 -12    7.09    0.49
   1  -9  12    7.68    0.37
  -1  -9 -12    7.99    0.44
  -1  -9 -12    6.02    0.28
  -1  -9 -12    7.73    0.27
   1  -9  12    7.91    0.36
  -1  -9 -12    7.20    0.42
   1   9  12    7.84    0.41
  -1   9 -12    8.07    0.48
  -1   9 -12    7.49    0.34
  -1   9 -12    7.42    0.44
  -1   9 -12    7.20    0.42
   1   9  12    7.72    0.28
  -1   9 -12    7.77    0.36
   1   9  12    7.52    0.49
   1   9  12    7.51    0.33
   1   9  12    6.93    0.29
  -1   9 -12    7.70    0.38
  -1  -9 -10   16.04    0.54
  -1  -9 -10   15.32    0.39
  -1  -9 -10   15.96    0.55
   1  -9  10   15.08    0.55
   1  -9  10   16.34    0.49
   1  -9  10   15.30    0.59
  -1  -9 -10   15.66    0.54
  -1  -9 -10   16.00    0.61
  -1  -9 -10   15.47    0.53
   1  -9  10   16.01    0.55
  -1  -9 -10   15.74    0.52
  -1  -9 -10   15.52    0.42
   1  -9  10   15.82    0.56
   1  -9  10   14.88    0.47
  -1  -9 -10   15.78    0.40
  -1  -9 -10   15.38    0.54
  -1  -9 -10   15.91    0.45
   1  -9  10   16.26    0.51
  -1  -9 -10   15.81    0.62
   1  -9  10   15.77    0.45
  -1  -9 -10   16.05    0.57
  -1   9 -10   16.61    0.62
   1   9  10   15.01    0.38
  -1   9 -10   15.35    0.55
   1   9  10   15.62    0.61
  -1   9 -10   15.42    0.49
  -1   9 -10   15.63    0.47
  -1   9 -10   16.54    0.54
   1   9  10   15.59    0.48
   1   9  10   15.67    0.52
   1   9  10   15.34    0.37
  -1  -9  -8    0.69    0.11
  -1  -9  -8    0.56    0.14
  -1  -9  -8    0.62    0.12
  -1  -9  -8    0.80    0.14
  -1  -9  -8    0.89    0.12
   1  -9   8    0.72    0.11
  -1  -9  -8    0.77    0.13
  -1  -9  -8    0.98    0.11
   1  -9   8    0.84    0.11
  -1  -9  -8    0.69    0.14
  -1  -9  -8    0.69    0.14
  -1  -9  -8    0.81    0.15
  -1  -9  -8    0.47    0.17
   1  -9   8    0.73    0.09
   1  -9   8    0.77    0.12
  -1  -9  -8    0.53    0.15
  -1  -9  -8    0.81    0.15
  -1  -9  -8    0.85    0.15
   1  -9   8    0.73    0.16
  -1  -9  -8    0.80    0.16
  -1  -9  -8    0.61    0.13
   1  -9   8    0.58    0.13
  -1  -9  -8    0.81    0.19
  -1  -9  -8    0.59    0.14
  -1   9  -8    0.60    0.16
  -1   9  -8    0.76    0.14
  -1   9  -8    0.47    0.13
   1   9   8    0.59    0.14
  -1   9  -8    0.79    0.12
  -1  -9  -6   15.84    0.42
  -1  -9  -6   16.10    0.41
  -1  -9  -6   16.10    0.50
   1  -9   6   15.70    0.42
  -1  -9  -6   15.44    0.47
  -1  -9  -6   16.35    0.51
  -1  -9  -6   15.90    0.47
  -1  -9  -6   17.04    0.51
  -1  -9  -6   15.51    0.51
  -1  -9  -6   15.53    0.56
  -1  -9  -6   16.63    0.49
  -1  -9  -6   16.62    0.52
   1  -9   6   16.38    0.52
   1  -9   6   15.77    0.52
   1  -9   6   15.97    0.42
  -1  -9  -6   16.47    0.56
   1  -9   6   16.02    0.42
  -1  -9  -6   15.70    0.51
  -1  -9  -6   15.73    0.43
   1  -9   6   16.00    0.56
   1  -9   6   15.92    0.39
   1  -9   6   16.02    0.55
  -1  -9  -6   15.95    0.49
   1  -9   6   16.08    0.44
  -1  -9  -6   16.27    0.48
  -1  -9  -6   15.86    0.46
  -1  -9  -6   16.07    0.50
   1  -9   6   15.32    0.41
   1  -9   6   16.33    0.48
  -1  -9  -6   15.84    0.53
  -1   9  -6   16.43    0.50
  -1   9  -6   16.40    0.57
  -1   9  -6   16.04    0.50
  -1   9  -6   15.45    0.47
  -1  -9  -4   76.14    1.55
   1  -9   4   76.64    1.57
  -1  -9  -4   75.32    1.70
  -1  -9  -4   74.33    1.64
  -1  -9  -4   74.09    1.59
   1  -9   4   74.35    1.50
   1  -9   4   74.49    1.69
  -1  -9  -4   75.95    1.56
   1  -9   4   75.61    1.57
  -1  -9  -4   74.49    1.61
   1  -9   4   75.27    1.55
  -1  -9  -4   76.50    1.61
  -1  -9  -4   76.00    1.58
  -1  -9  -4   75.05    1.59
  -1  -9  -4   74.42    1.60
  -1  -9  -4   77.53    1.62
  -1  -9  -4   75.63    1.60
  -1  -9  -4   75.90    1.64
  -1  -9  -4   74.66    1.64
   1  -9   4   74.75    1.65
  -1  -9  -4   75.48    1.68
   1  -9   4   76.15    1.65
   1  -9   4   73.72    1.49
   1  -9   4   75.36    1.60
   1  -9   4   74.45    1.51
  -1  -9  -4   71.70    1.62
   1  -9   4   67.75    1.64
  -1  -9  -4   75.05    1.65
   1  -9   4   74.04    1.53
   1  -9   4   72.83    1.66
   1  -9   4   73.60    1.59
   1  -9   4   76.73    1.70
   1  -9   4   74.59    1.48
  -1  -9  -4   75.97    1.63
   1  -9   4   76.55    1.64
  -1  -9  -4   74.76    1.63
  -1   9  -4   75.11    1.70
  -1   9  -4   75.03    1.61
   1  -9   2   27.69    0.66
  -1  -9  -2   26.48    0.71
  -1  -9  -2   27.66    0.77
   1  -9   2   27.89    0.76
   1  -9   2   26.95    0.71
   1  -9   2   29.28    0.74
  -1  -9  -2   24.48    0.72
   1  -9   2   28.79    0.77
   1  -9   2   28.15    0.72
  -1  -9  -2   27.66    0.67
   1  -9   2   27.57    0.60
   1  -9   2   27.79    0.72
  -1  -9  -2   28.09    0.71
   1  -9   2   26.72    0.75
  -1  -9  -2   27.57    0.71
  -1  -9  -2   27.76    0.72
   1  -9   2   27.31    0.76
  -1  -9  -2   27.94    0.69
  -1  -9  -2   28.02    0.69
  -1  -9  -2   28.54    0.68
  -1  -9  -2   27.31    0.75
   1  -9   2   27.98    0.69
   1  -9   2   27.87    0.73
  -1  -9  -2   26.65    0.72
   1  -9   2   27.85    0.63
  -1  -9  -2   28.04    0.73
   1  -9   2   27.71    0.69
  -1  -9  -2   28.21    0.67
  -1  -9  -2   28.47    0.65
   1  -9   2   28.26    0.68
  -1  -9  -2   28.02    0.69
   1  -9   2   27.80    0.67
   1  -9   2   28.09    0.67
  -1  -9  -2   28.18    0.76
  -1  -9  -2   27.88    0.70
  -1  -9  -2   27.18    0.67
  -1   9  -2   28.12    0.76
   1  -9   0    0.30    0.11
   1  -9   0    0.36    0.09
  -1  -9   0    0.34    0.12
   1  -9   0    0.16    0.10
   1  -9   0    0.40    0.10
  -1  -9   0    0.42    0.09
  -1  -9   0    0.28    0.10
  -1  -9   0    0.27    0.12
  -1  -9   0    0.29    0.09
   1  -9   0    0.32    0.11
   1  -9   0    0.34    0.10
  -1  -9   0    0.32    0.12
  -1  -9   0    0.48    0.11
  -1  -9   0    0.31    0.08
   1  -9   0    0.31    0.09
  -1  -9   0    0.38    0.13
  -1  -9   0    0.34    0.10
   1  -9   0    0.38    0.12
   1  -9   0    0.52    0.10
   1  -9   0    0.41    0.08
   1  -9   0    0.31    0.11
  -1  -9   0    0.39    0.09
   1  -9   0    0.29    0.11
  -1  -9   0    0.39    0.10
   1  -9   0    0.35    0.09
   1  -9   0    0.33    0.14
  -1  -9   0    0.45    0.10
  -1  -9   0    0.25    0.11
   1  -9   0    0.48    0.09
   1  -9   0    0.28    0.10
   1  -9   0    0.48    0.11
  -1  -9   0    0.38    0.11
   1  -9   0    0.35    0.10
  -1  -9   0    0.29    0.10
  -1  -9   0    0.32    0.10
  -1  -9   0    0.33    0.12
  -1  -9   0    0.27    0.08
   1  -9   0    0.35    0.13
   1  -9  -2    0.49    0.08
   1  -9  -2    0.61    0.13
   1  -9  -2    0.35    0.10
  -1  -9   2    0.46    0.12
   1  -9  -2    0.43    0.10
  -1  -9   2    0.56    0.11
  -1  -9   2    0.42    0.09
  -1  -9   2    0.37    0.13
  -1  -9   2    0.44    0.08
  -1  -9   2    0.50    0.13
  -1  -9   2    0.46    0.12
  -1  -9   2    0.61    0.10
  -1  -9   2    0.72    0.15
   1  -9  -2    0.49    0.10
   1  -9  -2    0.59    0.12
  -1  -9   2    0.46    0.12
  -1  -9   2    0.53    0.09
   1  -9  -2    0.51    0.12
   1  -9  -2    0.48    0.11
  -1  -9   2    0.48    0.10
  -1  -9   2    0.44    0.08
  -1  -9   2    0.44    0.11
  -1  -9   2    0.55    0.11
   1  -9  -2    0.38    0.11
   1  -9  -2    0.29    0.11
  -1  -9   2    0.50    0.12
   1  -9  -2    0.42    0.09
  -1  -9   2    0.64    0.11
   1  -9  -2    0.58    0.12
   1  -9  -2    0.36    0.13
  -1  -9   2    0.38    0.13
   1  -9  -2    0.38    0.14
   1  -9  -2    0.47    0.11
   1  -9  -2    0.47    0.10
   1  -9  -2    0.44    0.12
   1  -9  -2    0.43    0.11
   1  -9  -2    0.30    0.10
  -1  -9   2    0.48    0.11
   1  -9  -4    0.18    0.10
   1  -9  -4    0.00    0.11
   1  -9  -4    0.16    0.10
  -1  -9   4    0.15    0.07
   1  -9  -4   -0.12    0.10
   1  -9  -4    0.14    0.13
   1  -9  -4    0.01    0.12
  -1  -9   4    0.34    0.12
   1  -9  -4    0.05    0.10
  -1  -9   4    0.07    0.11
   1  -9  -4    0.20    0.11
   1  -9  -4    0.01    0.11
   1  -9  -4    0.19    0.09
  -1  -9   4    0.13    0.06
   1  -9  -4    0.12    0.10
   1  -9  -4    0.38    0.11
   1  -9  -4    0.18    0.08
   1  -9  -4    0.04    0.10
  -1  -9   4    0.10    0.11
  -1  -9   4    0.06    0.12
   1  -9  -4   -0.03    0.09
  -1  -9   4    0.23    0.09
  -1  -9   4    0.15    0.12
  -1  -9   4    0.11    0.12
  -1  -9   4    0.19    0.08
   1  -9  -4    0.18    0.07
   1  -9  -4    0.00    0.08
  -1  -9   4    0.16    0.12
  -1  -9   4    0.13    0.11
  -1  -9   4    0.12    0.09
  -1  -9   4    0.02    0.11
   1  -9  -4   -0.04    0.09
  -1  -9   4    0.33    0.11
   1  -9  -4    0.19    0.10
  -1  -9   4    0.09    0.06
  -1  -9   4    0.15    0.09
  -1  -9   4    0.18    0.07
   1   9  -4   -0.01    0.09
  -1  -9   6    0.72    0.15
   1  -9  -6    0.72    0.14
   1  -9  -6    0.93    0.13
   1  -9  -6    0.71    0.08
   1  -9  -6    0.73    0.14
  -1  -9   6    0.85    0.16
   1  -9  -6    0.73    0.13
   1  -9  -6    0.64    0.11
  -1  -9   6    0.86    0.09
  -1  -9   6    0.60    0.14
   1  -9  -6    0.62    0.14
   1  -9  -6    0.79    0.14
   1  -9  -6    0.68    0.13
  -1  -9   6    0.71    0.12
   1  -9  -6    0.61    0.12
   1  -9  -6    0.76    0.14
   1  -9  -6    0.76    0.08
  -1  -9   6    0.79    0.14
  -1  -9   6    0.74    0.09
  -1  -9   6    1.00    0.17
  -1  -9   6    0.65    0.15
  -1  -9   6    0.93    0.11
   1  -9  -6    0.84    0.17
   1  -9  -6    0.53    0.12
  -1  -9   6    0.70    0.14
  -1  -9   6    0.71    0.08
  -1  -9   6    0.94    0.10
   1  -9  -6    0.75    0.14
   1  -9  -6    0.82    0.13
   1  -9  -6    0.76    0.17
   1  -9  -6    0.77    0.14
   1   9  -6    0.65    0.12
   1   9  -6    0.50    0.13
   1   9  -6    0.80    0.16
   1  -9  -8    0.54    0.15
   1  -9  -8    0.54    0.13
   1  -9  -8    0.48    0.12
   1  -9  -8    0.53    0.13
  -1  -9   8    0.46    0.07
  -1  -9   8    0.23    0.12
   1  -9  -8    0.58    0.14
  -1  -9   8    0.46    0.12
   1  -9  -8    0.42    0.12
  -1  -9   8    0.55    0.17
  -1  -9   8    0.44    0.09
   1  -9  -8    0.43    0.12
  -1  -9   8    0.42    0.09
  -1  -9   8    0.41    0.13
   1  -9  -8    0.60    0.18
   1  -9  -8    0.59    0.16
   1  -9  -8    0.34    0.13
   1  -9  -8    0.49    0.13
   1  -9  -8    0.45    0.13
  -1  -9   8    0.54    0.09
  -1  -9   8    0.33    0.09
   1  -9  -8    0.54    0.13
  -1  -9   8    0.61    0.15
   1   9  -8    0.41    0.14
  -1   9   8    0.55    0.13
   1   9  -8    0.63    0.12
  -1   9   8    0.38    0.12
   1   9  -8    0.29    0.12
   1   9  -8    0.45    0.12
   1   9  -8    0.30    0.15
   1  -9 -10    2.93    0.29
   1  -9 -10    3.45    0.27
   1  -9 -10    3.68    0.32
  -1  -9  10    2.95    0.34
  -1  -9  10    4.00    0.31
  -1  -9  10    3.40    0.22
   1  -9 -10    3.66    0.32
  -1  -9  10    3.51    0.24
   1  -9 -10    3.56    0.30
  -1  -9  10    3.64    0.20
   1  -9 -10    3.02    0.35
   1  -9 -10    3.26    0.24
  -1  -9  10    3.55    0.30
   1  -9 -10    3.34    0.24
   1  -9 -10    3.63    0.30
   1  -9 -10    3.68    0.28
  -1  -9  10    3.01    0.30
   1  -9 -10    3.01    0.37
  -1  -9  10    3.64    0.36
  -1  -9  10    3.44    0.26
  -1  -9  10    2.95    0.25
  -1  -9  10    3.68    0.19
   1  -9 -10    3.06    0.18
   1   9 -10    3.20    0.31
   1   9 -10    3.28    0.26
  -1   9  10    3.38    0.17
  -1   9  10    3.40    0.17
   1   9 -10    3.25    0.23
  -1   9  10    3.65    0.29
   1   9 -10    3.57    0.28
  -1   9  10    4.03    0.26
   1   9 -10    3.53    0.34
   1  -9 -12    1.78    0.22
   1  -9 -12    1.93    0.25
   1  -9 -12    1.34    0.20
  -1  -9  12    2.08    0.24
   1  -9 -12    1.93    0.24
  -1  -9  12    1.96    0.23
  -1  -9  12    1.59    0.18
   1  -9 -12    1.71    0.25
   1  -9 -12    2.03    0.22
  -1  -9  12    1.69    0.23
  -1  -9  12    1.81    0.27
   1  -9 -12    1.66    0.23
  -1  -9  12    1.57    0.19
   1  -9 -12    1.82    0.20
   1  -9 -12    1.61    0.27
  -1  -9  12    1.50    0.18
   1  -9 -12    1.81    0.23
   1  -9 -12    1.64    0.17
   1   9 -12    1.54    0.24
  -1   9  12    1.59    0.19
  -1   9  12    1.69    0.18
  -1   9  12    1.56    0.24
  -1   9  12    1.32    0.18
   1   9 -12    1.83    0.26
  -1   9  12    1.75    0.22
   1   9 -12    1.65    0.22
   1   9 -12    1.67    0.17
   1   9 -12    1.47    0.21
   1   9 -12    1.74    0.23
  -1  -9  14    0.16    0.17
   1  -9 -14    0.11    0.18
   1  -9 -14    0.19    0.13
   1  -9 -14   -0.13    0.14
   1  -9 -14   -0.06    0.21
   1  -9 -14   -0.04    0.13
   1  -9 -14    0.21    0.18
  -1  -9  14    0.26    0.12
  -1  -9  14    0.24    0.19
   1  -9 -14    0.13    0.19
  -1  -9  14    0.19    0.14
   1  -9 -14    0.03    0.18
  -1  -9  14    0.21    0.20
   1  -9 -14    0.11    0.25
  -1  -9  14   -0.31    0.22
  -1  -9  14   -0.04    0.15
   1   9 -14    0.23    0.21
  -1   9  14    0.20    0.22
   1   9 -14   -0.12    0.16
   1   9 -14    0.15    0.15
   1   9 -14   -0.14    0.14
  -1   9  14   -0.14    0.13
  -1   9  14   -0.13    0.18
  -1   9  14   -0.15    0.12
  -1   9  14    0.01    0.20
   1   9 -14   -0.28    0.20
  -1   9  14    0.07    0.13
   1   9 -14    0.02    0.21
   1  -9 -16   15.01    0.67
   1  -9 -16   13.80    0.63
  -1  -9  16   14.23    0.64
  -1  -9  16   14.06    0.58
   1  -9 -16   13.32    0.46
  -1  -9  16   14.26    0.58
   1  -9 -16   14.39    0.62
   1  -9 -16   14.50    0.55
  -1  -9  16   13.98    0.60
  -1  -9  16   13.43    0.46
   1   9 -16   14.60    0.69
  -1   9  16   14.95    0.66
  -1   9  16   13.30    0.46
   1   9 -16   13.35    0.59
   1   9 -16   14.41    0.67
  -1   9  16   13.19    0.52
   1   9 -16   13.94    0.53
   1   9 -16   14.80    0.70
   1   9 -16   13.48    0.61
  -1   9  16   14.37    0.74
  -1   9  16   13.72    0.52
   1 -10  13    0.60    0.21
  -1 -10 -13    0.47    0.19
   1 -10  13    0.86    0.24
  -1 -10 -13    0.41    0.21
   1 -10  13    0.33    0.17
  -1 -10 -13    0.87    0.23
  -1 -10 -13    0.66    0.22
   1 -10  13    0.34    0.18
   1  10  13    0.26    0.12
  -1  10 -13    0.50    0.24
   1  10  13    0.59    0.21
  -1  10 -13    0.73    0.25
  -1  10 -13    0.61    0.28
  -1  10 -13    0.52    0.17
   1  10  13    0.11    0.27
  -1 -10 -11    8.57    0.51
   1 -10  11    8.61    0.49
   1 -10  11    9.08    0.43
  -1 -10 -11    8.97    0.48
  -1 -10 -11    8.46    0.42
   1 -10  11    8.81    0.48
   1 -10  11    8.99    0.35
   1 -10  11    8.15    0.38
  -1 -10 -11   10.06    0.59
  -1 -10 -11    8.39    0.46
  -1 -10 -11    7.67    0.56
  -1 -10 -11    8.23    0.31
  -1 -10 -11    7.91    0.45
  -1 -10 -11    7.96    0.46
  -1 -10 -11    8.27    0.44
  -1 -10 -11    8.01    0.45
   1 -10  11    7.82    0.37
  -1 -10 -11    8.67    0.49
   1 -10  11    7.46    0.46
  -1 -10 -11    7.58    0.34
  -1 -10 -11    8.54    0.28
   1 -10  11    7.17    0.51
  -1  10 -11    8.64    0.54
  -1  10 -11    8.48    0.42
   1  10  11    7.40    0.42
  -1  10 -11    8.42    0.48
  -1  10 -11    8.48    0.37
  -1  10 -11    8.09    0.45
   1 -10   9    0.24    0.17
  -1 -10  -9    0.24    0.15
   1 -10   9    0.58    0.16
  -1 -10  -9    0.64    0.24
   1 -10   9    0.39    0.17
   1 -10   9    0.33    0.12
   1 -10   9    0.03    0.18
  -1 -10  -9    0.34    0.23
  -1 -10  -9    0.45    0.18
  -1 -10  -9    0.27    0.17
   1 -10   9    0.25    0.16
  -1 -10  -9    0.45    0.18
   1 -10   9    0.41    0.12
  -1 -10  -9    0.30    0.16
   1 -10   9    0.39    0.12
  -1 -10  -9    0.40    0.14
  -1 -10  -9    0.07    0.18
  -1 -10  -9    0.38    0.16
  -1 -10  -9    0.40    0.11
  -1 -10  -9    0.17    0.17
   1 -10   9    0.53    0.09
  -1 -10  -9    0.40    0.16
  -1  10  -9    0.29    0.13
  -1  10  -9    0.08    0.18
  -1  10  -9    0.39    0.16
  -1  10  -9    0.22    0.16
  -1  10  -9    0.52    0.18
  -1 -10  -7    1.71    0.20
  -1 -10  -7    1.80    0.20
   1 -10   7    1.83    0.18
  -1 -10  -7    1.67    0.18
  -1 -10  -7    1.91    0.26
   1 -10   7    1.79    0.18
   1 -10   7    2.07    0.27
  -1 -10  -7    1.77    0.23
   1 -10   7    1.56    0.22
   1 -10   7    2.52    0.30
  -1 -10  -7    1.75    0.19
  -1 -10  -7    1.72    0.19
   1 -10   7    2.26    0.30
   1 -10   7    2.03    0.25
  -1 -10  -7    2.02    0.28
  -1 -10  -7    1.77    0.17
  -1 -10  -7    1.48    0.18
  -1 -10  -7    1.45    0.24
   1 -10   7    1.71    0.20
  -1 -10  -7    1.49    0.18
  -1 -10  -7    1.59    0.20
  -1 -10  -7    1.85    0.23
  -1 -10  -7    1.62    0.21
  -1 -10  -7    1.84    0.25
  -1 -10  -7    1.94    0.24
   1 -10   7    2.48    0.28
   1 -10   7    1.75    0.16
  -1 -10  -7    2.20    0.26
  -1 -10  -7    1.49    0.19
  -1  10  -7    1.72    0.19
  -1  10  -7    1.44    0.21
  -1  10  -7    1.87    0.20
   1 -10   5    2.98    0.22
   1 -10   5    3.20    0.22
  -1 -10  -5    2.96    0.33
   1 -10   5    3.32    0.31
  -1 -10  -5    3.07    0.27
  -1 -10  -5    3.08    0.25
  -1 -10  -5    3.18    0.20
  -1 -10  -5    3.04    0.25
  -1 -10  -5    2.64    0.26
  -1 -10  -5    3.35    0.30
  -1 -10  -5    2.87    0.29
  -1 -10  -5    3.15    0.29
  -1 -10  -5    3.27    0.26
  -1 -10  -5    3.12    0.33
  -1 -10  -5    3.27    0.28
  -1 -10  -5    2.88    0.28
  -1 -10  -5    2.72    0.29
   1 -10   5    2.31    0.31
   1 -10   5    2.62    0.28
  -1 -10  -5    2.97    0.22
   1 -10   5    2.62    0.27
   1 -10   5    3.88    0.34
   1 -10   5    3.51    0.21
  -1 -10  -5    3.41    0.31
   1 -10   5    3.06    0.17
   1 -10   5    3.58    0.34
   1 -10   5    3.28    0.25
  -1 -10  -5    3.01    0.20
   1 -10   5    2.70    0.28
  -1 -10  -5    3.47    0.25
   1 -10   5    3.16    0.14
   1 -10   5    3.16    0.28
  -1 -10  -5    3.03    0.26
   1 -10   5    3.23    0.15
  -1  10  -5    3.06    0.26
  -1  10  -5    2.99    0.31
   1 -10   3   17.32    0.61
  -1 -10  -3   18.08    0.56
  -1 -10  -3   18.16    0.51
   1 -10   3   17.34    0.52
  -1 -10  -3   18.48    0.59
  -1 -10  -3   18.09    0.54
  -1 -10  -3   18.10    0.54
  -1 -10  -3   17.66    0.52
   1 -10   3   17.32    0.57
   1 -10   3   17.99    0.49
  -1 -10  -3   17.60    0.53
   1 -10   3   17.23    0.43
  -1 -10  -3   17.81    0.55
  -1 -10  -3   17.42    0.56
  -1 -10  -3   17.88    0.47
  -1 -10  -3   17.25    0.56
   1 -10   3   18.18    0.61
  -1 -10  -3   18.20    0.51
   1 -10   3   17.99    0.49
   1 -10   3   17.82    0.47
  -1 -10  -3   17.61    0.51
   1 -10   3   17.57    0.60
   1 -10   3   16.55    0.52
  -1 -10  -3   17.55    0.56
   1 -10   3   17.31    0.41
  -1 -10  -3   17.97    0.49
  -1 -10  -3   17.64    0.53
  -1 -10  -3   17.18    0.61
   1 -10   3   18.24    0.56
   1 -10   3   16.94    0.56
  -1 -10  -3   18.27    0.57
   1 -10   3   17.91    0.50
  -1 -10  -3   17.17    0.60
   1 -10   3   17.41    0.56
   1 -10   3   17.71    0.60
   1 -10   3   17.24    0.57
   1 -10   1    3.08    0.30
  -1 -10  -1    3.62    0.27
  -1 -10  -1    3.64    0.29
  -1 -10  -1    3.13    0.22
  -1 -10  -1    3.26    0.29
   1 -10   1    3.18    0.29
  -1 -10  -1    3.50    0.25
   1 -10   1    3.32    0.28
   1 -10   1    3.26    0.17
  -1 -10  -1    3.01    0.31
   1 -10   1    3.12    0.27
   1 -10   1    3.73    0.31
  -1 -10  -1    2.66    0.23
  -1 -10  -1    3.42    0.23
  -1 -10  -1    3.54    0.22
  -1 -10  -1    3.44    0.29
  -1 -10  -1    3.41    0.24
   1 -10   1    3.22    0.28
  -1 -10  -1    3.59    0.28
   1 -10   1    3.74    0.25
  -1 -10  -1    3.57    0.31
   1 -10   1    2.76    0.31
   1 -10   1    3.36    0.27
   1 -10   1    3.81    0.23
   1 -10   1    3.31    0.24
   1 -10   1    3.47    0.21
   1 -10   1    3.29    0.32
  -1 -10  -1    3.51    0.22
  -1 -10  -1    3.42    0.26
   1 -10   1    3.67    0.26
  -1 -10  -1    3.34    0.27
   1 -10   1    3.50    0.23
   1 -10   1    3.25    0.21
  -1 -10  -1    3.47    0.30
   1 -10   1    3.40    0.25
  -1 -10  -1    3.51    0.25
   1 -10   1    3.47    0.25
  -1 -10  -1    3.42    0.21
  -1 -10   1    9.05    0.40
  -1 -10   1    9.22    0.37
   1 -10  -1    9.55    0.36
  -1 -10   1    9.04    0.31
  -1 -10   1    8.44    0.39
   1 -10  -1    9.23    0.39
  -1 -10   1    8.89    0.33
   1 -10  -1    8.16    0.37
  -1 -10   1    8.83    0.38
  -1 -10   1    8.71    0.32
  -1 -10   1    9.39    0.42
   1 -10  -1    8.84    0.29
  -1 -10   1    9.01    0.34
  -1 -10   1    8.93    0.42
   1 -10  -1    8.82    0.43
  -1 -10   1    9.38    0.36
  -1 -10   1    9.11    0.42
   1 -10  -1    9.09    0.45
   1 -10  -1    9.48    0.37
   1 -10  -1    9.10    0.34
  -1 -10   1    8.47    0.36
   1 -10  -1    8.98    0.36
   1 -10  -1    9.02    0.34
   1 -10  -1    9.00    0.37
   1 -10  -1    8.93    0.30
   1 -10  -1    8.70    0.39
   1 -10  -1    8.99    0.35
   1 -10  -1    9.59    0.41
  -1 -10   1    9.32    0.38
  -1 -10   1    9.05    0.32
   1 -10  -1    8.87    0.34
  -1 -10   1    8.70    0.31
   1 -10  -1    8.76    0.36
  -1 -10   1    8.46    0.42
  -1 -10   1    9.04    0.40
  -1 -10   1    9.03    0.33
   1 -10  -1    8.74    0.40
   1 -10  -1    9.02    0.41
   1 -10  -3    0.65    0.17
   1 -10  -3    0.60    0.13
  -1 -10   3    0.77    0.12
  -1 -10   3    0.64    0.13
   1 -10  -3    0.60    0.15
   1 -10  -3    0.70    0.14
   1 -10  -3    0.66    0.12
  -1 -10   3    0.74    0.16
   1 -10  -3    0.51    0.14
  -1 -10   3    0.60    0.11
  -1 -10   3    0.78    0.17
   1 -10  -3    0.68    0.14
  -1 -10   3    0.78    0.14
   1 -10  -3    0.54    0.11
   1 -10  -3    0.64    0.12
  -1 -10   3    0.56    0.17
  -1 -10   3    0.60    0.14
   1 -10  -3    0.63    0.13
  -1 -10   3    0.45    0.16
  -1 -10   3    0.75    0.16
   1 -10  -3    0.41    0.13
  -1 -10   3    0.52    0.10
   1 -10  -3    0.71    0.09
  -1 -10   3    0.55    0.12
   1 -10  -3    0.63    0.13
   1 -10  -3    0.38    0.17
  -1 -10   3    0.66    0.14
   1 -10  -3    0.56    0.14
  -1 -10   3    0.73    0.10
  -1 -10   3    0.55    0.14
  -1 -10   3    0.35    0.15
   1 -10  -3    0.49    0.15
  -1 -10   3    0.67    0.15
  -1 -10   3    0.62    0.10
  -1 -10   3    0.81    0.16
   1 -10  -3    0.55    0.17
   1 -10  -3    0.57    0.14
   1 -10  -3    0.59    0.14
  -1 -10   5   -0.02    0.15
   1 -10  -5   -0.06    0.08
  -1 -10   5    0.14    0.16
   1 -10  -5    0.09    0.11
  -1 -10   5    0.01    0.10
  -1 -10   5   -0.08    0.09
   1 -10  -5   -0.23    0.12
  -1 -10   5    0.08    0.09
  -1 -10   5   -0.03    0.14
   1 -10  -5    0.09    0.17
   1 -10  -5    0.17    0.11
  -1 -10   5   -0.01    0.08
   1 -10  -5   -0.11    0.11
   1 -10  -5   -0.06    0.12
  -1 -10   5    0.23    0.13
   1 -10  -5    0.07    0.12
   1 -10  -5   -0.02    0.10
  -1 -10   5    0.06    0.13
  -1 -10   5   -0.08    0.07
   1 -10  -5    0.05    0.13
   1 -10  -5   -0.01    0.11
  -1 -10   5    0.20    0.15
  -1 -10   5    0.09    0.15
   1 -10  -5   -0.14    0.13
   1 -10  -5   -0.09    0.12
   1 -10  -5    0.05    0.16
  -1 -10   5   -0.07    0.08
  -1 -10   5    0.08    0.14
  -1 -10   5   -0.32    0.13
  -1 -10   5   -0.04    0.13
   1 -10  -5    0.08    0.12
   1 -10  -5    0.10    0.08
   1 -10  -5    0.16    0.12
  -1 -10   5   -0.02    0.13
   1 -10  -5   -0.10    0.11
   1 -10  -5    0.00    0.12
   1  10  -5   -0.06    0.11
  -1 -10   7    5.54    0.23
   1 -10  -7    5.34    0.27
   1 -10  -7    5.42    0.33
  -1 -10   7    4.88    0.19
   1 -10  -7    5.16    0.32
  -1 -10   7    5.41    0.21
  -1 -10   7    4.68    0.34
  -1 -10   7    5.28    0.34
  -1 -10   7    5.09    0.23
  -1 -10   7    5.34    0.40
   1 -10  -7    5.41    0.33
   1 -10  -7    5.77    0.37
  -1 -10   7    5.08    0.29
   1 -10  -7    5.18    0.32
  -1 -10   7    5.99    0.36
  -1 -10   7    4.94    0.20
  -1 -10   7    5.16    0.23
   1 -10  -7    5.35    0.40
  -1 -10   7    4.90    0.33
  -1 -10   7    5.17    0.39
   1 -10  -7    4.99    0.41
   1 -10  -7    5.59    0.33
   1 -10  -7    5.34    0.32
   1 -10  -7    5.05    0.34
   1 -10  -7    5.02    0.35
  -1 -10   7    5.20    0.34
   1 -10  -7    5.21    0.31
   1 -10  -7    5.22    0.30
   1 -10  -7    6.05    0.38
  -1 -10   7    5.67    0.38
   1 -10  -7    5.68    0.30
   1 -10  -7    5.36    0.31
   1  10  -7    4.58    0.37
   1  10  -7    5.38    0.35
  -1 -10   9    0.81    0.12
   1 -10  -9    0.51    0.17
   1 -10  -9    0.67    0.18
  -1 -10   9    0.61    0.18
   1 -10  -9    0.58    0.16
  -1 -10   9    0.96    0.20
   1 -10  -9    0.88    0.19
  -1 -10   9    1.01    0.16
  -1 -10   9    0.94    0.24
  -1 -10   9    0.62    0.22
   1 -10  -9    0.75    0.19
   1 -10  -9    0.25    0.20
   1 -10  -9    0.57    0.22
  -1 -10   9    0.63    0.09
  -1 -10   9    0.67    0.09
   1 -10  -9    0.74    0.17
  -1 -10   9    0.67    0.18
   1 -10  -9    0.69    0.16
  -1 -10   9    0.43    0.11
   1 -10  -9    0.75    0.14
   1 -10  -9    0.77    0.19
  -1 -10   9    0.15    0.17
  -1 -10   9    0.83    0.11
   1 -10  -9    0.57    0.20
  -1 -10   9    0.85    0.11
   1 -10  -9    0.54    0.18
   1 -10  -9    0.75    0.17
  -1  10   9    0.66    0.16
  -1  10   9    0.70    0.17
   1  10  -9    0.47    0.18
   1  10  -9    0.74    0.15
   1  10  -9    0.72    0.20
   1 -10 -11    3.69    0.37
  -1 -10  11    3.99    0.43
  -1 -10  11    3.48    0.37
  -1 -10  11    3.63    0.34
   1 -10 -11    3.75    0.37
  -1 -10  11    3.68    0.40
  -1 -10  11    3.85    0.27
   1 -10 -11    3.51    0.40
   1 -10 -11    4.10    0.49
  -1 -10  11    4.11    0.32
   1 -10 -11    3.93    0.31
   1 -10 -11    3.64    0.34
  -1 -10  11    2.82    0.32
   1 -10 -11    4.06    0.41
   1 -10 -11    3.73    0.36
   1 -10 -11    3.66    0.29
  -1 -10  11    3.79    0.27
   1 -10 -11    3.25    0.37
   1 -10 -11    2.93    0.36
   1 -10 -11    3.76    0.20
  -1 -10  11    4.09    0.21
   1 -10 -11    2.98    0.44
   1  10 -11    3.82    0.43
   1  10 -11    3.92    0.29
   1  10 -11    4.10    0.31
  -1  10  11    3.70    0.35
   1  10 -11    3.60    0.39
   1  10 -11    3.53    0.36
  -1  10  11    3.92    0.33
   1 -10 -13    4.60    0.43
  -1 -10  13    4.94    0.44
  -1 -10  13    4.90    0.24
  -1 -10  13    4.63    0.35
  -1 -10  13    4.19    0.35
   1 -10 -13    3.70    0.32
   1 -10 -13    5.58    0.48
   1 -10 -13    4.63    0.42
   1 -10 -13    4.76    0.27
   1 -10 -13    5.07    0.42
  -1 -10  13    5.14    0.36
   1 -10 -13    5.25    0.34
   1 -10 -13    4.86    0.44
  -1 -10  13    4.55    0.38
   1  10 -13    4.44    0.49
  -1  10  13    4.43    0.26
   1  10 -13    4.98    0.43
   1  10 -13    4.88    0.34
   1  10 -13    3.96    0.46
   1  10 -13    4.88    0.39
   1  10 -13    4.59    0.34
  -1  10  13    5.21    0.37
  -1  10  13    5.42    0.43
   1 -11  10    1.65    0.20
   1 -11  10    1.65    0.23
  -1 -11 -10    1.94    0.27
  -1 -11 -10    1.60    0.25
   1 -11  10    2.03    0.26
  -1 -11 -10    1.49    0.25
  -1 -11 -10    1.60    0.27
   1 -11  10    1.87    0.29
   1 -11  10    1.98    0.27
  -1 -11 -10    1.67    0.27
  -1 -11 -10    1.18    0.25
  -1 -11 -10    1.82    0.24
  -1 -11 -10    1.69    0.27
   1 -11  10    1.59    0.19
  -1 -11 -10    1.90    0.22
  -1 -11 -10    1.56    0.26
  -1 -11 -10    1.24    0.21
  -1  11 -10    1.91    0.32
  -1  11 -10    1.26    0.25
  -1  11 -10    1.44    0.28
  -1 -11  -8   14.49    0.44
  -1 -11  -8   13.64    0.60
  -1 -11  -8   14.19    0.58
   1 -11   8   14.26    0.53
   1 -11   8   13.25    0.46
  -1 -11  -8   13.85    0.56
   1 -11   8   14.26    0.41
   1 -11   8   13.16    0.40
  -1 -11  -8   13.97    0.57
  -1 -11  -8   14.61    0.51
  -1 -11  -8   14.19    0.56
   1 -11   8   14.19    0.65
   1 -11   8   14.16    0.60
  -1 -11  -8   14.83    0.59
  -1 -11  -8   14.90    0.53
  -1 -11  -8   14.03    0.70
   1 -11   8   14.48    0.60
  -1 -11  -8   14.80    0.62
   1 -11   8   14.15    0.41
  -1 -11  -8   13.50    0.67
  -1 -11  -8   14.16    0.58
   1 -11   8   14.78    0.61
  -1 -11  -8   13.61    0.51
   1 -11   8   13.28    0.61
   1 -11   8   14.51    0.60
  -1 -11  -8   14.44    0.60
  -1 -11  -8   14.29    0.37
  -1 -11  -8   14.36    0.54
  -1  11  -8   14.51    0.65
  -1  11  -8   14.26    0.56
  -1 -11  -6   21.21    0.69
  -1 -11  -6   21.87    0.55
  -1 -11  -6   21.93    0.56
  -1 -11  -6   22.75    0.79
   1 -11   6   21.42    0.51
   1 -11   6   21.22    0.57
  -1 -11  -6   21.60    0.64
   1 -11   6   21.68    0.70
  -1 -11  -6   20.47    0.69
   1 -11   6   20.08    0.75
   1 -11   6   22.10    0.59
  -1 -11  -6   21.84    0.72
   1 -11   6   21.27    0.64
  -1 -11  -6   22.08    0.68
   1 -11   6   20.44    0.71
  -1 -11  -6   20.67    0.65
   1 -11   6   21.01    0.71
  -1 -11  -6   21.57    0.70
  -1 -11  -6   21.77    0.78
  -1 -11  -6   21.69    0.67
  -1 -11  -6   21.80    0.69
  -1 -11  -6   20.99    0.72
  -1 -11  -6   21.61    0.68
  -1 -11  -6   21.36    0.64
   1 -11   6   20.59    0.75
  -1 -11  -6   21.51    0.59
   1 -11   6   20.52    0.68
   1 -11   6   21.05    0.71
  -1 -11  -6   21.83    0.65
  -1 -11  -6   21.02    0.62
  -1  11  -6   21.67    0.76
  -1  11  -6   21.29    0.66
  -1 -11  -4    0.23    0.14
   1 -11   4    0.17    0.16
   1 -11   4    0.05    0.20
  -1 -11  -4    0.05    0.19
  -1 -11  -4    0.18    0.17
   1 -11   4    0.00    0.18
   1 -11   4    0.23    0.13
   1 -11   4    0.08    0.14
  -1 -11  -4    0.07    0.16
   1 -11   4   -0.13    0.15
   1 -11   4    0.34    0.18
  -1 -11  -4   -0.09    0.18
  -1 -11  -4    0.30    0.12
   1 -11   4    0.16    0.13
  -1 -11  -4    0.14    0.16
   1 -11   4    0.06    0.11
  -1 -11  -4    0.08    0.15
   1 -11   4    0.09    0.16
   1 -11   4    0.44    0.22
  -1 -11  -4    0.15    0.13
  -1 -11  -4    0.14    0.18
   1 -11   4    0.15    0.12
  -1 -11  -4   -0.04    0.14
  -1 -11  -4    0.12    0.12
  -1 -11  -4    0.28    0.15
  -1 -11  -4    0.16    0.22
  -1 -11  -4    0.33    0.17
  -1 -11  -4   -0.01    0.17
   1 -11   4    0.05    0.19
  -1 -11  -4    0.40    0.15
  -1 -11  -4    0.11    0.14
  -1 -11  -4    0.22    0.13
  -1 -11  -2    6.12    0.36
   1 -11   2    5.97    0.39
  -1 -11  -2    6.36    0.33
  -1 -11  -2    6.09    0.33
   1 -11   2    6.35    0.44
  -1 -11  -2    6.70    0.33
  -1 -11  -2    5.87    0.40
  -1 -11  -2    6.38    0.44
  -1 -11  -2    6.18    0.28
   1 -11   2    6.44    0.43
  -1 -11  -2    6.51    0.38
   1 -11   2    6.78    0.38
  -1 -11  -2    6.65    0.37
   1 -11   2    7.11    0.38
   1 -11   2    6.47    0.34
   1 -11   2    6.61    0.30
   1 -11   2    5.84    0.43
   1 -11   2    6.42    0.27
  -1 -11  -2    6.23    0.40
  -1 -11  -2    6.58    0.37
  -1 -11  -2    5.89    0.40
   1 -11   2    5.53    0.30
   1 -11   2    6.13    0.45
  -1 -11  -2    5.87    0.32
   1 -11   2    6.28    0.22
   1 -11   2    5.64    0.36
  -1 -11  -2    6.75    0.33
   1 -11   2    6.68    0.33
   1 -11   2    6.33    0.30
  -1 -11  -2    6.03    0.40
  -1 -11  -2    6.20    0.32
   1 -11   2    6.28    0.41
  -1 -11  -2    6.79    0.44
   1 -11   2    6.04    0.33
  -1 -11  -2    6.35    0.35
   1 -11   2    5.92    0.39
  -1 -11  -2    6.66    0.31
   1 -11   2    6.49    0.34
   1 -11   0    4.56    0.42
  -1 -11   0    4.81    0.37
  -1 -11   0    4.59    0.29
  -1 -11   0    4.50    0.35
   1 -11   0    4.67    0.29
   1 -11   0    4.76    0.29
  -1 -11   0    4.63    0.31
  -1 -11   0    4.23    0.28
  -1 -11   0    4.11    0.26
   1 -11   0    4.09    0.37
  -1 -11   0    3.65    0.37
   1 -11   0    4.54    0.31
   1 -11   0    4.05    0.22
  -1 -11   0    4.90    0.37
   1 -11   0    4.04    0.36
  -1 -11   0    4.13    0.34
   1 -11   0    4.48    0.37
   1 -11   0    4.41    0.31
  -1 -11   0    3.70    0.37
   1 -11   0    4.09    0.31
  -1 -11   0    4.94    0.33
  -1 -11   0    3.80    0.38
   1 -11   0    4.76    0.37
  -1 -11   0    4.23    0.25
   1 -11   0    4.51    0.40
  -1 -11   0    4.24    0.27
  -1 -11   0    4.36    0.31
  -1 -11   0    4.49    0.31
   1 -11   0    4.37    0.27
   1 -11   0    4.37    0.31
   1 -11   0    4.16    0.34
   1 -11   0    4.19    0.24
   1 -11   0    4.70    0.36
  -1 -11   0    4.41    0.39
   1 -11   0    4.34    0.30
   1 -11   0    4.54    0.31
  -1 -11   0    4.51    0.34
  -1 -11   0    3.70    0.27
   1 -11  -2    0.42    0.15
  -1 -11   2    0.15    0.15
   1 -11  -2    0.10    0.16
  -1 -11   2    0.18    0.10
  -1 -11   2    0.30    0.14
  -1 -11   2    0.37    0.15
  -1 -11   2    0.14    0.19
   1 -11  -2    0.20    0.14
  -1 -11   2    0.16    0.17
  -1 -11   2    0.24    0.19
  -1 -11   2    0.18    0.18
   1 -11  -2    0.09    0.15
   1 -11  -2    0.23    0.20
   1 -11  -2    0.23    0.17
  -1 -11   2    0.15    0.20
   1 -11  -2    0.04    0.17
  -1 -11   2    0.20    0.11
  -1 -11   2    0.05    0.15
   1 -11  -2   -0.10    0.12
  -1 -11   2    0.13    0.17
  -1 -11   2    0.31    0.13
   1 -11  -2    0.48    0.17
  -1 -11   2    0.31    0.17
  -1 -11   2    0.26    0.13
   1 -11  -2    0.05    0.14
   1 -11  -2    0.08    0.16
  -1 -11   2    0.07    0.12
   1 -11  -2    0.08    0.13
   1 -11  -2    0.06    0.14
  -1 -11   2    0.15    0.12
   1 -11  -2    0.30    0.18
  -1 -11   2    0.19    0.14
   1 -11  -2    0.22    0.15
   1 -11  -2    0.06    0.09
   1 -11  -2    0.19    0.14
   1 -11  -2    0.47    0.22
   1 -11  -2    0.34    0.11
  -1 -11   2    0.18    0.20
   1 -11  -4    2.97    0.19
   1 -11  -4    3.17    0.33
  -1 -11   4    2.75    0.35
   1 -11  -4    2.94    0.28
   1 -11  -4    2.79    0.29
  -1 -11   4    2.46    0.26
   1 -11  -4    3.07    0.39
  -1 -11   4    3.19    0.31
   1 -11  -4    2.96    0.32
  -1 -11   4    2.54    0.33
   1 -11  -4    3.08    0.41
  -1 -11   4    2.91    0.32
   1 -11  -4    2.78    0.28
   1 -11  -4    3.19    0.29
  -1 -11   4    2.98    0.20
  -1 -11   4    2.88    0.38
  -1 -11   4    3.37    0.34
   1 -11  -4    3.24    0.31
  -1 -11   4    2.73    0.31
   1 -11  -4    2.77    0.33
  -1 -11   4    2.70    0.35
  -1 -11   4    3.03    0.21
   1 -11  -4    3.26    0.25
  -1 -11   4    3.21    0.38
   1 -11  -4    2.66    0.31
  -1 -11   4    2.99    0.25
   1 -11  -4    2.57    0.33
   1 -11  -4    3.08    0.33
   1 -11  -4    2.70    0.31
   1 -11  -4    3.02    0.23
   1 -11  -4    2.32    0.31
  -1 -11   4    3.03    0.25
  -1 -11   4    3.14    0.29
  -1 -11   4    3.04    0.18
  -1 -11   4    2.42    0.28
  -1 -11   4    3.07    0.23
   1 -11  -4    2.23    0.26
  -1 -11   4    2.81    0.30
  -1 -11   6    0.02    0.18
   1 -11  -6    0.73    0.18
   1 -11  -6   -0.10    0.20
  -1 -11   6   -0.29    0.18
  -1 -11   6    0.30    0.11
  -1 -11   6    0.36    0.12
   1 -11  -6    0.14    0.16
  -1 -11   6    0.06    0.18
  -1 -11   6    0.55    0.20
  -1 -11   6    0.14    0.17
   1 -11  -6    0.10    0.16
   1 -11  -6    0.31    0.17
   1 -11  -6    0.44    0.23
  -1 -11   6    0.32    0.12
   1 -11  -6    0.46    0.18
   1 -11  -6    0.27    0.16
   1 -11  -6    0.33    0.10
   1 -11  -6    0.16    0.10
   1 -11  -6    0.19    0.16
   1 -11  -6    0.48    0.15
  -1 -11   6    0.18    0.10
  -1 -11   6    0.41    0.22
   1 -11  -6    0.34    0.17
  -1 -11   6    0.31    0.22
   1 -11  -6    0.34    0.18
   1 -11  -6    0.34    0.18
   1 -11  -6    0.15    0.18
  -1 -11   6    0.44    0.15
   1 -11  -6    0.29    0.14
  -1 -11   6    0.37    0.20
   1 -11  -6    0.11    0.17
  -1 -11   6    0.23    0.23
   1 -11  -6    0.42    0.20
  -1 -11   8    1.46    0.25
   1 -11  -8    0.93    0.21
   1 -11  -8    0.61    0.20
  -1 -11   8    0.72    0.13
  -1 -11   8    0.96    0.13
  -1 -11   8    0.71    0.21
   1 -11  -8    0.99    0.20
   1 -11  -8    0.51    0.20
  -1 -11   8    0.90    0.25
  -1 -11   8    1.14    0.28
  -1 -11   8    0.78    0.18
   1 -11  -8    0.34    0.25
   1 -11  -8    0.55    0.21
  -1 -11   8    0.92    0.23
   1 -11  -8    0.63    0.23
  -1 -11   8    0.73    0.21
   1 -11  -8    0.99    0.23
  -1 -11   8    1.21    0.23
   1 -11  -8    0.75    0.16
   1 -11  -8    0.98    0.24
  -1 -11   8    0.91    0.11
   1 -11  -8    0.85    0.21
   1 -11  -8    0.82    0.18
  -1 -11   8    0.71    0.23
   1 -11  -8    0.68    0.19
  -1 -11   8    0.65    0.09
   1 -11  -8    1.05    0.27
   1 -11  -8    0.79    0.20
  -1 -11   8    0.73    0.12
  -1 -11   8    0.44    0.20
   1  11  -8    0.90    0.20
   1 -11 -10    3.89    0.39
   1 -11 -10    4.29    0.36
   1 -11 -10    5.40    0.46
   1 -11 -10    4.13    0.42
   1 -11 -10    4.32    0.42
   1 -11 -10    4.62    0.42
   1 -11 -10    4.42    0.31
  -1 -11  10    5.14    0.45
   1 -11 -10    4.20    0.43
   1 -11 -10    4.41    0.52
  -1 -11  10    4.33    0.26
  -1 -11  10    4.18    0.27
  -1 -11  10    4.79    0.27
  -1 -11  10    5.04    0.40
   1 -11 -10    3.75    0.35
   1 -11 -10    3.88    0.43
  -1 -11  10    4.54    0.37
   1  11 -10    5.00    0.49
   1  11 -10    4.44    0.37
   1  11 -10    4.51    0.44
   1 -11 -12    1.58    0.28
   1 -11 -12    1.76    0.27
  -1 -11  12    1.68    0.25
  -1 -11  12    1.45    0.31
  -1 -11  12    1.65    0.20
   1 -11 -12    1.92    0.30
   1 -11 -12    2.22    0.32
   1 -11 -12    1.77    0.20
   1 -11 -12    1.77    0.29
  -1 -11  12    1.93    0.27
   1 -11 -12    1.53    0.29
  -1  11  12    1.65    0.28
   1  11 -12    1.79    0.30
   1  11 -12    1.75    0.34
   1  11 -12    1.45    0.24
   1  11 -12    1.48    0.30
  -1 -12  -7    4.86    0.51
  -1 -12  -7    3.53    0.43
   1 -12   7    3.94    0.40
  -1 -12  -7    4.15    0.41
  -1 -12  -7    4.37    0.53
   1 -12   7    4.11    0.34
   1 -12   7    4.30    0.44
  -1 -12  -7    3.21    0.45
   1 -12   7    3.97    0.41
  -1 -12  -7    3.67    0.32
  -1 -12  -7    3.95    0.45
   1 -12   7    4.30    0.48
  -1 -12  -7    4.32    0.39
  -1 -12  -7    4.22    0.30
   1 -12   7    4.35    0.30
  -1 -12  -7    4.02    0.37
  -1 -12  -7    4.35    0.44
  -1 -12  -7    4.15    0.42
  -1 -12  -7    4.26    0.29
  -1 -12  -7    3.99    0.32
  -1 -12  -7    3.65    0.42
  -1 -12  -5   16.68    0.76
  -1 -12  -5   17.78    0.64
  -1 -12  -5   17.82    0.67
   1 -12   5   18.67    0.57
  -1 -12  -5   17.13    0.68
  -1 -12  -5   18.24    0.79
  -1 -12  -5   18.11    0.68
   1 -12   5   17.28    0.60
  -1 -12  -5   17.81    0.58
  -1 -12  -5   18.57    0.68
  -1 -12  -5   18.15    0.61
  -1 -12  -5   18.10    0.63
  -1 -12  -5   17.52    0.64
  -1 -12  -5   18.17    0.52
  -1 -12  -5   17.35    0.67
  -1 -12  -5   17.09    0.70
  -1 -12  -5   17.82    0.52
  -1 -12  -5   17.48    0.57
  -1 -12  -5   16.89    0.60
   1 -12   5   17.06    0.75
   1 -12   5   17.26    0.48
   1 -12   5   17.81    0.68
   1 -12   5   18.30    0.55
  -1 -12  -5   17.99    0.63
   1 -12   5   18.47    0.56
  -1 -12  -5   18.14    0.70
   1 -12   5   17.73    0.67
   1 -12   5   17.07    0.73
   1 -12   5   17.76    0.59
  -1 -12  -3    2.56    0.32
   1 -12   3    2.54    0.20
  -1 -12  -3    2.69    0.36
  -1 -12  -3    3.13    0.33
   1 -12   3    2.61    0.36
   1 -12   3    3.28    0.38
   1 -12   3    2.73    0.33
  -1 -12  -3    2.58    0.29
  -1 -12  -3    2.73    0.35
  -1 -12  -3    3.11    0.33
  -1 -12  -3    3.20    0.40
  -1 -12  -3    2.66    0.30
   1 -12   3    3.85    0.38
  -1 -12  -3    2.87    0.32
  -1 -12  -3    3.32    0.38
   1 -12   3    3.26    0.34
   1 -12   3    2.97    0.30
   1 -12   3    2.76    0.34
   1 -12   3    2.15    0.32
  -1 -12  -3    2.93    0.30
  -1 -12  -3    2.94    0.27
  -1 -12  -3    2.63    0.32
  -1 -12  -3    2.83    0.34
   1 -12   3    2.70    0.26
  -1 -12  -3    2.83    0.31
  -1 -12  -3    3.30    0.38
  -1 -12  -3    2.57    0.35
   1 -12   3    2.00    0.32
   1 -12   3    2.32    0.35
   1 -12   3    2.57    0.23
  -1 -12  -3    3.13    0.40
   1 -12   3    2.55    0.26
   1 -12   3    2.54    0.31
   1 -12   3    3.27    0.32
  -1 -12  -3    3.05    0.44
   1 -12   3    2.91    0.35
   1 -12   1    0.50    0.22
  -1 -12  -1    0.51    0.17
   1 -12   1    0.19    0.21
  -1 -12  -1    0.68    0.18
   1 -12   1    0.74    0.19
  -1 -12  -1    0.44    0.26
  -1 -12  -1    0.58    0.27
   1 -12   1    0.72    0.20
  -1 -12  -1    0.33    0.16
  -1 -12  -1    0.30    0.19
   1 -12   1    0.68    0.23
   1 -12   1    0.41    0.18
   1 -12   1    0.90    0.24
  -1 -12  -1    0.29    0.22
  -1 -12  -1    0.51    0.23
  -1 -12  -1    0.78    0.19
  -1 -12  -1    0.86    0.21
   1 -12   1    0.16    0.26
   1 -12   1    0.44    0.17
  -1 -12  -1    0.06    0.23
  -1 -12  -1    0.90    0.21
   1 -12   1    0.46    0.25
   1 -12   1    0.41    0.26
  -1 -12  -1    0.59    0.17
  -1 -12  -1    0.40    0.18
  -1 -12  -1    0.65    0.16
   1 -12   1    0.34    0.16
   1 -12   1    0.39    0.15
  -1 -12  -1    0.82    0.24
  -1 -12  -1    0.46    0.25
   1 -12   1    0.74    0.21
   1 -12   1    0.59    0.15
  -1 -12  -1    0.76    0.19
   1 -12   1    0.57    0.18
   1 -12   1    0.57    0.12
   1 -12   1    0.33    0.25
   1 -12   1    0.70    0.19
  -1 -12  -1    0.80    0.25
   1 -12  -1   21.09    0.72
   1 -12  -1   21.09    0.68
   1 -12  -1   20.75    0.68
  -1 -12   1   19.59    0.77
   1 -12  -1   20.51    0.67
  -1 -12   1   20.58    0.57
   1 -12  -1   22.09    0.81
  -1 -12   1   22.02    0.60
   1 -12  -1   21.71    0.69
   1 -12  -1   20.70    0.75
   1 -12  -1   21.23    0.69
  -1 -12   1   20.85    0.72
   1 -12  -1   21.45    0.63
   1 -12  -1   21.17    0.67
  -1 -12   1   20.79    0.61
  -1 -12   1   20.88    0.67
  -1 -12   1   19.64    0.59
  -1 -12   1   21.73    0.63
  -1 -12   1   21.35    0.78
   1 -12  -1   20.55    0.76
   1 -12  -1   21.10    0.64
   1 -12  -1   20.81    0.74
  -1 -12   1   21.54    0.73
  -1 -12   1   21.36    0.68
   1 -12  -1   22.08    0.56
  -1 -12   1   20.87    0.73
   1 -12  -1   19.94    0.70
  -1 -12   1   21.06    0.67
  -1 -12   1   20.81    0.75
   1 -12  -1   20.82    0.63
   1 -12  -1   20.67    0.55
   1 -12  -1   19.51    0.79
   1 -12  -1   21.21    0.64
  -1 -12   1   22.59    0.80
  -1 -12   1   20.49    0.69
  -1 -12   1   22.32    0.75
  -1 -12   1   21.09    0.60
  -1 -12   1   21.36    0.65
  -1 -12   3    0.37    0.23
   1 -12  -3    0.04    0.17
  -1 -12   3    0.19    0.26
  -1 -12   3    0.21    0.20
  -1 -12   3    0.31    0.18
   1 -12  -3    0.37    0.16
  -1 -12   3   -0.17    0.21
   1 -12  -3    0.40    0.26
  -1 -12   3   -0.02    0.22
   1 -12  -3    0.09    0.20
   1 -12  -3    0.12    0.19
   1 -12  -3   -0.11    0.20
   1 -12  -3    0.36    0.20
  -1 -12   3    0.36    0.26
   1 -12  -3    0.16    0.28
   1 -12  -3    0.40    0.23
  -1 -12   3    0.51    0.15
   1 -12  -3   -0.08    0.19
  -1 -12   3    0.39    0.13
   1 -12  -3    0.17    0.18
   1 -12  -3    0.06    0.14
   1 -12  -3    0.12    0.18
  -1 -12   3    0.30    0.19
   1 -12  -3    0.18    0.21
  -1 -12   3    0.06    0.20
   1 -12  -3    0.12    0.12
  -1 -12   3    0.13    0.16
   1 -12  -3    0.58    0.22
  -1 -12   3    0.33    0.24
  -1 -12   3    0.16    0.13
  -1 -12   3    0.42    0.23
  -1 -12   3    0.05    0.16
  -1 -12   3   -0.26    0.23
  -1 -12   3    0.14    0.13
   1 -12  -3    0.44    0.23
   1 -12  -3    0.03    0.19
   1 -12  -3    0.21    0.18
  -1 -12   3    0.18    0.19
   1 -12  -5    0.03    0.19
   1 -12  -5    0.10    0.21
   1 -12  -5    0.04    0.21
   1 -12  -5    0.19    0.23
   1 -12  -5    0.15    0.20
  -1 -12   5    0.03    0.22
   1 -12  -5   -0.24    0.31
   1 -12  -5    0.42    0.22
  -1 -12   5    0.15    0.15
  -1 -12   5   -0.22    0.27
  -1 -12   5   -0.01    0.14
  -1 -12   5    0.31    0.28
  -1 -12   5    0.02    0.20
  -1 -12   5    0.30    0.16
   1 -12  -5   -0.20    0.18
   1 -12  -5    0.11    0.18
   1 -12  -5    0.25    0.47
  -1 -12   5    0.08    0.17
   1 -12  -5   -0.08    0.20
   1 -12  -5    0.24    0.21
   1 -12  -5   -0.10    0.20
  -1 -12   5    0.45    0.24
   1 -12  -5    0.29    0.24
   1 -12  -5    0.06    0.16
   1 -12  -5    0.27    0.14
   1 -12  -5    0.09    0.25
  -1 -12   5   -0.02    0.12
  -1 -12   5    0.34    0.19
  -1 -12   5    0.34    0.18
  -1 -12   5    0.04    0.10
   1 -12  -5   -0.05    0.22
  -1 -12   5    0.07    0.22
   1 -12  -5    0.24    0.12
   1 -12  -7   -0.24    0.19
  -1 -12   7    0.21    0.29
   1 -12  -7    0.20    0.23
   1 -12  -7    0.31    0.21
  -1 -12   7   -0.24    0.24
   1 -12  -7    0.12    0.25
   1 -12  -7    0.17    0.21
  -1 -12   7    0.22    0.19
  -1 -12   7    0.17    0.14
  -1 -12   7    0.42    0.25
   1 -12  -7    0.40    0.22
   1 -12  -7    0.14    0.24
   1 -12  -7    0.38    0.23
   1 -12  -7   -0.10    0.22
   1 -12  -7    0.38    0.23
   1 -12  -7   -0.16    0.19
   1 -12  -7    0.33    0.24
  -1 -12   7    0.42    0.25
  -1 -12   7   -0.02    0.16
  -2   0 -22    0.69    0.28
   2   0  22    0.31    0.26
   2   0  22    0.80    0.22
   2   0  22    0.52    0.24
   2   0  22    0.75    0.23
  -2   0 -22    0.65    0.23
   2   0  22    1.01    0.26
  -2   0 -22    0.49    0.22
   2   0  22    0.95    0.26
  -2   0 -22    0.90    0.23
   2   0  20    0.15    0.17
   2   0  20    0.19    0.15
  -2   0 -20    0.14    0.15
   2   0  20    0.44    0.19
  -2   0 -20    0.14    0.19
   2   0  20    0.14    0.19
   2   0  20    0.10    0.16
   2   0  20    0.16    0.16
  -2   0 -20    0.37    0.20
  -2   0 -20    0.22    0.16
  -2   0 -20    0.34    0.17
  -2   0 -20    0.40    0.18
   2   0  20    0.14    0.19
   2   0  18    5.70    0.33
   2   0  18    5.81    0.38
  -2   0 -18    5.36    0.31
   2   0  18    6.32    0.30
  -2   0 -18    6.28    0.25
  -2   0 -18    5.95    0.39
  -2   0 -18    5.65    0.32
   2   0  18    6.05    0.34
   2   0  18    5.58    0.34
  -2   0 -18    5.69    0.36
   2   0  18    5.85    0.37
  -2   0 -18    5.76    0.34
  -2   0 -18    6.21    0.35
  -2   0 -16    9.80    0.30
  -2   0 -16    9.73    0.41
   2   0  16    9.25    0.24
   2   0  16    9.77    0.41
   2   0  16    9.99    0.42
  -2   0 -16    9.88    0.36
   2   0  16   10.02    0.34
   2   0  16    9.65    0.37
  -2   0 -16    8.00    0.36
  -2   0 -16    9.27    0.30
  -2   0 -16    9.76    0.33
   2   0  16    9.66    0.37
  -2   0 -16    9.83    0.35
   2   0  16    9.88    0.36
  -2   0 -16    8.57    0.39
  -2   0 -14  125.71    2.48
  -2   0 -14  122.37    2.55
   2   0  14  124.59    2.59
  -2   0 -14  124.61    2.48
  -2   0 -14  123.46    2.51
   2   0  14  126.01    2.56
  -2   0 -14  124.74    2.60
  -2   0 -14  125.84    2.60
   2   0  14  127.80    2.51
   2   0  14  124.33    2.53
  -2   0 -14  124.92    2.50
   2   0  14  122.14    2.52
  -2   0 -14  125.44    2.54
  -2   0 -14  121.28    2.53
   2   0  14  122.19    2.42
   2   0  14  114.05    2.58
   2   0  12    9.50    0.29
  -2   0 -12    9.00    0.28
  -2   0 -12    9.35    0.29
  -2   0 -12    9.46    0.30
   2   0  12    9.09    0.33
   2   0  12    9.09    0.30
  -2   0 -12    9.34    0.26
   2   0  12    9.08    0.23
   2   0  12    9.46    0.34
  -2   0 -12    9.34    0.34
   2   0  12    9.24    0.32
   2   0  12    8.98    0.30
  -2   0 -12    9.46    0.27
  -2   0 -12    9.44    0.34
  -2   0 -12    8.84    0.30
  -2   0 -10   93.70    1.97
  -2   0 -10   96.08    1.92
  -2   0 -10   95.22    1.96
   2   0  10   95.24    1.88
   2   0  10   92.70    1.96
  -2   0 -10   95.39    1.89
  -2   0 -10   91.89    1.93
  -2   0 -10   94.99    1.89
  -2   0 -10   95.17    1.91
   2   0  10   95.49    1.90
   2   0  10   93.83    1.85
  -2   0 -10   94.45    1.88
   2   0  10   90.74    1.96
  -2   0 -10   94.56    1.92
   2   0  10   94.34    1.91
   2   0  10   94.84    1.95
  -2   0  -8  961.83   18.32
   2   0   8  965.85   18.34
   2   0   8  874.33   18.35
   2   0   8  957.46   18.37
  -2   0  -8  891.49   18.27
  -2   0  -8  970.21   18.28
   2   0   8  929.50   18.28
  -2   0  -8  955.59   18.26
  -2   0  -8  866.90   18.25
   2   0   8  957.72   18.18
   2   0   8  878.30   18.28
   2   0   8  994.05   18.29
  -2   0  -8 1000.00   18.40
  -2   0  -8  976.78   18.28
  -2   0  -8  931.15   18.23
   2   0   8  974.48   18.27
  -2   0  -8  937.30   18.35
   2   0   8  964.83   18.24
   2   0   6    0.33    0.04
  -2   0  -6    0.34    0.05
   2   0   6    0.37    0.05
  -2   0  -6    0.36    0.05
  -2   0  -6    0.50    0.04
  -2   0  -6    0.30    0.04
   2   0   6    0.43    0.05
   2   0   6    0.32    0.05
  -2   0  -6    0.53    0.07
   2   0   6    0.37    0.05
   2   0   6    0.31    0.04
   2   0   6    0.46    0.06
  -2   0  -6    0.38    0.05
  -2   0  -4    4.14    0.14
   2   0   4    4.21    0.13
  -2   0  -4    4.48    0.13
   2   0   4    4.26    0.12
  -2   0  -4    4.44    0.12
   2   0   4    4.26    0.14
  -2   0  -4    4.25    0.13
  -2   0  -4    4.51    0.11
   2   0   4    4.34    0.15
  -2   0  -4    4.31    0.12
   2   0   4    4.29    0.13
   2   0   4    4.37    0.12
  -2   0  -4    4.33    0.15
   2   0   2    1.01    0.05
  -2   0  -2    0.92    0.05
  -2   0  -2    0.98    0.05
   2   0   2    0.98    0.05
   2   0   2    0.93    0.03
  -2   0  -2    1.00    0.05
   2   0   2    0.98    0.05
   2   0   2    0.95    0.06
  -2   0  -2    0.93    0.05
   2   0   2    1.01    0.05
  -2   0  -2    0.98    0.05
   2   0   2    0.96    0.05
  -2   0  -2    0.96    0.06
  -2   0   0  103.12    2.02
  -2   0   0  100.45    2.02
  -2   0   0  110.12    1.99
   2   0   0   99.22    2.00
   2   0   0  100.78    2.02
   2   0   0  105.42    2.02
  -2   0   0  106.35    1.99
  -2   0   0  103.53    2.01
  -2   0   0  103.60    1.99
   2   0   0   95.75    2.01
   2   0   0  110.91    2.01
  -2   0   0   91.36    2.00
   2   0   0  107.19    2.02
   2   0   0   94.64    2.01
   2   0  -2    0.45    0.05
  -2   0   2    0.48    0.05
  -2   0   2    0.46    0.03
   2   0  -2    0.46    0.03
  -2   0   2    0.47    0.05
   2   0  -2    0.47    0.03
   2   0  -2    0.46    0.04
   2   0  -2    0.47    0.05
  -2   0   2    0.42    0.04
  -2   0   2    0.47    0.03
  -2   0   2    0.44    0.04
  -2   0   2    0.50    0.04
   2   0  -2    0.48    0.04
   2   0  -2    0.51    0.03
   2   0  -4    0.22    0.04
  -2   0   4    0.19    0.03
  -2   0   4    0.10    0.02
  -2   0   4    0.28    0.05
  -2   0   4    0.21    0.04
   2   0  -4    0.10    0.03
   2   0  -4    0.11    0.02
  -2   0   4    0.25    0.04
  -2   0   4    0.25    0.04
  -2   0   4    0.15    0.03
   2   0  -4    0.21    0.04
  -2   0   4    0.15    0.03
   2   0  -4    0.16    0.03
   2   0  -4    0.06    0.03
  -2   0   6   59.83    1.22
   2   0  -6   59.88    1.23
  -2   0   6   60.39    1.25
  -2   0   6   59.56    1.21
   2   0  -6   61.03    1.24
  -2   0   6   61.75    1.24
  -2   0   6   60.64    1.23
   2   0  -6   60.32    1.21
   2   0  -6   61.14    1.21
  -2   0   6   60.07    1.23
   2   0  -6   59.34    1.21
   2   0  -6   61.99    1.23
  -2   0   8    7.20    0.24
  -2   0   8    7.16    0.21
  -2   0   8    7.28    0.23
   2   0  -8    7.04    0.21
   2   0  -8    7.08    0.22
  -2   0   8    7.43    0.20
   2   0  -8    7.38    0.21
  -2   0   8    7.21    0.24
  -2   0   8    7.26    0.22
  -2   0   8    7.22    0.23
   2   0  -8    7.19    0.21
   2   0  -8    7.16    0.24
  -2   0   8    7.10    0.19
   2   0  -8    7.16    0.20
  -2   0  10    0.93    0.07
   2   0 -10    1.10    0.09
   2   0 -10    0.89    0.11
   2   0 -10    0.92    0.10
  -2   0  10    1.02    0.11
   2   0 -10    1.02    0.11
   2   0 -10    0.99    0.10
  -2   0  10    0.91    0.10
  -2   0  10    1.17    0.09
   2   0 -10    0.84    0.10
  -2   0  10    1.15    0.11
  -2   0  10    0.91    0.10
  -2   0  10    0.93    0.11
  -2   0  10    0.91    0.11
   2   0 -12  155.37    3.13
   2   0 -12  153.41    3.08
  -2   0  12  155.08    3.07
   2   0 -12  151.44    3.02
  -2   0  12  152.81    3.10
  -2   0  12  156.63    3.14
   2   0 -12  151.00    3.08
  -2   0  12  155.74    3.09
   2   0 -12  157.90    3.07
   2   0 -12  151.26    3.07
  -2   0  12  150.48    3.01
  -2   0  12  153.02    3.13
   2   0 -12  152.37    3.09
  -2   0  12  154.14    3.09
   2   0 -12  154.71    3.05
  -2   0  12  153.26    3.05
  -2   0  14   40.37    0.95
  -2   0  14   41.00    0.97
  -2   0  14   41.07    0.96
   2   0 -14   40.65    0.87
   2   0 -14   41.58    0.96
   2   0 -14   41.51    0.91
   2   0 -14   41.45    0.94
  -2   0  14   40.74    0.91
  -2   0  14   40.77    0.93
   2   0 -14   40.68    0.93
   2   0 -14   40.85    0.93
  -2   0  14   39.79    0.86
  -2   0  14   41.13    0.99
   2   0 -14   40.47    0.99
  -2   0  14   41.57    1.00
   2   0 -14   40.83    0.95
   2   0 -16    6.45    0.30
  -2   0  16    6.26    0.26
  -2   0  16    6.45    0.33
  -2   0  16    6.33    0.30
   2   0 -16    6.45    0.28
   2   0 -16    6.69    0.31
   2   0 -16    6.48    0.30
   2   0 -16    6.48    0.25
  -2   0  16    6.15    0.33
  -2   0  16    6.31    0.30
  -2   0  16    6.65    0.31
   2   0 -16    6.81    0.34
   2   0 -16    6.32    0.23
   2   0 -16    6.39    0.28
   2   0 -18    0.16    0.10
  -2   0  18    0.26    0.14
   2   0 -18    0.39    0.14
   2   0 -18    0.36    0.08
  -2   0  18    0.30    0.15
  -2   0  18    0.22    0.13
  -2   0  18    0.44    0.15
   2   0 -18    0.27    0.13
   2   0 -18    0.22    0.11
   2   0 -18    0.21    0.12
   2   0 -18    0.28    0.13
   2   0 -18    0.46    0.13
  -2   0  18    0.36    0.14
  -2   0  18    0.27    0.11
  -2   0  20    9.37    0.45
  -2   0  20    9.35    0.46
   2   0 -20    9.02    0.31
  -2   0  20    9.18    0.48
  -2   0  20    8.47    0.31
   2   0 -20    9.02    0.45
   2   0 -20    9.52    0.50
   2   0 -20    9.09    0.44
  -2   0  20    8.93    0.39
  -2   0  20    8.98    0.42
   2   0 -20    9.46    0.41
   2   0 -20    9.52    0.44
   2   0 -20    9.02    0.37
   2   0 -20    8.62    0.41
  -2   0  20    9.46    0.50
  -2   0  22    0.37    0.22
  -2   0  22    0.42    0.13
  -2   0  22    0.64    0.20
   2   0 -22    0.54    0.13
   2   0 -22    0.25    0.19
   2   0 -22    0.21    0.23
   2   0 -22    0.40    0.21
  -2   0  22    0.29    0.24
   2   0 -22    0.42    0.20
   2   0 -22    0.30    0.22
  -2   0  22    0.60    0.21
  -2   0  22    0.54    0.24
   2   0 -22   -0.14    0.20
   2   0 -22    0.72    0.23
  -2   0  22    0.59    0.20
   2   0 -22    0.29    0.17
   2  -1  21    0.03    0.23
  -2  -1 -21    0.25    0.19
  -2  -1 -21    0.01    0.18
   2  -1  21    0.21    0.19
  -2  -1 -21    0.12    0.19
   2  -1  21    0.21    0.22
  -2  -1 -21    0.05    0.22
  -2  -1 -21    0.40    0.23
  -2  -1 -21   -0.21    0.18
   2  -1  21   -0.12    0.16
   2  -1  21    0.19    0.21
   2  -1  21    0.23    0.18
  -2  -1 -21   -0.30    0.21
  -2  -1 -21   -0.03    0.14
   2   1  21    0.24    0.19
   2   1  21   -0.05    0.21
   2   1  21   -0.15    0.22
   2   1  21    0.26    0.22
  -2   1 -21   -0.09    0.18
  -2   1 -21    0.24    0.15
   2   1  21    0.28    0.21
   2   1  21    0.68    0.21
  -2   1 -21    0.29    0.23
   2   1  21    0.19    0.16
  -2   1 -21    0.06    0.22
  -2   1 -21    0.09    0.16
   2   1  21    0.15    0.19
  -2   1 -21    0.02    0.19
  -2   1 -21    0.39    0.23
   2  -1  19    6.87    0.34
   2  -1  19    6.48    0.23
  -2  -1 -19    6.21    0.37
   2  -1  19    6.76    0.42
  -2  -1 -19    6.67    0.37
   2  -1  19    6.42    0.44
  -2  -1 -19    7.21    0.30
   2  -1  19    6.70    0.39
  -2  -1 -19    6.55    0.36
  -2  -1 -19    6.55    0.43
  -2  -1 -19    6.51    0.38
   2  -1  19    6.96    0.37
   2  -1  19    6.17    0.37
   2   1  19    6.76    0.33
  -2   1 -19    6.99    0.42
   2   1  19    5.83    0.38
  -2   1 -19    6.66    0.39
  -2   1 -19    6.25    0.38
   2   1  19    6.60    0.37
   2   1  19    6.44    0.42
   2   1  19    6.57    0.42
   2   1  19    6.37    0.37
  -2   1 -19    7.52    0.37
   2   1  19    6.04    0.39
  -2   1 -19    6.58    0.40
  -2   1 -19    6.53    0.29
   2   1  19    6.89    0.42
  -2   1 -19    6.54    0.44
  -2   1 -19    7.07    0.34
   2  -1  17   23.59    0.72
  -2  -1 -17   22.59    0.58
  -2  -1 -17   23.83    0.71
   2  -1  17   23.27    0.65
   2  -1  17   23.81    0.63
   2  -1  17   22.18    0.65
   2  -1  17   23.11    0.70
  -2  -1 -17   22.94    0.66
  -2  -1 -17   22.78    0.63
  -2  -1 -17   22.70    0.70
  -2  -1 -17   22.69    0.58
   2  -1  17   22.82    0.63
  -2  -1 -17   22.79    0.53
  -2  -1 -17   23.14    0.67
  -2  -1 -17   23.95    0.66
   2  -1  17   21.66    0.53
   2   1  17   22.83    0.71
  -2   1 -17   22.78    0.59
  -2   1 -17   22.80    0.68
   2   1  17   23.12    0.61
   2   1  17   22.54    0.69
  -2   1 -17   23.06    0.61
  -2   1 -17   23.33    0.71
   2   1  17   22.97    0.67
  -2   1 -17   22.52    0.71
   2   1  17   22.61    0.65
   2   1  17   23.37    0.70
   2   1  17   23.08    0.63
  -2   1 -17   23.55    0.64
   2  -1  15   17.80    0.56
   2  -1  15   17.59    0.50
  -2  -1 -15   17.90    0.56
  -2  -1 -15   17.64    0.46
  -2  -1 -15   17.51    0.46
   2  -1  15   17.93    0.57
  -2  -1 -15   18.64    0.56
  -2  -1 -15   17.46    0.43
  -2  -1 -15   17.78    0.52
  -2  -1 -15   18.33    0.52
   2  -1  15   17.79    0.52
   2  -1  15   17.30    0.50
  -2  -1 -15   17.01    0.50
   2  -1  15   17.28    0.43
   2   1  15   17.69    0.56
   2   1  15   18.02    0.54
  -2   1 -15   17.99    0.56
   2   1  15   17.66    0.48
  -2   1 -15   18.04    0.48
   2   1  15   17.71    0.49
   2   1  15   17.27    0.52
  -2   1 -15   17.48    0.56
   2   1  15   17.67    0.55
  -2   1 -15   18.19    0.51
   2   1  15   18.03    0.57
  -2   1 -15   18.29    0.51
  -2   1 -15   17.54    0.47
  -2  -1 -13    0.03    0.06
  -2  -1 -13   -0.03    0.05
  -2  -1 -13    0.15    0.08
  -2  -1 -13    0.04    0.06
  -2  -1 -13    0.12    0.08
  -2  -1 -13    0.10    0.05
   2  -1  13    0.22    0.07
   2  -1  13    0.04    0.07
  -2  -1 -13    0.00    0.06
   2  -1  13    0.12    0.07
  -2  -1 -13    0.02    0.06
   2  -1  13    0.18    0.09
   2  -1  13    0.08    0.05
   2  -1  13   -0.07    0.07
  -2   1 -13    0.03    0.06
   2   1  13    0.02    0.07
  -2   1 -13    0.13    0.08
   2   1  13    0.08    0.08
   2   1  13    0.10    0.07
  -2   1 -13    0.05    0.06
   2   1  13    0.14    0.07
  -2   1 -13    0.00    0.07
  -2   1 -13    0.07    0.07
   2   1  13    0.10    0.07
   2   1  13    0.03    0.06
  -2   1 -13    0.08    0.07
  -2   1 -13    0.01    0.06
  -2   1 -13   -0.03    0.07
   2  -1  11    4.28    0.22
  -2  -1 -11    4.00    0.19
  -2  -1 -11    4.05    0.18
   2  -1  11    4.21    0.18
  -2  -1 -11    4.12    0.16
  -2  -1 -11    3.91    0.20
   2  -1  11    3.94    0.14
  -2  -1 -11    3.96    0.20
   2  -1  11    3.89    0.19
  -2  -1 -11    3.90    0.18
  -2  -1 -11    4.06    0.15
   2  -1  11    3.82    0.20
   2  -1  11    4.23    0.18
   2  -1  11    3.86    0.19
   2  -1  11    3.88    0.14
  -2  -1 -11    3.89    0.14
   2   1  11    3.86    0.19
  -2   1 -11    4.01    0.17
  -2   1 -11    3.87    0.17
   2   1  11    4.00    0.20
  -2   1 -11    3.77    0.18
   2   1  11    4.06    0.20
   2   1  11    4.10    0.16
  -2   1 -11    4.05    0.18
  -2   1 -11    3.90    0.20
  -2   1 -11    3.91    0.20
   2   1  11    4.12    0.20
  -2   1 -11    3.80    0.16
  -2   1 -11    4.06    0.21
   2   1  11    4.01    0.18
  -2  -1  -9   31.73    0.74
  -2  -1  -9   32.00    0.71
   2  -1   9   31.97    0.69
  -2  -1  -9   31.68    0.72
  -2  -1  -9   31.44    0.74
  -2  -1  -9   32.37    0.67
   2  -1   9   31.60    0.66
  -2  -1  -9   31.46    0.71
   2  -1   9   31.70    0.74
  -2  -1  -9   31.79    0.69
   2  -1   9   31.58    0.70
  -2  -1  -9   31.89    0.67
   2  -1   9   31.47    0.75
   2  -1   9   31.52    0.72
   2  -1   9   31.22    0.67
   2   1   9   31.71    0.69
   2   1   9   31.05    0.73
   2   1   9   30.92    0.74
   2   1   9   30.64    0.73
  -2   1  -9   31.00    0.69
   2   1   9   31.32    0.70
   2   1   9   31.55    0.71
  -2   1  -9   31.58    0.74
  -2   1  -9   31.32    0.70
  -2   1  -9   31.33    0.72
  -2   1  -9   31.45    0.70
   2   1   9   32.65    0.68
  -2   1  -9   31.82    0.75
  -2   1  -9   31.98    0.68
  -2   1  -9   31.80    0.70
  -2  -1  -7  122.20    2.45
   2  -1   7  124.47    2.39
   2  -1   7  120.69    2.44
   2  -1   7  123.95    2.41
  -2  -1  -7  122.91    2.43
  -2  -1  -7  122.19    2.46
  -2  -1  -7  124.22    2.42
   2  -1   7  125.31    2.47
   2  -1   7  123.91    2.40
   2  -1   7  125.13    2.43
  -2  -1  -7  122.78    2.43
  -2  -1  -7  125.19    2.39
   2  -1   7  117.57    2.46
   2   1   7  119.21    2.46
   2   1   7  120.62    2.42
  -2   1  -7  122.19    2.43
   2   1   7  120.36    2.43
   2   1   7  122.09    2.45
  -2   1  -7  119.80    2.43
   2   1   7  123.82    2.42
   2   1   7  122.39    2.46
  -2   1  -7  120.50    2.46
  -2   1  -7  121.97    2.46
  -2   1  -7  124.76    2.43
   2   1   7  125.44    2.40
  -2   1  -7  123.90    2.42
   2   1   7  120.77    2.43
  -2  -1  -5   64.36    1.31
   2  -1   5   64.65    1.32
  -2  -1  -5   64.86    1.31
  -2  -1  -5   62.67    1.30
   2  -1   5   63.89    1.28
  -2  -1  -5   64.10    1.29
  -2  -1  -5   64.46    1.29
   2  -1   5   64.06    1.29
  -2  -1  -5   63.29    1.29
   2  -1   5   63.71    1.28
   2  -1   5   63.30    1.30
   2  -1   5   67.00    1.30
   2  -1   5   63.91    1.32
   2  -1   5   64.34    1.27
   2   1   5   67.09    1.26
  -2   1  -5   65.40    1.31
   2   1   5   64.66    1.29
  -2   1  -5   65.71    1.28
   2   1   5   63.82    1.30
   2   1   5   63.51    1.31
   2   1   5   63.62    1.32
   2   1   5   63.96    1.29
   2   1   5   63.31    1.29
  -2   1  -5   64.22    1.32
  -2   1  -5   65.38    1.28
  -2   1  -5   64.74    1.26
  -2   1  -5   62.96    1.30
   2   1   5   63.75    1.31
  -2   1  -5   66.23    1.32
  -2   1  -5   63.28    1.29
   2  -1   3   61.18    1.23
  -2  -1  -3   60.52    1.25
  -2  -1  -3   63.38    1.25
  -2  -1  -3   62.20    1.25
  -2  -1  -3   62.23    1.25
  -2  -1  -3   63.64    1.26
   2  -1   3   62.06    1.25
  -2  -1  -3   63.68    1.26
   2  -1   3   62.84    1.27
   2  -1   3   63.24    1.25
   2  -1   3   62.63    1.27
   2  -1   3   62.62    1.25
  -2  -1  -3   63.64    1.25
  -2  -1  -3   62.66    1.24
  -2   1  -3   62.46    1.25
  -2   1  -3   64.69    1.25
  -2   1  -3   65.08    1.22
  -2   1  -3   62.92    1.27
   2   1   3   61.56    1.25
   2   1   3   62.62    1.25
   2   1   3   62.46    1.26
   2   1   3   62.19    1.26
  -2   1  -3   62.25    1.25
  -2   1  -3   62.59    1.23
   2   1   3   67.77    1.22
   2   1   3   60.63    1.25
  -2   1  -3   63.49    1.25
   2   1   3   63.56    1.28
  -2  -1  -1   10.84    0.23
  -2  -1  -1   10.17    0.21
  -2  -1  -1    9.88    0.23
   2  -1   1    9.75    0.23
  -2  -1  -1   10.04    0.23
  -2  -1  -1   10.18    0.23
   2  -1   1    9.80    0.23
   2  -1   1    9.86    0.23
  -2  -1  -1    9.85    0.23
   2  -1   1    9.61    0.22
   2  -1   1   10.07    0.23
  -2  -1  -1   10.11    0.23
  -2   1  -1    9.87    0.22
   2   1   1   10.04    0.23
   2   1   1    9.77    0.23
  -2   1  -1    9.82    0.23
   2   1   1   10.83    0.20
  -2   1  -1    9.84    0.23
  -2   1  -1   10.22    0.22
   2   1   1    9.81    0.23
   2   1   1    9.72    0.23
  -2   1  -1   10.17    0.23
  -2   1  -1   10.06    0.24
   2   1   1    9.92    0.24
   2   1   1    9.74    0.23
   2   1   1    9.96    0.21
  -2   1  -1    9.76    0.23
   2  -1  -1   -0.02    0.04
   2  -1  -1   -0.06    0.04
  -2  -1   1   -0.10    0.04
  -2  -1   1   -0.10    0.04
   2  -1  -1   -0.11    0.03
  -2  -1   1   -0.12    0.02
  -2  -1   1    0.01    0.05
  -2  -1   1   -0.07    0.05
   2  -1  -1   -0.08    0.05
   2  -1  -1   -0.13    0.05
  -2  -1   1   -0.08    0.02
  -2  -1   1   -0.05    0.05
  -2  -1   1   -0.13    0.04
   2  -1  -1   -0.07    0.05
  -2   1   1   -0.09    0.04
  -2   1   1    0.01    0.03
   2   1  -1   -0.13    0.04
   2   1  -1   -0.14    0.04
  -2   1   1   -0.01    0.04
  -2   1   1   -0.09    0.04
   2   1  -1   -0.14    0.05
   2   1  -1    0.00    0.05
   2   1  -1   -0.03    0.05
   2   1  -1   -0.07    0.05
  -2   1   1    0.02    0.05
  -2   1   1   -0.12    0.04
  -2   1   1   -0.05    0.05
  -2  -1   3  105.99    2.04
  -2  -1   3  104.67    2.04
   2  -1  -3  104.47    2.03
   2  -1  -3  104.20    2.04
   2  -1  -3  102.11    2.03
   2  -1  -3  102.54    2.03
  -2  -1   3  104.16    2.01
   2  -1  -3  103.68    2.04
   2  -1  -3  101.83    2.01
  -2  -1   3  104.82    2.02
   2  -1  -3  100.84    2.04
  -2  -1   3  103.27    2.03
  -2  -1   3  104.51    2.04
  -2  -1   3  102.09    2.04
   2   1  -3  101.96    2.04
  -2   1   3  104.64    2.05
   2   1  -3  106.36    2.04
  -2   1   3  103.79    2.03
   2   1  -3  101.93    2.04
   2   1  -3  105.99    2.01
  -2   1   3  101.38    2.04
  -2   1   3  104.50    2.02
   2   1  -3   98.50    2.01
   2   1  -3  105.61    2.04
  -2   1   3  102.28    2.03
  -2   1   3  103.08    2.04
  -2   1   3  105.67    2.03
   2   1  -3  106.04    2.02
   2  -1  -5   75.49    1.42
  -2  -1   5   74.02    1.45
   2  -1  -5   72.73    1.46
  -2  -1   5   73.06    1.47
  -2  -1   5   74.83    1.47
   2  -1  -5   70.07    1.47
   2  -1  -5   70.77    1.47
  -2  -1   5   73.58    1.46
  -2  -1   5   73.72    1.42
   2  -1  -5   72.55    1.46
   2  -1  -5   73.88    1.48
   2  -1  -5   73.97    1.46
   2  -1  -5   74.76    1.46
  -2   1   5   71.66    1.47
   2   1  -5   71.66    1.48
   2   1  -5   72.39    1.46
   2   1  -5   71.38    1.45
   2   1  -5   74.73    1.43
  -2   1   5   73.56    1.46
  -2   1   5   70.73    1.47
   2   1  -5   72.72    1.47
  -2   1   5   73.81    1.48
  -2   1   5   72.47    1.46
  -2   1   5   71.63    1.46
   2   1  -5   73.70    1.45
   2   1  -5   71.47    1.47
   2   1  -5   72.80    1.46
  -2   1   5   73.41    1.43
   2  -1  -7    0.05    0.03
  -2  -1   7    0.06    0.03
   2  -1  -7    0.17    0.04
   2  -1  -7    0.07    0.03
  -2  -1   7    0.14    0.04
  -2  -1   7    0.06    0.04
   2  -1  -7    0.12    0.04
  -2  -1   7    0.05    0.03
   2  -1  -7    0.07    0.03
  -2  -1   7    0.11    0.04
   2  -1  -7    0.06    0.04
   2  -1  -7    0.11    0.03
  -2  -1   7    0.11    0.03
  -2  -1   7    0.09    0.04
  -2   1   7    0.10    0.04
  -2   1   7    0.06    0.04
   2   1  -7    0.13    0.04
  -2   1   7    0.10    0.04
  -2   1   7    0.06    0.03
   2   1  -7    0.04    0.03
  -2   1   7    0.06    0.04
  -2   1   7    0.09    0.04
   2   1  -7    0.13    0.04
   2   1  -7    0.18    0.04
   2   1  -7    0.15    0.04
   2   1  -7    0.06    0.03
  -2   1   7    0.08    0.02
   2   1  -7    0.08    0.03
  -2   1   7    0.07    0.04
   2  -1  -9    0.02    0.04
   2  -1  -9   -0.05    0.04
   2  -1  -9    0.06    0.04
  -2  -1   9    0.01    0.04
   2  -1  -9    0.03    0.04
  -2  -1   9    0.09    0.04
   2  -1  -9    0.11    0.05
   2  -1  -9    0.06    0.03
   2  -1  -9    0.02    0.04
  -2  -1   9    0.02    0.03
  -2  -1   9    0.01    0.04
  -2  -1   9    0.16    0.04
  -2  -1   9   -0.03    0.04
  -2  -1   9    0.05    0.04
   2   1  -9   -0.02    0.04
  -2   1   9    0.16    0.05
  -2   1   9    0.02    0.04
   2   1  -9    0.01    0.05
  -2   1   9    0.06    0.04
   2   1  -9    0.01    0.04
   2   1  -9    0.04    0.03
  -2   1   9    0.08    0.05
  -2   1   9    0.13    0.06
  -2   1   9    0.05    0.02
   2   1  -9    0.08    0.05
   2   1  -9    0.09    0.05
  -2   1   9    0.03    0.04
   2   1  -9    0.17    0.05
   2  -1 -11   17.78    0.44
   2  -1 -11   17.28    0.49
  -2  -1  11   17.73    0.49
  -2  -1  11   17.80    0.47
   2  -1 -11   17.30    0.46
   2  -1 -11   17.87    0.43
  -2  -1  11   17.40    0.46
   2  -1 -11   18.25    0.46
   2  -1 -11   17.72    0.46
  -2  -1  11   17.54    0.50
   2  -1 -11   17.80    0.46
  -2  -1  11   17.61    0.44
  -2  -1  11   17.34    0.42
  -2  -1  11   17.24    0.43
   2   1 -11   17.10    0.39
  -2   1  11   17.75    0.49
   2   1 -11   17.66    0.49
   2   1 -11   17.94    0.47
   2   1 -11   18.26    0.46
  -2   1  11   17.69    0.45
  -2   1  11   18.37    0.49
   2   1 -11   17.70    0.44
  -2   1  11   17.68    0.49
   2   1 -11   18.11    0.47
   2   1 -11   17.88    0.46
   2   1 -11   17.70    0.42
  -2   1  11   17.57    0.47
  -2   1  11   17.72    0.47
  -2   1  11   17.59    0.46
   2  -1 -13   68.53    1.45
   2  -1 -13   66.05    1.42
  -2  -1  13   66.23    1.43
   2  -1 -13   65.33    1.38
  -2  -1  13   66.45    1.38
   2  -1 -13   67.16    1.40
   2  -1 -13   67.39    1.41
  -2  -1  13   66.50    1.49
  -2  -1  13   66.96    1.40
   2  -1 -13   67.39    1.48
  -2  -1  13   68.38    1.39
  -2  -1  13   66.21    1.45
   2  -1 -13   67.13    1.44
  -2  -1  13   67.70    1.48
   2  -1 -13   66.75    1.43
   2  -1 -13   66.74    1.45
   2   1 -13   65.06    1.47
   2   1 -13   66.89    1.44
  -2   1  13   66.84    1.45
  -2   1  13   66.89    1.48
   2   1 -13   68.07    1.45
   2   1 -13   67.04    1.38
   2   1 -13   66.96    1.43
  -2   1  13   67.28    1.48
  -2   1  13   66.65    1.43
  -2   1  13   67.89    1.47
   2   1 -13   66.55    1.43
  -2   1  13   66.51    1.42
  -2   1  13   68.46    1.44
   2   1 -13   67.52    1.40
   2   1 -13   65.94    1.34
   2  -1 -15    3.55    0.20
  -2  -1  15    3.54    0.25
   2  -1 -15    3.79    0.25
  -2  -1  15    3.99    0.21
   2  -1 -15    3.77    0.22
  -2  -1  15    3.65    0.23
   2  -1 -15    3.55    0.18
   2  -1 -15    3.93    0.23
  -2  -1  15    3.60    0.18
   2  -1 -15    3.65    0.23
   2  -1 -15    3.77    0.22
  -2  -1  15    3.73    0.18
   2  -1 -15    3.73    0.20
  -2  -1  15    3.84    0.27
  -2  -1  15    3.74    0.23
   2   1 -15    3.99    0.18
   2   1 -15    3.69    0.20
  -2   1  15    3.77    0.23
   2   1 -15    3.86    0.22
  -2   1  15    3.80    0.21
   2   1 -15    3.60    0.24
  -2   1  15    3.91    0.25
   2   1 -15    3.69    0.15
  -2   1  15    3.72    0.23
  -2   1  15    3.88    0.25
  -2   1  15    4.45    0.26
   2   1 -15    3.91    0.24
   2   1 -15    3.68    0.23
   2   1 -15    3.21    0.24
  -2   1  15    4.06    0.23
   2  -1 -17    5.59    0.30
  -2  -1  17    5.77    0.30
   2  -1 -17    6.44    0.30
  -2  -1  17    5.28    0.33
  -2  -1  17    6.36    0.32
   2  -1 -17    5.66    0.27
   2  -1 -17    6.15    0.25
   2  -1 -17    6.01    0.29
  -2  -1  17    6.33    0.36
  -2  -1  17    5.79    0.31
   2  -1 -17    5.74    0.27
   2  -1 -17    6.12    0.35
  -2  -1  17    6.12    0.26
   2   1 -17    6.00    0.20
  -2   1  17    6.27    0.34
  -2   1  17    6.19    0.34
  -2   1  17    6.18    0.31
  -2   1  17    6.21    0.29
   2   1 -17    5.89    0.30
   2   1 -17    6.57    0.32
   2   1 -17    5.67    0.29
   2   1 -17    6.24    0.35
  -2   1  17    6.04    0.33
   2   1 -17    6.03    0.27
   2   1 -17    5.89    0.24
  -2   1  17    6.59    0.34
   2  -1 -19   -0.06    0.11
  -2  -1  19   -0.02    0.10
   2  -1 -19    0.08    0.10
  -2  -1  19    0.10    0.15
  -2  -1  19   -0.13    0.14
  -2  -1  19    0.00    0.13
  -2  -1  19    0.01    0.10
   2  -1 -19    0.15    0.16
   2  -1 -19   -0.06    0.14
   2  -1 -19    0.18    0.16
   2  -1 -19    0.09    0.14
  -2  -1  19   -0.08    0.12
   2  -1 -19   -0.01    0.12
  -2  -1  19    0.22    0.15
   2  -1 -19    0.09    0.11
   2   1 -19   -0.02    0.07
  -2   1  19   -0.03    0.14
  -2   1  19    0.19    0.14
  -2   1  19   -0.03    0.13
   2   1 -19    0.01    0.13
   2   1 -19    0.03    0.15
   2   1 -19    0.04    0.11
   2   1 -19    0.02    0.09
   2   1 -19    0.01    0.15
   2   1 -19   -0.04    0.12
   2   1 -19   -0.13    0.14
  -2   1  19    0.29    0.13
  -2   1  19   -0.26    0.14
  -2   1  19    0.05    0.13
  -2  -1  21   13.91    0.47
   2  -1 -21   14.87    0.55
  -2  -1  21   12.96    0.64
  -2  -1  21   13.68    0.56
   2  -1 -21   14.31    0.50
  -2  -1  21   14.52    0.58
   2  -1 -21   15.42    0.58
  -2  -1  21   13.62    0.57
   2  -1 -21   14.32    0.45
   2  -1 -21   14.19    0.64
   2  -1 -21   14.25    0.51
  -2  -1  21   13.60    0.61
   2  -1 -21   13.54    0.58
   2  -1 -21   13.94    0.55
  -2  -1  21   14.11    0.43
  -2   1  21   13.49    0.37
   2   1 -21   14.37    0.55
   2   1 -21   13.76    0.54
  -2   1  21   14.25    0.51
   2   1 -21   14.17    0.57
   2   1 -21   14.18    0.55
  -2   1  21   13.85    0.58
  -2   1  21   14.16    0.60
   2   1 -21   14.00    0.38
  -2   1  21   13.99    0.53
   2   1 -21   14.42    0.47
   2   1 -21   13.28    0.58
   2   1 -21   14.37    0.64
   2   1 -21   14.75    0.51
  -2   1  21   14.40    0.62
  -2   1  21   14.01    0.64
  -2   1  21   13.62    0.54
   2  -1 -23   -0.02    0.23
   2  -1 -23    0.15    0.20
   2  -1 -23    0.25    0.16
  -2  -1  23   -0.29    0.21
  -2  -1  23    0.51    0.28
   2  -1 -23    0.10    0.23
   2  -1 -23   -0.13    0.18
  -2  -1  23    0.51    0.23
   2  -1 -23    0.30    0.28
  -2  -1  23    0.25    0.17
   2  -1 -23    0.22    0.25
  -2  -1  23    0.25    0.20
  -2  -1  23    0.02    0.24
  -2   1  23    0.19    0.23
   2   1 -23    0.02    0.23
   2   1 -23   -0.03    0.19
  -2   1  23    0.49    0.26
   2   1 -23    0.28    0.18
  -2   1  23    0.11    0.22
   2   1 -23    0.45    0.26
   2   1 -23    0.08    0.24
  -2   1  23    0.22    0.22
   2   1 -23    0.19    0.23
   2  -2  22    0.96    0.32
   2  -2  22    0.39    0.16
   2  -2  22    0.69    0.31
   2  -2  22    0.43    0.21
  -2  -2 -22    0.27    0.23
  -2  -2 -22    0.72    0.19
  -2  -2 -22    0.74    0.23
   2  -2  22    0.91    0.26
  -2  -2 -22    0.59    0.30
   2  -2  22    0.57    0.22
  -2  -2 -22    0.62    0.22
  -2  -2 -22    0.52    0.22
  -2  -2 -22    0.45    0.23
   2  -2  22    0.40    0.25
  -2   2 -22    0.78    0.20
   2   2  22    0.77    0.25
   2   2  22    0.59    0.29
   2   2  22    0.71    0.27
  -2   2 -22    0.24    0.24
   2   2  22    0.68    0.23
   2   2  22    0.44    0.25
   2   2  22    0.40    0.20
  -2   2 -22    0.53    0.22
  -2   2 -22    0.59    0.28
  -2   2 -22    0.69    0.17
   2  -2  20    0.91    0.18
   2  -2  20    0.52    0.13
   2  -2  20    0.61    0.20
  -2  -2 -20    0.76    0.21
   2  -2  20    0.49    0.18
   2  -2  20    0.56    0.23
  -2  -2 -20    0.91    0.23
   2  -2  20    0.27    0.22
  -2  -2 -20    0.19    0.17
  -2  -2 -20    0.47    0.15
  -2  -2 -20    0.47    0.18
   2  -2  20    0.46    0.20
  -2  -2 -20    0.64    0.20
  -2   2 -20    0.74    0.18
  -2   2 -20    0.50    0.20
  -2   2 -20    0.53    0.23
   2   2  20    0.82    0.20
   2   2  20    0.62    0.19
   2   2  20    0.24    0.18
   2   2  20    0.39    0.20
  -2   2 -20    0.66    0.19
  -2   2 -20    0.32    0.21
  -2   2 -20    0.65    0.13
   2   2  20    0.47    0.18
   2   2  20    0.87    0.22
   2   2  20    0.32    0.20
  -2   2 -20    0.59    0.14
  -2   2 -20    0.47    0.15
   2   2  20    0.49    0.16
   2  -2  18    1.18    0.16
  -2  -2 -18    1.38    0.18
   2  -2  18    1.71    0.24
   2  -2  18    1.28    0.14
   2  -2  18    1.10    0.16
  -2  -2 -18    1.63    0.21
  -2  -2 -18    1.32    0.17
  -2  -2 -18    1.41    0.15
   2  -2  18    1.51    0.18
  -2  -2 -18    1.30    0.19
   2  -2  18    1.45    0.21
   2   2  18    1.53    0.18
   2   2  18    1.64    0.20
  -2   2 -18    1.57    0.20
  -2   2 -18    1.55    0.21
  -2   2 -18    1.44    0.18
   2   2  18    1.44    0.19
   2   2  18    1.43    0.21
  -2   2 -18    1.49    0.20
   2   2  18    1.44    0.22
  -2   2 -18    0.92    0.17
   2   2  18    1.58    0.17
   2   2  18    1.36    0.19
  -2   2 -18    1.73    0.20
  -2   2 -18    1.02    0.18
  -2   2 -18    2.13    0.27
   2   2  18    1.17    0.19
   2  -2  16    2.67    0.22
   2  -2  16    2.76    0.22
  -2  -2 -16    2.91    0.25
  -2  -2 -16    2.86    0.12
   2  -2  16    2.82    0.18
   2  -2  16    2.54    0.27
  -2  -2 -16    2.93    0.23
  -2  -2 -16    2.65    0.26
  -2  -2 -16    2.93    0.20
   2  -2  16    2.81    0.26
  -2  -2 -16    2.84    0.22
   2  -2  16    2.92    0.22
  -2  -2 -16    2.86    0.17
  -2  -2 -16    3.04    0.27
  -2   2 -16    2.54    0.25
  -2   2 -16    3.12    0.19
   2   2  16    2.85    0.25
   2   2  16    2.80    0.21
  -2   2 -16    2.94    0.26
   2   2  16    2.72    0.24
   2   2  16    2.96    0.20
  -2   2 -16    2.63    0.24
   2   2  16    3.00    0.26
   2   2  16    2.92    0.24
  -2   2 -16    2.45    0.20
  -2   2 -16    3.10    0.27
  -2   2 -16    2.91    0.22
   2   2  16    2.62    0.27
   2  -2  14    4.77    0.27
  -2  -2 -14    4.92    0.22
  -2  -2 -14    5.15    0.25
  -2  -2 -14    4.95    0.19
   2  -2  14    4.68    0.20
   2  -2  14    4.46    0.28
  -2  -2 -14    4.72    0.27
   2  -2  14    5.09    0.24
  -2  -2 -14    4.66    0.16
  -2  -2 -14    5.26    0.26
   2  -2  14    4.83    0.23
  -2  -2 -14    5.24    0.25
  -2  -2 -14    5.21    0.26
   2  -2  14    5.11    0.24
  -2   2 -14    4.91    0.22
  -2   2 -14    4.72    0.23
  -2   2 -14    4.99    0.27
   2   2  14    5.02    0.27
   2   2  14    5.08    0.21
   2   2  14    4.62    0.25
  -2   2 -14    5.07    0.21
  -2   2 -14    4.99    0.27
  -2   2 -14    4.88    0.24
  -2   2 -14    4.69    0.27
   2   2  14    5.15    0.24
   2   2  14    4.53    0.28
   2   2  14    4.90    0.27
   2   2  14    4.90    0.22
  -2  -2 -12   62.41    1.28
   2  -2  12   62.52    1.40
   2  -2  12   64.29    1.35
  -2  -2 -12   61.54    1.35
   2  -2  12   62.22    1.39
  -2  -2 -12   61.51    1.35
  -2  -2 -12   62.35    1.26
  -2  -2 -12   62.45    1.38
  -2  -2 -12   62.23    1.32
   2  -2  12   61.70    1.31
   2  -2  12   62.26    1.30
   2  -2  12   62.54    1.35
  -2  -2 -12   61.84    1.38
  -2  -2 -12   63.33    1.35
   2   2  12   64.69    1.39
  -2   2 -12   62.15    1.29
   2   2  12   63.37    1.30
  -2   2 -12   63.40    1.39
   2   2  12   62.47    1.35
   2   2  12   64.56    1.39
  -2   2 -12   64.22    1.34
   2   2  12   60.73    1.33
  -2   2 -12   62.76    1.32
  -2   2 -12   62.15    1.33
   2   2  12   63.33    1.42
   2   2  12   62.97    1.38
  -2   2 -12   63.48    1.40
  -2   2 -12   60.87    1.35
   2   2  12   61.72    1.31
  -2  -2 -10   97.89    2.01
  -2  -2 -10   97.16    1.96
  -2  -2 -10   95.71    2.01
   2  -2  10   92.67    1.98
   2  -2  10   95.97    1.90
   2  -2  10   97.30    2.02
  -2  -2 -10   98.10    1.91
  -2  -2 -10   94.73    1.98
  -2  -2 -10   95.75    1.98
   2  -2  10   96.17    1.94
  -2  -2 -10   97.29    1.98
   2  -2  10   99.43    1.98
   2  -2  10   95.07    2.01
   2  -2  10   96.12    1.94
  -2   2 -10  100.72    1.95
  -2   2 -10   96.84    1.98
  -2   2 -10   95.31    2.01
  -2   2 -10   96.49    1.97
   2   2  10   97.14    2.00
  -2   2 -10   98.46    2.02
   2   2  10   95.94    1.97
   2   2  10   95.55    2.00
   2   2  10   98.00    2.02
   2   2  10   96.67    1.96
   2   2  10   95.62    1.93
   2   2  10   95.94    1.98
  -2   2 -10   95.65    1.97
   2   2  10   98.04    2.04
  -2   2 -10  101.44    1.93
   2   2  10   94.82    1.95
  -2  -2  -8   10.86    0.31
  -2  -2  -8   10.74    0.24
   2  -2   8   10.34    0.32
  -2  -2  -8   10.74    0.31
   2  -2   8   10.91    0.27
  -2  -2  -8   10.52    0.30
  -2  -2  -8   10.54    0.31
   2  -2   8   10.44    0.30
  -2  -2  -8   10.73    0.30
  -2  -2  -8   10.47    0.29
   2  -2   8   10.79    0.32
   2  -2   8   10.73    0.28
   2  -2   8   10.91    0.24
   2  -2   8   10.59    0.30
   2   2   8   10.68    0.31
   2   2   8   10.72    0.31
  -2   2  -8   10.84    0.28
  -2   2  -8   10.81    0.29
   2   2   8   10.49    0.29
  -2   2  -8   10.77    0.26
   2   2   8   10.17    0.30
  -2   2  -8   11.73    0.33
  -2   2  -8   10.86    0.32
  -2   2  -8   10.85    0.31
   2   2   8   11.10    0.33
  -2   2  -8   10.47    0.31
   2   2   8   10.91    0.26
   2   2   8   10.54    0.28
   2   2   8   10.76    0.29
   2   2   8   11.00    0.34
  -2  -2  -6    4.42    0.16
  -2  -2  -6    4.20    0.16
   2  -2   6    4.53    0.12
   2  -2   6    4.34    0.13
   2  -2   6    4.21    0.16
   2  -2   6    4.18    0.17
   2  -2   6    4.47    0.17
  -2  -2  -6    4.56    0.16
   2  -2   6    4.51    0.16
  -2  -2  -6    4.35    0.15
   2  -2   6    4.23    0.15
  -2  -2  -6    4.33    0.14
  -2  -2  -6    4.39    0.16
  -2  -2  -6    4.45    0.11
  -2   2  -6    4.64    0.13
  -2   2  -6    4.40    0.15
   2   2   6    4.39    0.16
   2   2   6    4.37    0.16
   2   2   6    4.31    0.16
  -2   2  -6    4.42    0.17
  -2   2  -6    4.34    0.16
  -2   2  -6    4.72    0.17
  -2   2  -6    4.51    0.15
   2   2   6    4.44    0.15
  -2   2  -6    4.40    0.14
   2   2   6    4.46    0.11
  -2   2  -6    4.51    0.17
   2   2   6    4.58    0.15
   2   2   6    4.56    0.18
   2   2   6    4.34    0.14
   2   2   6    4.86    0.18
   2   2   6    4.55    0.12
  -2  -2  -4   39.35    0.80
  -2  -2  -4   38.20    0.80
   2  -2   4   39.47    0.82
   2  -2   4   39.19    0.82
   2  -2   4   38.95    0.82
   2  -2   4   39.06    0.81
  -2  -2  -4   38.47    0.81
  -2  -2  -4   38.92    0.81
   2  -2   4   39.04    0.80
   2  -2   4   38.88    0.81
   2  -2   4   38.28    0.77
  -2  -2  -4   37.46    0.83
  -2  -2  -4   38.62    0.81
  -2  -2  -4   39.09    0.79
   2   2   4   39.36    0.84
  -2   2  -4   40.65    0.77
   2   2   4   38.85    0.81
  -2   2  -4   38.09    0.82
  -2   2  -4   39.38    0.83
  -2   2  -4   38.57    0.79
   2   2   4   38.69    0.81
   2   2   4   38.03    0.80
  -2   2  -4   38.29    0.80
   2   2   4   39.07    0.84
  -2   2  -4   38.29    0.81
   2   2   4   39.48    0.80
   2   2   4   38.99    0.81
  -2   2  -4   39.58    0.82
  -2   2  -4   37.13    0.80
   2   2   4   38.70    0.80
   2   2   4   40.45    0.77
   2   2   4   38.03    0.81
  -2  -2  -2    0.74    0.05
  -2  -2  -2    0.83    0.03
   2  -2   2    0.75    0.06
  -2  -2  -2    0.71    0.04
  -2  -2  -2    0.94    0.07
   2  -2   2    0.74    0.05
  -2  -2  -2    0.76    0.05
  -2  -2  -2    0.80    0.05
  -2  -2  -2    0.87    0.05
   2  -2   2    0.70    0.05
  -2  -2  -2    0.75    0.06
  -2  -2  -2    0.73    0.06
  -2  -2  -2    0.80    0.06
   2  -2   2    0.71    0.06
   2  -2   2    0.82    0.05
   2  -2   2    0.69    0.06
  -2  -2  -2    0.71    0.06
   2   2   2    0.62    0.05
   2   2   2    0.75    0.06
  -2   2  -2    0.77    0.03
  -2   2  -2    0.74    0.06
   2   2   2    0.69    0.06
  -2   2  -2    0.75    0.06
  -2   2  -2    0.78    0.04
  -2   2  -2    0.79    0.05
   2   2   2    0.75    0.05
   2   2   2    0.75    0.05
   2   2   2    0.75    0.05
   2   2   2    0.71    0.04
   2   2   2    0.77    0.06
  -2   2  -2    0.76    0.06
   2   2   2    0.88    0.07
  -2  -2   0    2.60    0.08
   2  -2   0    2.40    0.09
   2  -2   0    2.48    0.09
  -2  -2   0    2.44    0.08
  -2  -2   0    2.53    0.09
   2  -2   0    2.43    0.09
  -2  -2   0    2.46    0.09
   2  -2   0    2.38    0.09
   2  -2   0    2.55    0.09
  -2  -2   0    2.60    0.08
  -2  -2   0    2.39    0.09
   2  -2   0    2.53    0.07
  -2  -2   0    2.70    0.09
  -2  -2   0    2.56    0.08
  -2  -2   0    2.40    0.09
   2  -2   0    2.49    0.09
   2  -2   0    2.45    0.08
  -2  -2   0    2.50    0.09
  -2   2   0    2.57    0.07
  -2   2   0    2.58    0.09
   2   2   0    2.56    0.09
  -2   2   0    2.54    0.07
  -2   2   0    2.44    0.09
   2   2   0    2.59    0.09
   2   2   0    2.56    0.09
   2   2   0    2.54    0.08
  -2   2   0    2.62    0.10
  -2   2   0    2.55    0.09
  -2   2   0    2.56    0.09
   2   2   0    2.42    0.08
   2   2   0    2.60    0.09
   2   2   0    2.37    0.08
  -2   2   0    2.58    0.09
  -2   2   0    2.35    0.09
  -2   2   0    2.37    0.09
  -2   2   0    2.35    0.09
  -2  -2   2   38.48    0.74
  -2  -2   2   38.39    0.77
  -2  -2   2   38.70    0.78
  -2  -2   2   37.62    0.76
  -2  -2   2   37.71    0.78
  -2  -2   2   38.28    0.75
  -2  -2   2   36.59    0.79
   2  -2  -2   39.57    0.75
   2  -2  -2   38.28    0.78
   2  -2  -2   38.17    0.78
   2  -2  -2   38.67    0.78
   2  -2  -2   37.09    0.79
   2  -2  -2   37.62    0.78
  -2  -2   2   35.79    0.78
  -2  -2   2   37.25    0.78
   2  -2  -2   38.66    0.76
   2   2  -2   38.37    0.76
  -2   2   2   37.57    0.77
   2   2  -2   37.56    0.77
  -2   2   2   38.63    0.78
   2   2  -2   37.88    0.78
  -2   2   2   36.79    0.77
   2   2  -2   35.97    0.77
  -2   2   2   38.24    0.75
   2   2  -2   38.52    0.75
   2   2  -2   37.42    0.78
  -2   2   2   38.32    0.78
   2   2  -2   37.12    0.77
   2   2  -2   37.87    0.74
  -2   2   2   36.39    0.78
  -2   2   2   37.19    0.76
  -2   2   2   36.71    0.78
  -2  -2   4    8.95    0.21
  -2  -2   4    8.79    0.21
   2  -2  -4    8.84    0.25
   2  -2  -4    8.94    0.24
   2  -2  -4    8.88    0.23
   2  -2  -4    8.79    0.24
   2  -2  -4    9.02    0.23
  -2  -2   4    8.45    0.24
  -2  -2   4    8.73    0.24
  -2  -2   4    9.09    0.24
   2  -2  -4    8.66    0.24
  -2   2   4    9.01    0.24
   2   2  -4    9.28    0.20
   2   2  -4    8.63    0.23
  -2   2   4    9.17    0.24
  -2   2   4    8.70    0.23
  -2   2   4    8.94    0.23
   2   2  -4    8.99    0.24
  -2   2   4    9.19    0.20
   2   2  -4    8.65    0.24
   2   2  -4    8.75    0.21
   2   2  -4    9.13    0.19
   2   2  -4    9.06    0.25
   2   2  -4    9.14    0.24
  -2   2   4    8.96    0.24
  -2  -2   6    4.37    0.13
  -2  -2   6    4.43    0.15
  -2  -2   6    4.67    0.17
   2  -2  -6    4.48    0.17
  -2  -2   6    4.42    0.17
  -2  -2   6    4.31    0.16
   2  -2  -6    4.52    0.16
   2  -2  -6    4.46    0.17
  -2  -2   6    4.69    0.15
  -2  -2   6    4.42    0.17
   2  -2  -6    4.52    0.16
   2  -2  -6    4.34    0.16
   2  -2  -6    4.38    0.16
  -2  -2   6    4.50    0.16
  -2   2   6    4.56    0.17
  -2   2   6    4.39    0.16
   2   2  -6    4.48    0.11
   2   2  -6    4.63    0.15
  -2   2   6    4.59    0.17
   2   2  -6    4.36    0.16
   2   2  -6    4.47    0.16
   2   2  -6    4.35    0.16
   2   2  -6    4.66    0.17
  -2   2   6    4.46    0.16
  -2   2   6    4.57    0.16
   2   2  -6    4.65    0.13
  -2   2   6    4.64    0.11
   2   2  -6    4.71    0.13
  -2  -2   8    1.84    0.12
  -2  -2   8    1.93    0.11
  -2  -2   8    2.09    0.13
  -2  -2   8    2.05    0.13
  -2  -2   8    2.06    0.08
   2  -2  -8    1.83    0.11
   2  -2  -8    1.86    0.11
  -2  -2   8    1.94    0.12
   2  -2  -8    1.86    0.12
   2  -2  -8    1.87    0.12
  -2  -2   8    1.94    0.09
   2  -2  -8    1.81    0.12
   2  -2  -8    2.01    0.13
  -2   2   8    1.81    0.12
   2   2  -8    2.01    0.09
  -2   2   8    1.95    0.13
   2   2  -8    1.86    0.11
   2   2  -8    1.84    0.11
  -2   2   8    2.21    0.13
  -2   2   8    1.79    0.12
   2   2  -8    1.95    0.12
   2   2  -8    1.94    0.12
   2   2  -8    1.91    0.07
   2   2  -8    2.03    0.13
   2   2  -8    2.01    0.09
  -2   2   8    1.98    0.13
  -2   2   8    2.05    0.13
  -2  -2  10  147.52    3.00
   2  -2 -10  149.82    3.00
   2  -2 -10  150.04    3.00
  -2  -2  10  148.71    2.94
  -2  -2  10  147.29    2.98
  -2  -2  10  150.84    2.93
   2  -2 -10  149.73    2.98
  -2  -2  10  149.71    3.02
   2  -2 -10  149.12    3.02
  -2  -2  10  150.47    2.98
   2  -2 -10  151.19    3.00
  -2  -2  10  151.54    3.03
   2  -2 -10  152.57    2.99
  -2   2  10  150.60    3.03
   2   2 -10  145.27    3.00
   2   2 -10  148.70    3.02
   2   2 -10  151.33    2.92
   2   2 -10  151.30    3.01
   2   2 -10  148.26    2.89
  -2   2  10  146.40    2.99
  -2   2  10  147.48    3.00
   2   2 -10  151.60    2.99
  -2   2  10  151.11    3.02
   2   2 -10  151.36    3.01
  -2   2  10  149.37    3.00
  -2   2  10  150.77    3.02
   2   2 -10  149.25    2.98
  -2   2  10  149.59    3.00
   2   2 -10  150.36    2.95
   2  -2 -12    2.78    0.18
  -2  -2  12    2.76    0.13
  -2  -2  12    2.84    0.16
   2  -2 -12    2.72    0.15
   2  -2 -12    3.02    0.17
   2  -2 -12    2.75    0.18
  -2  -2  12    3.22    0.18
  -2  -2  12    2.93    0.19
   2  -2 -12    2.85    0.17
  -2  -2  12    3.08    0.20
   2  -2 -12    2.76    0.17
  -2  -2  12    3.03    0.18
  -2  -2  12    2.98    0.15
   2  -2 -12    2.99    0.19
  -2   2  12    3.03    0.18
   2   2 -12    2.84    0.17
   2   2 -12    2.87    0.12
  -2   2  12    2.77    0.19
   2   2 -12    2.96    0.18
  -2   2  12    3.18    0.19
   2   2 -12    2.97    0.18
   2   2 -12    2.78    0.18
  -2   2  12    2.96    0.19
  -2   2  12    3.36    0.18
   2   2 -12    2.84    0.15
   2   2 -12    2.85    0.14
   2   2 -12    2.93    0.09
  -2   2  12    2.98    0.19
  -2   2  12    2.61    0.19
   2   2 -12    2.86    0.19
  -2  -2  14    6.34    0.28
   2  -2 -14    6.40    0.26
   2  -2 -14    6.00    0.25
  -2  -2  14    5.86    0.30
   2  -2 -14    5.94    0.23
  -2  -2  14    6.27    0.27
   2  -2 -14    6.29    0.28
   2  -2 -14    6.12    0.27
  -2  -2  14    5.96    0.24
  -2  -2  14    6.07    0.29
  -2  -2  14    6.16    0.21
   2  -2 -14    5.98    0.23
   2  -2 -14    5.75    0.29
   2  -2 -14    6.21    0.27
  -2  -2  14    6.58    0.23
   2   2 -14    5.88    0.23
   2   2 -14    5.92    0.26
  -2   2  14    6.28    0.27
   2   2 -14    6.06    0.16
  -2   2  14    5.10    0.27
   2   2 -14    6.08    0.27
  -2   2  14    6.24    0.27
   2   2 -14    6.07    0.24
   2   2 -14    6.21    0.28
   2   2 -14    6.35    0.27
  -2   2  14    5.98    0.28
  -2   2  14    5.77    0.27
   2   2 -14    6.53    0.30
  -2   2  14    6.15    0.29
  -2   2  14    6.21    0.29
   2   2 -14    6.04    0.20
   2  -2 -16   34.00    0.81
   2  -2 -16   33.67    0.81
   2  -2 -16   33.29    0.78
  -2  -2  16   30.48    0.88
   2  -2 -16   33.60    0.78
  -2  -2  16   33.80    0.85
   2  -2 -16   34.06    0.89
  -2  -2  16   32.14    0.82
  -2  -2  16   32.77    0.88
   2  -2 -16   30.97    0.83
   2  -2 -16   34.42    0.84
  -2  -2  16   33.53    0.76
  -2  -2  16   32.82    0.79
   2   2 -16   34.66    0.85
  -2   2  16   33.73    0.84
  -2   2  16   33.12    0.87
   2   2 -16   33.40    0.83
   2   2 -16   33.26    0.84
   2   2 -16   32.99    0.80
   2   2 -16   33.54    0.89
   2   2 -16   33.63    0.85
   2   2 -16   34.64    0.78
   2   2 -16   34.16    0.75
  -2   2  16   34.31    0.88
  -2   2  16   33.72    0.84
  -2   2  16   34.13    0.84
   2   2 -16   33.43    0.68
  -2  -2  18    2.88    0.32
   2  -2 -18    2.39    0.22
   2  -2 -18    2.43    0.25
  -2  -2  18    2.59    0.28
   2  -2 -18    2.12    0.26
  -2  -2  18    2.14    0.19
  -2  -2  18    2.52    0.28
   2  -2 -18    2.12    0.22
  -2  -2  18    2.27    0.20
  -2  -2  18    2.60    0.26
   2  -2 -18    2.36    0.21
   2  -2 -18    2.33    0.31
  -2  -2  18    2.34    0.21
   2  -2 -18    2.56    0.25
  -2   2  18    2.76    0.27
   2   2 -18    2.38    0.25
  -2   2  18    2.48    0.28
   2   2 -18    2.35    0.25
  -2   2  18    2.27    0.21
   2   2 -18    2.92    0.27
   2   2 -18    2.70    0.31
   2   2 -18    2.12    0.28
   2   2 -18    2.15    0.21
   2   2 -18    2.59    0.28
  -2   2  18    2.54    0.28
  -2   2  18    2.24    0.27
  -2   2  18    2.38    0.24
   2   2 -18    2.33    0.18
  -2   2  18    2.21    0.22
  -2  -2  20   -0.02    0.19
   2  -2 -20    0.18    0.18
   2  -2 -20    0.17    0.13
  -2  -2  20   -0.01    0.14
  -2  -2  20    0.07    0.13
   2  -2 -20    0.08    0.16
  -2  -2  20    0.26    0.16
  -2  -2  20    0.06    0.15
   2  -2 -20   -0.06    0.19
   2  -2 -20    0.06    0.16
   2  -2 -20    0.23    0.16
  -2  -2  20    0.01    0.11
   2  -2 -20    0.04    0.13
   2  -2 -20    0.12    0.13
  -2  -2  20    0.13    0.18
   2   2 -20   -0.02    0.12
  -2   2  20   -0.04    0.07
   2   2 -20   -0.22    0.17
  -2   2  20    0.00    0.16
  -2   2  20    0.10    0.17
   2   2 -20   -0.17    0.15
  -2   2  20   -0.08    0.20
   2   2 -20    0.03    0.18
   2   2 -20    0.15    0.16
  -2   2  20    0.26    0.14
   2   2 -20   -0.09    0.10
  -2   2  20    0.10    0.16
   2   2 -20    0.30    0.20
  -2   2  20    0.26    0.16
   2   2 -20    0.18    0.16
  -2   2  20    0.04    0.16
  -2  -2  22   -0.18    0.22
   2  -2 -22    0.21    0.17
   2  -2 -22    0.05    0.17
  -2  -2  22    0.12    0.17
  -2  -2  22    0.08    0.16
  -2  -2  22    0.27    0.20
  -2  -2  22    0.17    0.22
  -2  -2  22   -0.04    0.20
   2  -2 -22    0.09    0.22
   2  -2 -22    0.01    0.24
   2  -2 -22    0.10    0.18
   2  -2 -22    0.03    0.20
  -2  -2  22    0.15    0.20
   2  -2 -22    0.11    0.22
  -2   2  22   -0.04    0.21
   2   2 -22    0.20    0.21
   2   2 -22    0.08    0.20
   2   2 -22    0.15    0.16
   2   2 -22   -0.22    0.17
  -2   2  22   -0.01    0.21
   2   2 -22    0.02    0.21
  -2   2  22    0.08    0.20
  -2   2  22    0.13    0.21
  -2   2  22    0.20    0.26
   2   2 -22   -0.13    0.20
   2   2 -22   -0.32    0.23
   2   2 -22   -0.16    0.24
   2   2 -22   -0.02    0.13
  -2   2  22    0.14    0.20
  -2   2  22    0.30    0.18
  -2  -3 -21    0.69    0.26
  -2  -3 -21    0.81    0.22
   2  -3  21    0.79    0.22
  -2  -3 -21    0.71    0.21
   2  -3  21    0.70    0.22
  -2  -3 -21    0.70    0.23
   2  -3  21    0.92    0.21
  -2  -3 -21    0.70    0.22
  -2  -3 -21    0.70    0.19
   2  -3  21    0.66    0.28
   2  -3  21    0.64    0.17
   2  -3  21    0.89    0.23
   2   3  21    0.46    0.34
  -2   3 -21    0.45    0.15
   2   3  21    0.43    0.22
   2   3  21    0.48    0.23
   2   3  21    0.64    0.26
  -2   3 -21    0.63    0.25
  -2   3 -21    0.73    0.21
  -2   3 -21    0.46    0.22
   2   3  21    0.40    0.24
   2   3  21    0.61    0.20
  -2   3 -21    0.62    0.13
   2   3  21    0.73    0.16
   2   3  21    0.53    0.22
  -2  -3 -19   13.42    0.54
   2  -3  19   13.88    0.51
  -2  -3 -19   13.04    0.52
   2  -3  19   13.05    0.44
   2  -3  19   13.58    0.57
  -2  -3 -19   13.14    0.52
   2  -3  19   13.76    0.60
   2  -3  19   14.14    0.49
   2  -3  19   13.17    0.49
  -2  -3 -19   13.67    0.58
   2   3  19   13.04    0.54
  -2   3 -19   12.99    0.38
   2   3  19   13.97    0.57
   2   3  19   13.79    0.59
   2   3  19   13.66    0.48
  -2   3 -19   13.01    0.52
   2   3  19   13.58    0.54
  -2   3 -19   13.50    0.49
  -2   3 -19   13.73    0.59
   2   3  19   13.20    0.44
  -2   3 -19   13.32    0.43
  -2   3 -19   12.47    0.54
   2   3  19   13.80    0.57
   2   3  19   14.19    0.56
  -2   3 -19   13.50    0.48
  -2   3 -19   13.73    0.58
   2   3  19   13.43    0.53
  -2   3 -19   13.91    0.56
   2  -3  17   -0.18    0.11
   2  -3  17   -0.11    0.10
   2  -3  17    0.06    0.10
  -2  -3 -17    0.29    0.13
  -2  -3 -17    0.19    0.14
  -2  -3 -17   -0.22    0.10
   2  -3  17    0.11    0.11
  -2  -3 -17    0.15    0.14
  -2  -3 -17   -0.06    0.08
   2  -3  17    0.06    0.11
   2  -3  17    0.00    0.15
  -2  -3 -17    0.00    0.10
  -2   3 -17    0.00    0.10
  -2   3 -17    0.18    0.09
  -2   3 -17    0.42    0.15
  -2   3 -17    0.02    0.12
  -2   3 -17    0.19    0.13
   2   3  17   -0.09    0.13
  -2   3 -17    0.11    0.11
   2   3  17    0.16    0.13
   2   3  17   -0.07    0.13
   2   3  17   -0.06    0.13
  -2   3 -17    0.01    0.12
   2   3  17    0.16    0.11
   2   3  17    0.15    0.13
  -2  -3 -15    3.10    0.20
   2  -3  15    3.22    0.22
   2  -3  15    3.06    0.23
  -2  -3 -15    3.25    0.16
   2  -3  15    2.93    0.23
  -2  -3 -15    3.69    0.26
   2  -3  15    3.58    0.28
  -2  -3 -15    3.20    0.23
  -2  -3 -15    3.18    0.25
   2  -3  15    3.09    0.19
  -2  -3 -15    3.26    0.23
  -2  -3 -15    3.30    0.24
   2  -3  15    2.84    0.25
   2  -3  15    3.18    0.20
  -2   3 -15    2.97    0.26
   2   3  15    3.06    0.24
   2   3  15    3.20    0.20
   2   3  15    2.87    0.25
  -2   3 -15    3.21    0.17
   2   3  15    3.24    0.25
  -2   3 -15    3.31    0.24
  -2   3 -15    3.30    0.21
   2   3  15    2.96    0.24
  -2   3 -15    3.32    0.25
  -2   3 -15    3.22    0.22
  -2   3 -15    3.29    0.26
   2   3  15    2.78    0.27
   2   3  15    3.23    0.23
  -2  -3 -13    5.21    0.17
   2  -3  13    4.95    0.26
  -2  -3 -13    5.18    0.25
   2  -3  13    4.90    0.24
   2  -3  13    4.98    0.21
   2  -3  13    4.85    0.22
  -2  -3 -13    4.75    0.22
  -2  -3 -13    4.75    0.14
  -2  -3 -13    5.11    0.24
  -2  -3 -13    5.24    0.26
  -2  -3 -13    4.91    0.25
  -2  -3 -13    4.77    0.24
   2  -3  13    4.97    0.27
   2  -3  13    4.90    0.24
   2   3  13    4.99    0.20
  -2   3 -13    4.84    0.26
   2   3  13    4.89    0.26
   2   3  13    5.17    0.25
  -2   3 -13    5.04    0.18
  -2   3 -13    4.82    0.21
   2   3  13    5.38    0.29
  -2   3 -13    5.06    0.25
   2   3  13    5.01    0.21
   2   3  13    4.66    0.25
   2   3  13    5.49    0.27
  -2   3 -13    5.34    0.27
   2   3  13    4.53    0.26
  -2   3 -13    4.98    0.24
  -2   3 -13    5.02    0.27
  -2   3 -13    4.66    0.23
   2   3  13    4.84    0.24
   2  -3  11  121.71    2.49
  -2  -3 -11  121.80    2.47
  -2  -3 -11  121.84    2.44
  -2  -3 -11  121.24    2.36
  -2  -3 -11  120.12    2.46
   2  -3  11  120.68    2.45
   2  -3  11  121.89    2.46
   2  -3  11  123.09    2.40
   2  -3  11  119.37    2.49
  -2  -3 -11  119.89    2.48
   2  -3  11  118.17    2.42
   2  -3  11  121.24    2.34
  -2  -3 -11  119.79    2.46
  -2  -3 -11  121.50    2.45
   2   3  11  122.81    2.47
  -2   3 -11  117.37    2.50
  -2   3 -11  121.24    2.49
   2   3  11  120.16    2.46
  -2   3 -11  120.25    2.37
  -2   3 -11  119.17    2.43
   2   3  11  119.18    2.41
   2   3  11  113.58    2.48
  -2   3 -11  119.64    2.49
   2   3  11  121.93    2.39
  -2   3 -11  122.14    2.46
  -2   3 -11  120.61    2.46
   2   3  11  122.01    2.47
  -2   3 -11  120.39    2.41
   2   3  11  119.27    2.50
   2   3  11  119.89    2.52
   2   3  11  118.74    2.43
  -2  -3  -9   62.71    1.33
  -2  -3  -9   62.80    1.34
   2  -3   9   64.33    1.36
  -2  -3  -9   63.75    1.38
  -2  -3  -9   62.09    1.32
   2  -3   9   64.60    1.34
  -2  -3  -9   64.01    1.35
   2  -3   9   62.17    1.36
  -2  -3  -9   63.62    1.34
   2  -3   9   61.21    1.28
   2  -3   9   63.64    1.24
   2  -3   9   62.04    1.35
   2  -3   9   62.60    1.31
   2  -3   9   63.15    1.33
  -2  -3  -9   63.26    1.24
  -2   3  -9   62.98    1.29
  -2   3  -9   63.44    1.32
   2   3   9   62.51    1.34
   2   3   9   62.76    1.34
   2   3   9   61.78    1.35
  -2   3  -9   62.84    1.33
  -2   3  -9   62.97    1.29
   2   3   9   62.61    1.31
  -2   3  -9   63.80    1.35
  -2   3  -9   63.91    1.36
   2   3   9   63.04    1.38
  -2   3  -9   62.98    1.38
  -2   3  -9   60.99    1.36
   2   3   9   63.28    1.30
   2   3   9   62.93    1.34
   2   3   9   64.83    1.39
  -2   3  -9   63.09    1.26
   2   3   9   63.98    1.28
  -2  -3  -7    7.01    0.22
   2  -3   7    6.83    0.23
   2  -3   7    6.86    0.22
  -2  -3  -7    6.75    0.19
   2  -3   7    6.54    0.18
   2  -3   7    6.94    0.24
   2  -3   7    6.91    0.22
   2  -3   7    6.72    0.24
   2  -3   7    6.84    0.23
  -2  -3  -7    6.85    0.22
   2  -3   7    7.14    0.21
  -2  -3  -7    7.13    0.22
  -2  -3  -7    7.09    0.23
   2   3   7    6.65    0.23
  -2   3  -7    6.98    0.25
  -2   3  -7    6.86    0.24
  -2   3  -7    6.67    0.23
  -2   3  -7    7.08    0.17
   2   3   7    6.82    0.21
   2   3   7    6.80    0.25
  -2   3  -7    7.09    0.24
   2   3   7    6.93    0.18
   2   3   7    7.00    0.22
   2   3   7    7.12    0.23
  -2   3  -7    6.68    0.22
  -2   3  -7    6.96    0.20
  -2   3  -7    6.69    0.21
  -2   3  -7    6.86    0.18
   2   3   7    6.81    0.22
   2   3   7    6.85    0.20
   2   3   7    6.98    0.22
  -2  -3  -5    2.13    0.12
   2  -3   5    2.00    0.10
  -2  -3  -5    2.22    0.11
   2  -3   5    2.06    0.11
   2  -3   5    2.09    0.11
  -2  -3  -5    2.14    0.13
   2  -3   5    2.16    0.07
   2  -3   5    2.21    0.12
   2  -3   5    2.12    0.11
  -2  -3  -5    2.25    0.09
  -2  -3  -5    2.11    0.10
   2  -3   5    2.07    0.11
  -2  -3  -5    2.39    0.10
  -2  -3  -5    2.15    0.10
   2  -3   5    2.51    0.12
  -2  -3  -5    2.07    0.07
  -2  -3  -5    1.94    0.11
   2   3   5    2.07    0.10
   2   3   5    2.33    0.11
  -2   3  -5    2.23    0.12
  -2   3  -5    2.12    0.11
   2   3   5    2.02    0.13
  -2   3  -5    2.10    0.07
  -2   3  -5    2.04    0.11
  -2   3  -5    2.18    0.11
  -2   3  -5    2.16    0.11
   2   3   5    2.07    0.10
   2   3   5    2.07    0.08
   2   3   5    2.21    0.13
   2   3   5    2.24    0.10
  -2   3  -5    2.23    0.13
  -2   3  -5    2.15    0.09
  -2   3  -5    2.18    0.11
  -2   3  -5    2.28    0.08
   2   3   5    2.23    0.10
   2  -3   3   12.80    0.30
  -2  -3  -3   13.18    0.29
  -2  -3  -3   12.97    0.27
  -2  -3  -3   12.78    0.30
  -2  -3  -3   12.90    0.30
  -2  -3  -3   12.66    0.31
   2  -3   3   12.75    0.31
   2  -3   3   12.93    0.31
  -2  -3  -3   12.64    0.29
  -2  -3  -3   12.78    0.33
   2  -3   3   12.81    0.31
   2  -3   3   12.47    0.32
  -2  -3  -3   12.53    0.30
   2  -3   3   12.84    0.26
   2  -3   3   12.97    0.29
  -2  -3  -3   12.40    0.28
  -2  -3  -3   12.21    0.33
   2   3   3   12.51    0.30
   2   3   3   12.99    0.29
  -2   3  -3   12.89    0.31
  -2   3  -3   13.33    0.28
  -2   3  -3   12.86    0.30
   2   3   3   12.60    0.33
  -2   3  -3   13.00    0.31
   2   3   3   12.84    0.34
  -2   3  -3   13.27    0.34
  -2   3  -3   13.00    0.31
   2   3   3   12.80    0.30
   2   3   3   12.72    0.32
  -2   3  -3   12.71    0.31
  -2   3  -3   12.61    0.33
  -2   3  -3   13.00    0.28
   2   3   3   12.97    0.28
   2   3   3   12.81    0.31
   2  -3   1   12.50    0.31
   2  -3   1   13.42    0.29
  -2  -3  -1   13.14    0.29
  -2  -3  -1   12.40    0.31
   2  -3   1   13.00    0.31
  -2  -3  -1   13.01    0.30
  -2  -3  -1   13.68    0.33
  -2  -3  -1   12.74    0.32
   2  -3   1   13.16    0.31
   2  -3   1   13.32    0.30
  -2  -3  -1   13.04    0.31
  -2  -3  -1   13.03    0.29
  -2  -3  -1   13.12    0.32
   2  -3   1   13.21    0.30
   2  -3   1   13.37    0.28
  -2  -3  -1   13.08    0.31
  -2  -3  -1   13.24    0.28
   2  -3   1   13.71    0.31
  -2  -3  -1   12.90    0.31
   2  -3   1   12.80    0.33
   2  -3   1   12.20    0.31
  -2   3  -1   12.87    0.31
   2   3   1   12.98    0.28
   2   3   1   13.01    0.33
  -2   3  -1   12.79    0.31
   2   3   1   11.27    0.29
   2   3   1   13.04    0.31
  -2   3  -1   12.93    0.31
  -2   3  -1   13.45    0.30
  -2   3  -1   12.77    0.31
   2   3   1   12.71    0.31
  -2   3  -1   12.68    0.32
   2   3   1   13.35    0.31
  -2   3  -1   13.51    0.30
  -2   3  -1   12.87    0.29
   2   3   1   12.85    0.31
  -2   3  -1   13.33    0.33
  -2  -3   1   56.36    1.11
  -2  -3   1   55.17    1.13
   2  -3  -1   56.00    1.11
   2  -3  -1   54.51    1.12
  -2  -3   1   56.29    1.09
  -2  -3   1   55.18    1.11
  -2  -3   1   54.41    1.12
  -2  -3   1   54.42    1.15
  -2  -3   1   55.63    1.08
   2  -3  -1   55.74    1.11
  -2  -3   1   55.07    1.11
   2  -3  -1   55.92    1.09
  -2  -3   1   54.16    1.11
   2  -3  -1   55.25    1.12
   2  -3  -1   54.31    1.12
   2  -3  -1   55.23    1.11
  -2  -3   1   55.36    1.12
  -2  -3   1   54.74    1.13
   2  -3  -1   54.41    1.12
   2  -3  -1   54.98    1.13
   2  -3  -1   53.24    1.12
  -2  -3   1   55.52    1.08
   2  -3  -1   55.23    1.09
   2   3  -1   55.22    1.09
   2   3  -1   53.65    1.11
   2   3  -1   55.10    1.12
  -2   3   1   54.31    1.12
  -2   3   1   55.96    1.09
  -2   3   1   54.65    1.13
   2   3  -1   54.63    1.13
   2   3  -1   55.00    1.11
  -2   3   1   54.62    1.12
   2   3  -1   55.86    1.12
  -2   3   1   55.04    1.13
  -2   3   1   59.83    1.11
  -2   3   1   53.59    1.12
  -2   3   1   53.73    1.11
  -2   3   1   56.48    1.11
  -2   3   1   53.68    1.12
   2   3  -1   56.28    1.13
   2  -3  -3    0.61    0.07
   2  -3  -3    0.80    0.07
   2  -3  -3    0.74    0.07
  -2  -3   3    0.71    0.06
  -2  -3   3    0.80    0.08
  -2  -3   3    0.77    0.08
  -2  -3   3    0.73    0.04
   2  -3  -3    0.73    0.04
  -2  -3   3    0.81    0.06
  -2  -3   3    0.71    0.08
   2  -3  -3    0.76    0.06
  -2  -3   3    0.64    0.07
  -2  -3   3    0.72    0.05
  -2  -3   3    0.77    0.07
   2  -3  -3    0.71    0.05
   2  -3  -3    0.70    0.07
  -2  -3   3    0.71    0.05
  -2  -3   3    0.80    0.06
   2  -3  -3    0.73    0.06
  -2   3   3    0.65    0.07
   2   3  -3    0.76    0.06
  -2   3   3    0.68    0.07
   2   3  -3    0.82    0.08
  -2   3   3    0.82    0.06
  -2   3   3    0.65    0.06
  -2   3   3    0.73    0.07
  -2   3   3    0.90    0.08
  -2   3   3    0.79    0.07
  -2   3   3    0.86    0.06
   2   3  -3    0.82    0.08
   2   3  -3    0.69    0.07
   2   3  -3    0.80    0.05
   2   3  -3    0.73    0.05
   2   3  -3    0.69    0.06
   2   3  -3    0.67    0.08
   2   3  -3    0.80    0.04
   2  -3  -5   38.95    0.87
   2  -3  -5   40.91    0.85
  -2  -3   5   40.84    0.85
  -2  -3   5   40.32    0.82
  -2  -3   5   39.72    0.85
   2  -3  -5   39.31    0.86
   2  -3  -5   40.26    0.85
   2  -3  -5   40.55    0.86
   2  -3  -5   41.10    0.86
   2  -3  -5   40.52    0.80
  -2  -3   5   39.40    0.86
  -2  -3   5   40.50    0.81
  -2  -3   5   40.72    0.86
  -2  -3   5   39.58    0.87
   2  -3  -5   39.49    0.88
  -2   3   5   40.28    0.87
  -2   3   5   41.25    0.81
  -2   3   5   40.19    0.86
   2   3  -5   40.03    0.83
   2   3  -5   39.14    0.86
   2   3  -5   40.94    0.80
  -2   3   5   40.63    0.85
   2   3  -5   40.32    0.83
  -2   3   5   39.83    0.85
  -2   3   5   39.39    0.84
  -2   3   5   41.18    0.79
   2   3  -5   39.97    0.86
  -2   3   5   39.88    0.86
   2   3  -5   38.98    0.86
   2   3  -5   40.27    0.80
   2   3  -5   38.38    0.84
   2   3  -5   39.68    0.88
  -2   3   5   41.16    0.83
  -2  -3   7   29.18    0.65
   2  -3  -7   29.47    0.66
   2  -3  -7   29.79    0.69
   2  -3  -7   28.66    0.67
  -2  -3   7   28.93    0.61
   2  -3  -7   28.08    0.68
   2  -3  -7   29.53    0.67
  -2  -3   7   29.98    0.68
  -2  -3   7   29.69    0.68
   2  -3  -7   29.45    0.66
  -2  -3   7   29.02    0.67
   2  -3  -7   29.21    0.66
  -2  -3   7   29.54    0.69
  -2  -3   7   29.36    0.68
  -2  -3   7   28.66    0.64
   2   3  -7   29.17    0.64
   2   3  -7   29.41    0.68
   2   3  -7   30.01    0.61
  -2   3   7   29.42    0.67
  -2   3   7   29.27    0.67
  -2   3   7   29.66    0.68
   2   3  -7   28.97    0.68
   2   3  -7   29.78    0.69
  -2   3   7   30.13    0.61
  -2   3   7   29.37    0.69
  -2   3   7   29.38    0.66
  -2   3   7   29.34    0.66
   2   3  -7   29.11    0.67
   2   3  -7   29.05    0.67
  -2   3   7   30.32    0.63
  -2   3   7   29.60    0.67
  -2  -3   9   95.80    1.99
  -2  -3   9   97.11    2.00
   2  -3  -9   97.14    2.01
  -2  -3   9  102.26    1.96
  -2  -3   9   97.63    2.01
  -2  -3   9   96.96    1.96
   2  -3  -9   94.63    1.98
   2  -3  -9   98.26    1.99
   2  -3  -9   95.11    2.01
  -2  -3   9   98.48    2.01
   2  -3  -9   97.78    1.98
  -2  -3   9   95.55    1.91
   2  -3  -9   96.34    1.99
   2  -3  -9   95.87    1.97
  -2  -3   9   97.50    2.00
  -2   3   9   97.68    2.00
   2   3  -9   98.36    1.92
  -2   3   9   98.15    2.01
   2   3  -9   98.46    1.89
  -2   3   9   96.14    2.00
  -2   3   9   97.32    1.98
  -2   3   9   97.90    1.93
  -2   3   9   98.99    2.00
   2   3  -9   96.73    1.96
  -2   3   9   98.29    2.02
   2   3  -9   98.61    2.01
   2   3  -9   94.71    1.93
  -2   3   9   97.02    1.98
  -2   3   9   93.70    2.01
   2   3  -9   94.85    2.00
   2   3  -9   96.42    2.00
   2   3  -9   96.91    2.00
  -2  -3  11   13.84    0.43
  -2  -3  11   13.91    0.33
   2  -3 -11   14.44    0.42
  -2  -3  11   14.30    0.42
   2  -3 -11   13.91    0.39
   2  -3 -11   13.45    0.42
  -2  -3  11   14.26    0.34
   2  -3 -11   14.03    0.39
  -2  -3  11   14.06    0.40
   2  -3 -11   14.20    0.43
   2  -3 -11   14.22    0.40
  -2  -3  11   13.83    0.39
  -2  -3  11   15.51    0.44
[truncated: 6,199,255 more chars]
