# Supplementary material for: Crystal structures of two deca­vanadates(V) with penta­aqua­manganese(II) pendant groups: (NMe4)2[V10O28{Mn(H2O)5}2]·5H2O and [NH3C(CH2OH)3]2[V10O28{Mn(H2O)5}2]·2H2O
Source: Acta Crystallogr E Crystallogr Commun. 2015 Jan 10;71(Pt 2):146–50. doi: 10.1107/S2056989014028230 (PMC4384578; doi:10.1107/S2056989014028230)
Supplement: Supplementary file 2 [file e-71-00146-mpf-Asup2.hkl]

#
# h,k,l, Fc-squared, Fo-squared, sigma(Fo-squared), status flag
#
data_mpf-A
_shelx_title ' MPF01_56AS5_0mIa in I2/m'
_shelx_refln_list_code          4
_shelx_F_calc_maximum      540.16
_exptl_crystal_F_000      1480.00
_reflns_d_resolution_high  0.7482

loop_
 _space_group_symop_operation_xyz
 'x, y, z'
 '-x, y, -z'
 'x+1/2, y+1/2, z+1/2'
 '-x+1/2, y+1/2, -z+1/2'
 '-x, -y, -z'
 'x, -y, z'
 '-x+1/2, -y+1/2, -z+1/2'
 'x+1/2, -y+1/2, z+1/2'

_cell_length_a    13.2434
_cell_length_b     9.6402
_cell_length_c    17.7628
_cell_angle_alpha  90.000
_cell_angle_beta   98.626
_cell_angle_gamma  90.000

_shelx_F_squared_multiplier     1.000

loop_
 _refln_index_h
 _refln_index_k
 _refln_index_l
 _refln_F_squared_calc
 _refln_F_squared_meas
 _refln_F_squared_sigma
 _refln_observed_status
   2   0   0      36306.79      30786.39       373.23 o
   4   0   0      33542.30      37525.95       183.27 o
   6   0   0        776.81        569.00         6.89 o
   8   0   0       6294.02       6084.49        36.54 o
  10   0   0        209.53        190.01         6.72 o
  12   0   0          0.03          5.13         6.69 o
  14   0   0       2183.49       2192.59        26.88 o
  16   0   0        556.90        486.24        17.70 o
   3   1   0       3974.79       3901.76        15.34 o
   5   1   0      32947.69      32086.72       115.89 o
   7   1   0        259.13        271.10         4.71 o
   9   1   0       2943.24       2851.94        15.59 o
  11   1   0         90.93        101.74         4.49 o
  13   1   0         18.27          8.73         5.81 o
  15   1   0        126.40        122.23         8.69 o
  17   1   0        542.57        497.40        16.25 o
   0   2   0      21610.72      23281.82       107.44 o
   2   2   0        984.84        751.68         4.27 o
   4   2   0       2610.49       3035.71        13.27 o
   6   2   0        358.28        312.81         4.41 o
   8   2   0       2504.52       2323.89        13.48 o
  10   2   0       6954.31       7127.39        31.60 o
  12   2   0         83.29         62.41         5.47 o
  14   2   0       2441.05       2470.46        19.58 o
  16   2   0          1.14          0.00         9.39 o
   1   3   0       3483.22       3873.52        14.23 o
   3   3   0       3893.25       4321.03        16.84 o
   5   3   0      54141.55      54692.98       178.82 o
   7   3   0       4239.22       4187.70        20.21 o
   9   3   0      29523.65      30312.16       114.18 o
  11   3   0       5043.94       5101.56        26.81 o
  13   3   0      10872.45      11109.17        54.77 o
  15   3   0        372.38        401.84        12.49 o
  17   3   0         14.97          0.00        35.58 o
   0   4   0       7707.15       7939.76        39.01 o
   2   4   0       1332.39       1345.07         7.16 o
   4   4   0       1033.22        931.48         7.90 o
   6   4   0        155.86        170.49         3.91 o
   8   4   0       6173.19       6110.39        28.18 o
  10   4   0         41.94         34.42         4.51 o
  12   4   0        138.28        135.75         7.00 o
  14   4   0       2971.74       2935.36        24.07 o
  16   4   0         71.98         37.35        12.20 o
   1   5   0       5797.82       5854.34        21.59 o
   3   5   0       1164.38       1333.06         8.13 o
   5   5   0      11711.65      11751.91        42.29 o
   7   5   0         90.76        111.02         3.70 o
   9   5   0       1368.82       1377.35        12.84 o
  11   5   0       2831.21       2861.05        21.91 o
  13   5   0        202.75        170.27         8.71 o
  15   5   0         20.33          7.59        10.53 o
   0   6   0     190100.64     184381.64      1182.29 o
   2   6   0      11768.85      11816.27        40.31 o
   4   6   0      15469.39      16091.36        56.34 o
   6   6   0       1470.14       1534.93        10.78 o
   8   6   0       1343.79       1363.81        12.14 o
  10   6   0        107.92         75.30         6.05 o
  12   6   0          4.08         13.07         7.25 o
  14   6   0       1538.11       1572.18        21.57 o
   1   7   0      15890.12      17363.21        60.36 o
   3   7   0         15.39         29.96         2.86 o
   5   7   0       2247.45       2454.06        14.07 o
   7   7   0        133.52        105.48         4.58 o
   9   7   0        505.15        481.65        10.34 o
  11   7   0          4.03         12.25         6.35 o
  13   7   0        194.42        230.18        10.16 o
   0   8   0      30478.88      32852.39       154.63 o
   2   8   0       2239.72       2205.16        12.53 o
   4   8   0        123.50        134.81         4.87 o
   6   8   0       1907.02       1806.87        13.98 o
   8   8   0        942.63        901.71        11.41 o
  10   8   0       2831.10       2850.79        21.01 o
  12   8   0          5.99          5.50         9.34 o
   1   9   0        106.90        107.96         4.92 o
   3   9   0        129.91        152.62         4.86 o
   5   9   0       2835.47       2804.05        18.06 o
   7   9   0        434.13        440.39         9.35 o
   9   9   0      12495.93      12978.30        54.87 o
  11   9   0         68.80         78.28        11.17 o
   0  10   0       1272.68       1208.79        18.25 o
   2  10   0         78.45         62.73         5.76 o
   4  10   0        204.33        230.78         6.76 o
   6  10   0         27.79         21.23         5.87 o
   8  10   0       1171.55       1236.37        17.96 o
  10  10   0        336.24        365.09        15.61 o
   1  11   0       1334.75       1307.67        15.23 o
   3  11   0        909.32        882.87        14.70 o
   5  11   0         23.79         25.32         7.26 o
   7  11   0        439.51        434.30        12.11 o
   9  11   0        457.31        453.54        18.77 o
   0  12   0      15641.71      15657.27        86.72 o
   2  12   0        874.23        875.13        15.86 o
   4  12   0       1937.87       1865.76        25.18 o
   6  12   0        692.23        648.42        17.16 o
 -17   0   1       1454.01       1408.48        40.80 o
 -15   0   1       2048.08       2073.59        29.72 o
 -13   0   1       9976.35      10121.75        64.65 o
 -11   0   1       8873.89       8987.35        54.32 o
  -9   0   1       8185.32       7986.50        47.26 o
  -7   0   1       6752.39       6139.95        33.09 o
  -5   0   1         41.76         26.71         2.16 o
  -3   0   1      43069.00      45856.76       216.23 o
   3   0   1        763.17        462.48         4.79 o
   5   0   1       8201.25       6812.67        37.29 o
   7   0   1       4662.34       4936.87        29.88 o
   9   0   1       4651.31       4425.44        30.35 o
  11   0   1         88.60         94.20         8.16 o
  13   0   1        722.38        694.39        17.33 o
  15   0   1        415.66        377.45        15.11 o
  17   0   1       1102.91       1089.35        34.99 o
 -16   1   1          0.43          4.52         9.55 o
 -14   1   1        160.05        144.38         7.70 o
 -12   1   1       1238.89       1289.80        12.67 o
 -10   1   1       5704.08       5661.75        25.41 o
  -8   1   1        342.21        297.86         5.36 o
  -6   1   1       1766.08       1765.20        10.01 o
  -4   1   1       3776.30       3881.31        15.72 o
  -2   1   1         82.20          0.00         2.39 o
   2   1   1       3112.80       3002.25        13.08 o
   4   1   1      17996.83      18450.35        67.56 o
   6   1   1       3623.45       3142.33        14.38 o
   8   1   1       3970.54       3719.19        17.88 o
  10   1   1       6125.10       6262.31        29.78 o
  12   1   1       2758.22       2855.78        19.62 o
  14   1   1         36.67         30.76         6.82 o
  16   1   1        120.04         78.57        10.22 o
 -17   2   1         52.42         59.21        16.33 o
 -15   2   1        138.72        110.01         8.60 o
 -13   2   1        101.77         78.80         6.16 o
 -11   2   1          8.45         10.00         3.76 o
  -9   2   1      18169.78      18363.55        70.06 o
  -7   2   1        876.64        806.96         6.86 o
  -5   2   1        483.11        662.87         7.48 o
  -3   2   1      63867.37      64359.78       239.55 o
  -1   2   1      12541.49      12021.23        39.70 o
   1   2   1        467.60        802.69         4.17 o
   3   2   1       6537.41       6281.48        24.89 o
   5   2   1        244.85        252.27         4.17 o
   7   2   1        529.25        484.81         6.01 o
   9   2   1       5414.69       5137.05        25.26 o
  11   2   1          0.75          2.28         4.43 o
  13   2   1       1811.81       1792.25        17.24 o
  15   2   1       2042.31       2038.69        20.76 o
  17   2   1        252.23        219.87        16.20 o
 -16   3   1       1160.76       1248.14        26.28 o
 -14   3   1       6748.69       6803.67        36.44 o
 -12   3   1        855.52        875.85        11.78 o
 -10   3   1        644.42        690.39         8.64 o
  -8   3   1      16844.78      16850.84        64.71 o
  -6   3   1        436.59        556.97         5.64 o
  -4   3   1      80852.71      80839.48       265.63 o
  -2   3   1      15719.73      16545.26        52.82 o
   0   3   1      10946.05      10851.64        33.94 o
   2   3   1       3930.24       3900.31        15.07 o
   4   3   1       6459.04       6511.98        24.75 o
   6   3   1      18335.01      18460.92        70.27 o
   8   3   1      12203.52      12752.59        50.99 o
  10   3   1         42.47         42.30         4.35 o
  12   3   1        193.75        175.45         6.83 o
  14   3   1       5271.47       5344.46        30.36 o
  16   3   1        959.79        904.31        18.83 o
 -15   4   1        162.56        128.21        10.19 o
 -13   4   1        141.20        126.59         7.90 o
 -11   4   1       3066.29       2962.27        21.21 o
  -9   4   1       7508.04       7634.06        35.27 o
  -7   4   1         18.26         27.70         2.57 o
  -5   4   1      20569.34      21684.66        75.19 o
  -3   4   1      13834.02      14100.79        47.57 o
  -1   4   1      16999.84      17288.09        55.67 o
   1   4   1       1039.12       1047.99         6.06 o
   3   4   1      11273.75      11457.19        38.49 o
   5   4   1       2455.79       2611.00        12.28 o
   7   4   1       6789.29       6787.30        28.87 o
   9   4   1       4792.25       4800.88        24.32 o
  11   4   1       3193.41       3112.31        21.68 o
  13   4   1       1439.03       1511.66        15.66 o
  15   4   1       4332.72       4422.24        30.72 o
 -16   5   1        247.06        210.60        18.29 o
 -14   5   1        273.22        278.51        10.85 o
 -12   5   1       1554.75       1627.74        17.75 o
 -10   5   1       1007.86       1058.17        12.45 o
  -8   5   1          2.56          4.16         3.22 o
  -6   5   1         37.68         16.92         2.52 o
  -4   5   1        507.24        486.05         5.15 o
  -2   5   1        501.93        486.09         4.95 o
   0   5   1        961.06        715.28         5.77 o
   2   5   1       3377.00       3143.93        13.81 o
   4   5   1      10957.42      10695.14        37.05 o
   6   5   1      13101.41      13735.63        49.72 o
   8   5   1       2907.88       3035.29        17.02 o
  10   5   1       6689.39       6588.56        32.66 o
  12   5   1        808.69        888.97        13.76 o
  14   5   1         71.66         65.04         9.05 o
 -15   6   1         34.56         58.03        13.15 o
 -13   6   1       5510.46       5568.47        34.13 o
 -11   6   1       2208.64       2252.91        20.56 o
  -9   6   1       4359.13       4289.97        23.14 o
  -7   6   1       2645.99       2707.66        15.34 o
  -5   6   1       9280.23       9630.59        35.69 o
  -3   6   1       9302.13       9819.26        35.08 o
  -1   6   1      45243.33      46289.11       151.25 o
   1   6   1       2407.96       2172.00        10.68 o
   3   6   1        730.77        665.84         6.56 o
   5   6   1      31401.20      32452.56       107.09 o
   7   6   1        316.67        331.25         6.23 o
   9   6   1       3271.55       3140.28        19.51 o
  11   6   1         13.62         12.69         6.10 o
  13   6   1        234.95        239.87         9.34 o
  15   6   1          2.14          3.68        13.24 o
 -14   7   1         78.32         77.37        13.19 o
 -12   7   1        415.06        442.10        11.48 o
 -10   7   1        975.24       1025.88        13.16 o
  -8   7   1         10.37         21.04         4.34 o
  -6   7   1       1470.21       1539.90        10.33 o
  -4   7   1        710.28        618.29         7.41 o
  -2   7   1       1370.33       1498.39         9.43 o
   0   7   1      43895.70      45089.78       150.40 o
   2   7   1       1902.94       2006.34        11.13 o
   4   7   1       5401.09       5294.86        22.99 o
   6   7   1        194.82        218.98         5.10 o
   8   7   1       1624.58       1663.41        14.39 o
  10   7   1       4409.93       4361.79        26.50 o
  12   7   1       1885.18       1943.88        20.35 o
  14   7   1        119.63        114.73        11.87 o
 -13   8   1        138.75        118.71        12.96 o
 -11   8   1       1165.80       1174.25        18.51 o
  -9   8   1       3658.97       3765.92        22.60 o
  -7   8   1       1299.31       1344.25        11.96 o
  -5   8   1        101.30         94.72         4.75 o
  -3   8   1      16188.32      16844.33        57.11 o
  -1   8   1       5876.20       5920.29        25.31 o
   1   8   1        211.24        169.52         4.84 o
   3   8   1       1143.07       1092.43         9.71 o
   5   8   1       2181.55       2205.79        14.89 o
   7   8   1        227.66        249.32         6.74 o
   9   8   1       1285.61       1281.15        14.58 o
  11   8   1        187.36        182.32         8.99 o
  13   8   1        438.07        411.23        15.88 o
 -12   9   1        294.08        315.26        15.62 o
 -10   9   1       4893.87       4917.14        30.95 o
  -8   9   1       3485.59       3518.31        24.35 o
  -6   9   1        106.69        128.28         5.99 o
  -4   9   1       8230.13       8632.19        34.76 o
  -2   9   1       2300.37       2300.96        15.11 o
   0   9   1       3310.91       3382.48        18.39 o
   2   9   1        200.00        185.18         5.57 o
   4   9   1       3082.70       3131.83        19.17 o
   6   9   1       2104.31       2132.96        16.33 o
   8   9   1       2743.29       2813.38        20.94 o
  10   9   1       2226.76       2183.13        22.09 o
  12   9   1        144.35        154.78        15.22 o
 -11  10   1        497.15        560.74        19.72 o
  -9  10   1       4138.66       4034.30        31.26 o
  -7  10   1         50.34         63.37         7.15 o
  -5  10   1       1551.82       1561.91        14.29 o
  -3  10   1       3199.82       3144.93        19.18 o
  -1  10   1       2662.96       2692.33        17.63 o
   1  10   1       1071.82       1019.35        12.26 o
   3  10   1       2219.23       2310.43        17.32 o
   5  10   1        601.59        567.06        10.32 o
   7  10   1       1271.44       1315.93        18.42 o
   9  10   1       3513.52       3509.21        27.04 o
  -8  11   1         72.12         62.72        12.79 o
  -6  11   1         69.69         92.89         8.10 o
  -4  11   1        985.33        992.60        15.57 o
  -2  11   1        915.97        910.14        13.87 o
   0  11   1       1040.54       1040.69        14.35 o
   2  11   1       1227.69       1245.75        15.00 o
   4  11   1        854.01        835.06        15.03 o
   6  11   1       2761.11       2736.94        20.74 o
   8  11   1       1044.36       1083.35        23.04 o
  -5  12   1        761.49        786.24        18.40 o
  -3  12   1       1110.01       1049.92        17.87 o
  -1  12   1       6296.61       6317.50        32.78 o
   1  12   1        146.20        168.34         9.43 o
   3  12   1        179.53        171.21        10.78 o
   5  12   1       6727.54       6729.79        42.05 o
 -16   0   2       1206.00       1163.10        28.31 o
 -14   0   2       3051.26       3281.74        32.99 o
 -12   0   2       1033.75       1013.14        16.65 o
 -10   0   2      10476.54      10372.46        58.17 o
  -8   0   2        859.64       1060.91        11.96 o
  -6   0   2       1391.80       1606.31        12.96 o
  -4   0   2       9076.98       9068.40        53.54 o
  -2   0   2        278.52        140.93         2.96 o
   2   0   2        544.80        289.55         3.99 o
   4   0   2      68224.36      67252.23       337.83 o
   6   0   2        757.55       1197.61        11.76 o
   8   0   2        261.55        281.52         7.21 o
  10   0   2      17540.52      17462.81        96.86 o
  12   0   2          7.61          3.69         6.76 o
  14   0   2        830.80        806.60        20.07 o
  16   0   2         16.94          0.00        13.75 o
 -17   1   2       1278.55       1296.94        27.01 o
 -15   1   2       1149.49       1105.84        17.37 o
 -13   1   2      10305.80      10651.86        48.38 o
 -11   1   2       1802.12       1767.90        13.26 o
  -9   1   2       1172.93       1151.66         9.43 o
  -7   1   2        128.31        172.04         4.15 o
  -5   1   2        119.03        112.07         2.62 o
  -3   1   2       5845.75       5767.14        22.52 o
  -1   1   2        290.38        269.15         3.05 o
   1   1   2      30122.85      29557.18       106.98 o
   3   1   2       2989.67       3158.07        14.66 o
   5   1   2       5804.83       4191.25        18.93 o
   7   1   2       4308.04       4360.39        20.18 o
   9   1   2      16365.83      16729.47        63.31 o
  11   1   2          8.35         17.25         4.28 o
  13   1   2        131.50        131.85         6.52 o
  15   1   2          6.27          0.00         9.33 o
  17   1   2          6.82         10.49        14.75 o
 -16   2   2         37.58         20.87         9.88 o
 -14   2   2        346.11        322.73         8.36 o
 -12   2   2         33.27         35.49         4.80 o
 -10   2   2       2337.12       2338.33        14.78 o
  -8   2   2       6684.56       7056.66        29.91 o
  -6   2   2       4119.96       4266.74        18.90 o
  -4   2   2     153942.16     143294.36       858.67 o
  -2   2   2      10985.04      11329.32        40.82 o
   0   2   2      52814.70      52521.37       182.67 o
   2   2   2        251.84        229.48         2.64 o
   4   2   2        113.40        126.53         3.84 o
   6   2   2       1816.78       1868.12        11.51 o
   8   2   2        238.42        273.01         5.35 o
  10   2   2        846.65        855.38         9.70 o
  12   2   2        177.15        168.51         6.45 o
  14   2   2       6663.53       6816.52        34.99 o
  16   2   2        352.85        326.42        12.83 o
 -17   3   2        158.39        162.03        17.53 o
 -15   3   2         64.36         67.78         9.89 o
 -13   3   2         87.18         85.77         6.66 o
 -11   3   2       1244.11       1265.88        13.40 o
  -9   3   2      24015.47      24634.86        95.67 o
  -7   3   2       1258.47       1379.51         9.60 o
  -5   3   2     156919.53     156036.98       715.05 o
  -3   3   2       2522.06       2225.45         9.77 o
  -1   3   2       3776.45       4023.71        14.95 o
   1   3   2      55572.41      53368.99       156.52 o
   3   3   2        535.27        521.64         4.51 o
   5   3   2        757.11        873.87         7.21 o
   7   3   2        109.16         60.45         3.22 o
   9   3   2       5904.77       5666.30        26.58 o
  11   3   2       1063.16       1022.60        11.92 o
  13   3   2       2384.15       2373.75        21.26 o
  15   3   2       6129.73       6145.56        38.95 o
 -16   4   2         36.71         24.10        13.08 o
 -14   4   2         54.44         51.61         8.45 o
 -12   4   2         29.22         34.19         5.90 o
 -10   4   2        736.57        676.74        10.05 o
  -8   4   2      10494.75      10909.59        43.90 o
  -6   4   2        774.01        701.83         6.64 o
  -4   4   2     220170.97     209174.83       809.46 o
  -2   4   2      14657.07      14677.35        45.65 o
   0   4   2      10644.02      10154.59        34.40 o
   2   4   2         52.15         55.05         1.76 o
   4   4   2        565.60        637.66         5.66 o
   6   4   2        983.55        931.49         7.55 o
   8   4   2        613.50        542.77         7.90 o
  10   4   2        277.81        274.35         6.51 o
  12   4   2        334.95        332.69         9.08 o
  14   4   2       7114.84       7134.91        37.98 o
  16   4   2         25.73          0.00        13.92 o
 -15   5   2        210.76        211.42        12.33 o
 -13   5   2       4793.01       4943.88        31.55 o
 -11   5   2         20.34         23.99         6.03 o
  -9   5   2          1.46          3.45         4.20 o
  -7   5   2        198.25        167.53         4.07 o
  -5   5   2       3755.76       4061.53        18.29 o
  -3   5   2       1980.54       1891.96         9.53 o
  -1   5   2        160.13        134.28         2.77 o
   1   5   2       3906.35       3688.11        15.11 o
   3   5   2        783.82        795.92         6.01 o
   5   5   2      28413.36      29613.50       100.54 o
   7   5   2         65.95         50.40         3.23 o
   9   5   2       9351.25       9679.86        41.16 o
  11   5   2          1.91          0.00         5.12 o
  13   5   2        100.58         74.78         8.04 o
  15   5   2          9.18          4.84        11.87 o
 -14   6   2       3796.77       3961.89        29.98 o
 -12   6   2        505.25        497.43        11.72 o
 -10   6   2       1427.11       1423.98        15.56 o
  -8   6   2          6.79          4.29         4.19 o
  -6   6   2          2.71          1.38         2.78 o
  -4   6   2        697.38        604.77         6.15 o
  -2   6   2        163.01        129.27         3.13 o
   0   6   2       1652.25       1529.17         9.19 o
   2   6   2         20.34          5.18         2.25 o
   4   6   2      20657.88      21542.89        71.64 o
   6   6   2       3281.65       3289.88        16.73 o
   8   6   2        194.68        173.41         5.50 o
  10   6   2       4708.42       4868.90        27.40 o
  12   6   2          0.78          2.96         7.35 o
  14   6   2        236.77        267.77        11.72 o
 -13   7   2       7440.01       7614.54        44.08 o
 -11   7   2       1498.73       1506.74        17.89 o
  -9   7   2       2038.59       2094.46        18.26 o
  -7   7   2        349.09        329.32         7.10 o
  -5   7   2        877.80        803.41         7.82 o
  -3   7   2        374.42        345.08         6.00 o
  -1   7   2         97.64        100.38         3.63 o
   1   7   2      12830.92      13286.72        45.45 o
   3   7   2       1700.89       1697.98        10.97 o
   5   7   2       2965.11       3047.09        16.62 o
   7   7   2       3244.89       3186.40        18.69 o
   9   7   2       8180.37       8360.36        42.94 o
  11   7   2         62.38         72.52         7.37 o
  13   7   2          9.26          8.05        10.13 o
 -12   8   2          0.58          1.21         9.65 o
 -10   8   2        717.40        711.66        15.50 o
  -8   8   2       1988.71       1924.02        16.14 o
  -6   8   2        654.11        633.41         9.07 o
  -4   8   2      18636.27      19109.85        66.65 o
  -2   8   2        141.01        147.99         4.53 o
   0   8   2       1108.27       1121.72         9.92 o
   2   8   2       1311.14       1231.34         9.51 o
   4   8   2         49.32         58.84         4.07 o
   6   8   2       1445.75       1398.50        12.84 o
   8   8   2        126.57        125.78         6.01 o
  10   8   2          3.30          5.59         7.38 o
  12   8   2         11.40         13.73         9.73 o
 -11   9   2          3.18          6.31         9.83 o
  -9   9   2       7708.12       7861.23        38.83 o
  -7   9   2        261.18        269.43         8.02 o
  -5   9   2       9815.04       9989.70        41.09 o
  -3   9   2       1726.61       1752.23        13.23 o
  -1   9   2        146.71        144.37         5.21 o
   1   9   2       8306.76       8326.51        34.65 o
   3   9   2        283.35        290.73         6.39 o
   5   9   2         22.77         21.19         5.18 o
   7   9   2        787.64        724.12        12.85 o
   9   9   2        931.41        983.49        17.81 o
  11   9   2          2.29         15.21        10.65 o
 -10  10   2         26.24         36.74        11.04 o
  -8  10   2       2255.61       2291.78        22.46 o
  -6  10   2       1409.84       1408.38        15.41 o
  -4  10   2      23674.96      24663.64        86.19 o
  -2  10   2       4694.13       4731.04        24.03 o
   0  10   2       4363.62       4499.97        23.29 o
   2  10   2          3.41          0.00         5.68 o
   4  10   2        147.49        154.53         6.53 o
   6  10   2        221.69        200.41         7.72 o
   8  10   2         52.87         64.03         8.42 o
  10  10   2         33.58         30.87        13.80 o
  -9  11   2         61.37         61.01        15.21 o
  -7  11   2        508.73        465.24        13.22 o
  -5  11   2       3816.44       3802.80        25.84 o
  -3  11   2          0.03          0.00         6.84 o
  -1  11   2         51.77         55.35         6.98 o
   1  11   2       1926.69       1896.88        16.85 o
   3  11   2          0.23         17.41         7.65 o
   5  11   2       2989.50       2978.97        22.00 o
   7  11   2         33.77         43.16        10.43 o
  -6  12   2          1.72         21.03        13.81 o
  -4  12   2        300.76        315.04        12.24 o
  -2  12   2        197.28        184.55         9.62 o
   0  12   2        525.04        523.79        11.31 o
   2  12   2        109.73        105.34         9.96 o
   4  12   2       3375.05       3266.12        28.52 o
 -17   0   3        564.01        497.58        21.06 o
 -15   0   3       2718.34       2759.53        31.16 o
 -13   0   3      18097.17      18476.29       109.93 o
 -11   0   3          1.69         11.47         5.49 o
  -9   0   3      20312.82      20775.72       112.33 o
  -7   0   3       5363.57       5433.32        34.94 o
  -5   0   3       1812.41       1698.47        13.06 o
  -3   0   3      16454.21      16321.67        90.04 o
  -1   0   3       5539.19       6599.44        36.64 o
   1   0   3       3867.20       3127.67        18.79 o
   3   0   3       3449.44       3236.39        20.55 o
   5   0   3       6364.13       4501.92        26.03 o
   7   0   3        856.31        842.62        10.54 o
   9   0   3       4749.85       4604.36        31.68 o
  11   0   3      27613.02      28144.48       146.66 o
  13   0   3        753.38        741.42        16.65 o
  15   0   3       3394.51       3499.02        40.11 o
  17   0   3        458.76        400.12        34.51 o
 -16   1   3       1313.26       1313.28        18.39 o
 -14   1   3       2550.97       2578.38        19.88 o
 -12   1   3       3204.52       3159.37        20.14 o
 -10   1   3         98.70         78.01         4.31 o
  -8   1   3      17247.56      17424.37        64.85 o
  -6   1   3       2233.11       2040.68        11.04 o
  -4   1   3       6102.54       6558.98        26.76 o
  -2   1   3      31188.04      31090.81       115.17 o
   0   1   3      17775.60      17443.85        61.85 o
   2   1   3      19036.30      18877.84        70.90 o
   4   1   3      19001.23      18783.68        74.66 o
   6   1   3       5441.95       5870.68        25.41 o
   8   1   3       5794.72       5915.37        27.14 o
  10   1   3      10844.38      10907.00        44.56 o
  12   1   3        194.27        178.60         5.99 o
  14   1   3        496.66        472.42        10.53 o
  16   1   3        216.74        221.71        13.72 o
 -17   2   3        639.79        614.89        17.55 o
 -15   2   3       1061.97       1026.82        15.52 o
 -13   2   3        349.27        329.24         8.43 o
 -11   2   3        830.03        836.16        10.07 o
  -9   2   3       3360.58       3242.04        16.79 o
  -7   2   3      11350.00      11656.79        43.49 o
  -5   2   3      56063.97      54809.63       189.96 o
  -3   2   3          9.73          8.54         1.40 o
  -1   2   3       2100.36       2149.58         9.22 o
   1   2   3      89717.29      85810.80       528.69 o
   3   2   3         32.81          0.00         1.84 o
   5   2   3        137.41         92.93         2.77 o
   7   2   3       1095.60       1054.79         8.61 o
   9   2   3        533.52        562.57         8.17 o
  11   2   3       1060.17       1052.65        12.32 o
  13   2   3       2611.20       2572.59        22.24 o
  15   2   3        382.26        347.99        11.52 o
 -16   3   3         35.07         25.61        11.22 o
 -14   3   3          5.30          6.08         7.45 o
 -12   3   3         25.82         14.70         5.92 o
 -10   3   3          0.59          1.42         3.75 o
  -8   3   3       3924.44       3905.27        19.10 o
  -6   3   3       2061.97       2294.29        13.16 o
  -4   3   3      73337.63      74956.97       246.85 o
  -2   3   3        264.10        224.71         3.00 o
   0   3   3      24127.16      23023.10        69.05 o
   2   3   3       3906.43       3846.52        15.55 o
   4   3   3       5169.69       4753.73        20.15 o
   6   3   3      38315.00      40564.47       143.10 o
   8   3   3       5495.10       5434.63        24.89 o
  10   3   3        573.50        573.32         9.24 o
  12   3   3         65.96         45.22         6.24 o
  14   3   3       3909.10       4122.93        29.05 o
  16   3   3         43.86         28.03        13.22 o
 -15   4   3       1652.04       1725.92        24.18 o
 -13   4   3        361.58        340.64         9.75 o
 -11   4   3       1949.38       1984.18        16.84 o
  -9   4   3       1948.32       2075.46        14.08 o
  -7   4   3      13991.96      14652.99        56.68 o
  -5   4   3     101788.81     105284.17       341.33 o
  -3   4   3          5.36         13.47         1.70 o
  -1   4   3       4264.38       4327.99        16.00 o
   1   4   3       9158.16       7947.76        26.18 o
   3   4   3       2070.71       1916.71        10.10 o
   5   4   3       1910.63       1813.71        10.89 o
   7   4   3       2703.79       2598.42        14.41 o
   9   4   3       1611.20       1647.42        12.40 o
  11   4   3       2930.46       2846.89        23.23 o
  13   4   3       1901.63       1888.79        19.90 o
  15   4   3         31.24         47.92        10.60 o
 -16   5   3        154.25        141.90        17.09 o
 -14   5   3       3975.02       4187.91        31.12 o
 -12   5   3       1736.02       1787.33        17.67 o
 -10   5   3         29.63         18.10         4.87 o
  -8   5   3       8034.62       8449.53        36.22 o
  -6   5   3       2841.02       2733.28        14.72 o
  -4   5   3        415.11        490.06         5.72 o
  -2   5   3       2104.17       2178.53        10.20 o
   0   5   3       6051.23       6375.77        22.98 o
   2   5   3       6089.07       5919.06        21.60 o
   4   5   3       6500.93       6274.23        26.09 o
   6   5   3        590.84        571.46         7.14 o
   8   5   3       3695.12       3706.80        19.02 o
  10   5   3       2218.04       2224.78        16.99 o
  12   5   3          9.86          8.20         6.73 o
  14   5   3         72.49         60.92         9.24 o
 -15   6   3         36.60         65.83        14.50 o
 -13   6   3       9434.40       9932.68        48.97 o
 -11   6   3         38.23         37.19         6.69 o
  -9   6   3       2821.40       2995.21        20.26 o
  -7   6   3       4980.79       4891.63        27.03 o
  -5   6   3        102.22        102.15         3.77 o
  -3   6   3       4145.40       4278.85        17.40 o
  -1   6   3       2032.18       1988.96        10.01 o
   1   6   3        407.16        395.57         5.04 o
   3   6   3        141.05        119.81         3.45 o
   5   6   3      20104.37      20466.14        72.13 o
   7   6   3         88.69         75.36         4.10 o
   9   6   3       3408.28       3509.17        21.31 o
  11   6   3       7466.19       7734.30        35.82 o
  13   6   3        430.39        459.46        11.41 o
 -14   7   3        756.86        750.90        18.62 o
 -12   7   3       1541.13       1532.08        20.26 o
 -10   7   3        398.28        411.01         9.56 o
  -8   7   3       5689.53       5906.99        34.76 o
  -6   7   3       1634.15       1631.38        12.43 o
  -4   7   3       1259.57       1356.11         9.38 o
  -2   7   3       9793.23       9928.42        35.99 o
   0   7   3       7630.44       7980.19        31.08 o
   2   7   3       8069.49       8229.34        31.08 o
   4   7   3       7645.63       7631.72        30.84 o
   6   7   3       5880.03       5880.26        25.61 o
   8   7   3       1119.20       1127.86        13.30 o
  10   7   3       7769.07       8054.56        38.71 o
  12   7   3          0.85          0.00         8.47 o
  14   7   3        480.54        429.44        16.78 o
 -13   8   3         13.62         46.16        12.34 o
 -11   8   3         49.14         41.93         8.25 o
  -9   8   3         23.86         29.39         6.40 o
  -7   8   3       1191.74       1153.31        13.15 o
  -5   8   3      12459.46      12557.12        47.01 o
  -3   8   3         29.55         21.26         3.27 o
  -1   8   3       1039.13       1033.34         9.63 o
   1   8   3      10944.67      11225.22        41.30 o
   3   8   3        245.58        222.67         5.42 o
   5   8   3       2361.82       2236.09        15.66 o
   7   8   3         55.10         45.65         4.62 o
   9   8   3          9.79          0.00         6.53 o
  11   8   3       1656.07       1548.95        19.94 o
  13   8   3       1118.48       1041.15        28.17 o
 -12   9   3          1.94         12.52        13.21 o
 -10   9   3        404.34        395.61        10.40 o
  -8   9   3        312.73        324.71         8.35 o
  -6   9   3         68.57         62.99         5.93 o
  -4   9   3       4060.85       4249.19        21.55 o
  -2   9   3        571.15        569.29         9.26 o
   0   9   3      13513.42      13800.24        52.61 o
   2   9   3       2375.55       2356.40        15.21 o
   4   9   3        492.55        485.64         9.32 o
   6   9   3       8722.10       8877.10        38.64 o
   8   9   3       1033.65       1032.24        14.74 o
  10   9   3        389.86        402.99        11.71 o
 -11  10   3       1009.97        968.89        32.61 o
  -9  10   3       1409.96       1389.56        20.59 o
  -7  10   3       3770.31       3689.54        27.13 o
  -5  10   3      12095.08      12442.42        49.76 o
  -3  10   3         37.29         32.73         5.70 o
  -1  10   3        188.58        189.14         6.43 o
   1  10   3       5230.30       5304.23        26.55 o
   3  10   3        454.92        490.07         9.41 o
   5  10   3        837.71        835.84        13.87 o
   7  10   3        776.32        777.69        15.59 o
   9  10   3        409.89        422.81        13.56 o
  -8  11   3       1464.25       1462.11        27.46 o
  -6  11   3         75.72         88.32         8.31 o
  -4  11   3       1736.33       1829.72        18.08 o
  -2  11   3         26.71         25.23         6.87 o
   0  11   3       2828.90       2802.46        19.65 o
   2  11   3        463.39        498.77        10.63 o
   4  11   3       2036.15       2001.72        19.52 o
   6  11   3          0.32          0.00         9.14 o
   8  11   3       1264.43       1263.95        38.30 o
  -5  12   3        523.57        497.58        14.39 o
  -3  12   3        516.04        502.36        12.58 o
  -1  12   3         54.30         57.17         8.90 o
   1  12   3        838.51        847.77        15.84 o
   3  12   3         13.15         21.42        11.19 o
   5  12   3       5298.17       5187.75        37.98 o
 -16   0   4        146.77        143.00        13.21 o
 -14   0   4       1143.50       1106.92        20.50 o
 -12   0   4       3877.00       3809.68        30.17 o
 -10   0   4       1638.35       1609.07        16.58 o
  -8   0   4      98800.81     100639.14       490.06 o
  -6   0   4       6240.06       6306.98        36.32 o
  -4   0   4      12315.69      11634.18        60.33 o
  -2   0   4         33.56         50.70         4.64 o
   0   0   4       2275.65       2536.28        16.78 o
   2   0   4       1308.15       1300.12        10.69 o
   4   0   4       3660.85       4058.31        24.98 o
   6   0   4        813.17       1031.89        11.66 o
   8   0   4        697.83        672.61        11.57 o
  10   0   4      67766.08      70632.41       349.83 o
  12   0   4       1038.69       1107.78        22.07 o
  14   0   4      10012.29      10201.22        64.99 o
  16   0   4          9.64         55.06        18.84 o
 -17   1   4         36.86         37.99        11.75 o
 -15   1   4        561.99        522.91        11.32 o
 -13   1   4       5255.57       5364.71        28.47 o
 -11   1   4        266.27        250.80         5.67 o
  -9   1   4      39215.45      40754.11       140.41 o
  -7   1   4          3.75         17.77         2.27 o
  -5   1   4       2615.36       2519.59        13.05 o
  -3   1   4      14377.95      14674.18        54.51 o
  -1   1   4       4240.76       4411.72        19.11 o
   1   1   4      28130.19      30491.86       113.06 o
   3   1   4       2626.50       2592.48        12.73 o
   5   1   4        186.09        257.86         4.62 o
   7   1   4       1523.45       1532.67        10.63 o
   9   1   4       5948.82       5737.88        27.35 o
  11   1   4       6605.31       6439.50        32.70 o
  13   1   4         28.53         25.97         6.33 o
  15   1   4       3474.41       3485.87        29.24 o
 -16   2   4          7.56          0.00         9.56 o
 -14   2   4          1.52          8.10         6.33 o
 -12   2   4        171.12        161.23         6.02 o
 -10   2   4        417.80        377.87         7.36 o
  -8   2   4       7865.45       8262.10        33.04 o
  -6   2   4       2444.45       2489.43        13.55 o
  -4   2   4        661.15        668.27         5.36 o
  -2   2   4       3033.95       2677.63        13.68 o
   0   2   4      30908.74      30631.99        97.77 o
   2   2   4      12386.64      11655.63        42.78 o
   4   2   4       2931.56       2821.82        14.45 o
   6   2   4        206.59        240.22         4.58 o
   8   2   4        166.07        150.43         4.30 o
  10   2   4        628.56        662.53         9.81 o
  12   2   4        399.41        387.49         9.76 o
  14   2   4        888.12        850.61        17.34 o
  16   2   4          5.35          7.06        12.13 o
 -17   3   4       4606.27       4727.46        46.88 o
 -15   3   4        206.58        213.46        10.02 o
 -13   3   4       1227.97       1197.58        15.60 o
 -11   3   4        187.20        181.00         6.09 o
  -9   3   4        603.04        553.54         7.75 o
  -7   3   4       2815.53       2784.34        14.61 o
  -5   3   4       2861.88       2962.60        14.52 o
  -3   3   4      31358.07      31814.49       108.40 o
  -1   3   4        173.12        193.87         2.93 o
   1   3   4        221.35        107.99         2.98 o
   3   3   4       7170.54       6815.04        28.13 o
   5   3   4      70975.87      72935.97       248.46 o
   7   3   4        340.59        351.77         6.33 o
   9   3   4         28.57         27.87         3.88 o
  11   3   4        228.18        175.93         6.79 o
  13   3   4          0.30          0.00         7.52 o
  15   3   4        353.34        365.29        12.41 o
 -16   4   4         34.41         22.50        13.07 o
 -14   4   4        217.20        248.78         9.65 o
 -12   4   4        236.32        217.53         7.75 o
 -10   4   4         13.27         17.72         4.26 o
  -8   4   4       2066.75       2061.54        14.24 o
  -6   4   4          1.04         22.62         2.98 o
  -4   4   4      14373.12      15020.79        52.54 o
  -2   4   4       7578.09       7582.93        27.10 o
   0   4   4        572.98        312.51         3.45 o
   2   4   4       1637.43       1474.06         7.85 o
   4   4   4        500.24        502.74         5.88 o
   6   4   4       3112.53       3029.94        15.11 o
   8   4   4         96.65         76.04         3.76 o
  10   4   4        202.78        202.80         5.96 o
  12   4   4        295.06        272.87         8.14 o
  14   4   4        749.48        716.26        15.17 o
 -15   5   4        174.77        174.11        12.64 o
 -13   5   4       2232.72       2209.67        22.99 o
 -11   5   4         25.76         44.86         6.04 o
  -9   5   4      10400.55      10757.40        46.43 o
  -7   5   4        824.43        791.40         8.85 o
  -5   5   4        897.23        944.19         7.83 o
  -3   5   4       2954.21       2680.21        12.14 o
  -1   5   4       2109.73       1899.00         9.04 o
   1   5   4       2063.43       1746.44         8.73 o
   3   5   4       7190.99       7118.19        26.21 o
   5   5   4        202.14        189.36         5.46 o
   7   5   4         13.49         17.47         3.23 o
   9   5   4       3828.53       3820.31        23.77 o
  11   5   4        949.33        961.98        13.13 o
  13   5   4        149.13        141.65         9.14 o
  15   5   4       2087.42       2080.45        32.63 o
 -14   6   4       2605.17       2570.00        31.45 o
 -12   6   4       1747.44       1760.04        19.16 o
 -10   6   4        117.73         96.08         6.37 o
  -8   6   4      37871.11      39606.58       150.67 o
  -6   6   4       3489.71       3710.12        19.27 o
  -4   6   4      21157.42      22081.80        72.56 o
  -2   6   4        146.63        140.10         3.29 o
   0   6   4         26.84         18.91         2.24 o
   2   6   4          0.32          5.18         2.42 o
   4   6   4        773.35        673.93         7.00 o
   6   6   4       2677.78       2629.65        15.56 o
   8   6   4        443.59        440.84         8.18 o
  10   6   4      23576.56      24871.21       100.53 o
  12   6   4       1574.15       1560.31        17.75 o
  14   6   4       5272.44       5421.62        39.05 o
 -13   7   4       4096.76       4135.22        31.17 o
 -11   7   4        549.70        597.31        11.93 o
  -9   7   4      23442.36      24409.66       105.02 o
  -7   7   4        149.38        175.69         5.78 o
  -5   7   4        246.40        203.24         4.87 o
  -3   7   4       2894.51       2678.75        13.60 o
  -1   7   4        939.35        938.83         7.75 o
   1   7   4       1377.02       1434.62         9.61 o
   3   7   4        569.79        514.64         7.40 o
   5   7   4        292.43        287.50         5.59 o
   7   7   4        788.16        778.98        12.71 o
   9   7   4       2315.74       2306.72        18.98 o
  11   7   4       5434.77       5341.90        30.72 o
  13   7   4          0.45          4.69        11.05 o
 -12   8   4         80.23         84.20        10.08 o
 -10   8   4         84.25         67.11         7.89 o
  -8   8   4       4402.24       4522.79        25.53 o
  -6   8   4       1574.37       1587.83        12.46 o
  -4   8   4        484.38        453.01         8.50 o
  -2   8   4         46.85         32.10         3.43 o
   0   8   4       7852.73       8247.82        32.07 o
   2   8   4       3621.13       3650.24        18.41 o
   4   8   4       1082.07       1123.07        11.45 o
   6   8   4       1670.35       1656.23        13.92 o
   8   8   4        549.37        536.97        10.27 o
  10   8   4       2408.98       2391.89        20.54 o
  12   8   4        113.78        103.99        12.38 o
 -11   9   4         52.08         71.70        10.68 o
  -9   9   4        267.74        246.73         8.64 o
  -7   9   4         55.46         51.08         5.60 o
  -5   9   4        112.09         90.38         5.15 o
  -3   9   4       5463.48       5551.12        25.49 o
  -1   9   4         22.94         36.05         4.51 o
   1   9   4      21644.10      22477.27        78.06 o
   3   9   4       1554.50       1551.40        13.45 o
   5   9   4      14393.52      14826.32        59.52 o
   7   9   4         69.12         66.11         6.75 o
   9   9   4          0.71          1.11         7.71 o
  11   9   4        138.62        144.29        13.33 o
 -10  10   4         17.78         23.05        10.56 o
  -8  10   4        311.20        306.00        10.16 o
  -6  10   4        129.88        144.87         7.89 o
  -4  10   4       2063.29       2079.58        16.39 o
  -2  10   4       1035.14       1024.53        12.19 o
   0  10   4       2695.05       2612.91        17.67 o
   2  10   4        395.10        382.58         8.20 o
   4  10   4        231.40        232.51         7.52 o
   6  10   4        701.28        750.08        13.35 o
   8  10   4        129.37        131.32        10.30 o
  10  10   4         11.73          4.46        14.63 o
  -9  11   4       3481.29       3525.33        53.87 o
  -7  11   4        312.36        323.37        11.46 o
  -5  11   4         55.06         55.59         7.92 o
  -3  11   4        116.27        108.29         7.75 o
  -1  11   4        871.18        879.00        13.61 o
   1  11   4         43.15         42.38         7.98 o
   3  11   4       1541.05       1502.97        17.67 o
   5  11   4        324.90        320.83        10.03 o
   7  11   4         31.34         32.38        11.73 o
  -6  12   4        637.04        663.07        42.11 o
  -4  12   4       2671.50       2653.84        25.86 o
  -2  12   4        168.51        182.91         9.47 o
   0  12   4        414.37        400.65        11.81 o
   2  12   4        323.62        322.51        12.56 o
   4  12   4        186.99        213.20        14.25 o
 -17   0   5        814.83        828.80        31.80 o
 -15   0   5       1488.61       1387.10        23.68 o
 -13   0   5       7100.77       7290.91        50.01 o
 -11   0   5       3046.47       3177.49        25.63 o
  -9   0   5      97071.38     100602.69       491.27 o
  -7   0   5        858.33        785.85         9.99 o
  -5   0   5       2352.25       2172.16        16.92 o
  -3   0   5      74697.70      71938.55       374.21 o
  -1   0   5      16856.21      16708.32        93.37 o
   1   0   5      91668.83      93054.38       468.09 o
   3   0   5      11995.13      12389.69        71.58 o
   5   0   5       4960.79       4832.51        30.32 o
   7   0   5       2023.67       2081.76        17.17 o
   9   0   5      13869.21      14193.28        84.83 o
  11   0   5       2651.68       2634.17        25.73 o
  13   0   5       1352.94       1408.62        23.55 o
  15   0   5       5928.00       5933.06        51.88 o
 -16   1   5        245.64        261.63        10.19 o
 -14   1   5        338.03        332.01         8.63 o
 -12   1   5        645.95        668.14        10.00 o
 -10   1   5      12118.79      12358.45        47.93 o
  -8   1   5       9614.59       9118.36        37.65 o
  -6   1   5       2066.22       2028.38        11.79 o
  -4   1   5      11554.16      11176.46        41.71 o
  -2   1   5      20581.79      21885.57        82.70 o
   0   1   5      13191.34      13064.85        48.69 o
   2   1   5      18730.49      19309.60        70.97 o
   4   1   5       2420.45       2143.40        12.09 o
   6   1   5         85.62         97.73         3.15 o
   8   1   5         16.93         11.39         3.01 o
  10   1   5       5945.19       5868.60        29.71 o
  12   1   5         32.05         27.25         5.61 o
  14   1   5       4330.48       4416.16        28.76 o
  16   1   5        106.60        133.08        15.16 o
 -17   2   5       1923.60       1905.02        29.21 o
 -15   2   5         74.29         90.21         8.10 o
 -13   2   5        258.54        269.03         7.94 o
 -11   2   5       1473.55       1512.36        12.57 o
  -9   2   5        272.38        261.87         6.53 o
  -7   2   5         84.79         73.26         3.21 o
  -5   2   5       1223.04       1239.69         8.31 o
  -3   2   5       7850.19       8346.04        34.51 o
  -1   2   5        507.35        405.28         4.61 o
   1   2   5      24024.29      24209.26        81.71 o
   3   2   5       1243.88       1335.49         8.52 o
   5   2   5       2426.57       2222.46        12.86 o
   7   2   5      15214.70      15486.76        58.83 o
   9   2   5       3653.48       3774.41        20.04 o
  11   2   5       5243.79       5223.72        28.82 o
  13   2   5       1137.38       1115.62        15.73 o
  15   2   5          3.70         20.04        10.51 o
 -16   3   5        705.74        697.08        17.09 o
 -14   3   5        519.78        515.15        12.68 o
 -12   3   5      11518.19      11919.69        56.25 o
 -10   3   5       1325.50       1228.24        11.28 o
  -8   3   5       6887.11       7071.42        31.14 o
  -6   3   5      14774.46      15026.19        57.42 o
  -4   3   5      61758.76      61471.12       223.92 o
  -2   3   5      12033.12      12043.62        44.05 o
   0   3   5      11006.77       9317.46        32.62 o
   2   3   5        736.30        647.50         5.09 o
   4   3   5       5271.66       5079.08        23.24 o
   6   3   5      51233.95      52065.82       179.91 o
   8   3   5       1085.19       1080.86        10.10 o
  10   3   5       8669.91       8963.05        44.92 o
  12   3   5          1.62          0.00         5.89 o
  14   3   5         18.73          7.72         8.85 o
  16   3   5         57.93         54.31        16.40 o
 -15   4   5        128.20        107.89        10.61 o
 -13   4   5        753.36        784.31        15.04 o
 -11   4   5       1479.74       1346.44        14.45 o
  -9   4   5       1480.67       1454.47        12.63 o
  -7   4   5        488.89        429.09         6.99 o
  -5   4   5        210.84        225.51         4.81 o
  -3   4   5       2250.50       2195.69        11.35 o
  -1   4   5         25.07         27.13         1.97 o
   1   4   5       3001.72       4259.40        17.54 o
   3   4   5       1891.37       1721.96         9.51 o
   5   4   5      11522.22      10872.60        45.47 o
   7   4   5      16179.57      16550.03        62.47 o
   9   4   5       2120.59       2247.20        15.32 o
  11   4   5       3063.93       3024.71        20.37 o
  13   4   5       1350.38       1362.54        17.12 o
  15   4   5        103.26        108.43        12.81 o
 -16   5   5        154.95        110.65        16.91 o
 -14   5   5        391.99        407.26        12.29 o
 -12   5   5        774.30        720.43        14.11 o
 -10   5   5       1865.82       1904.10        16.00 o
  -8   5   5       1219.83       1294.11        11.55 o
  -6   5   5       1820.31       1911.51        12.31 o
  -4   5   5      15439.89      15511.67        56.80 o
  -2   5   5       4731.04       4931.86        19.55 o
   0   5   5       4897.54       4662.41        17.68 o
   2   5   5      11083.79      11487.46        39.13 o
   4   5   5        994.58        887.23         7.60 o
   6   5   5        399.00        358.60         6.74 o
   8   5   5          1.60          6.30         4.22 o
  10   5   5        497.58        551.77        10.82 o
  12   5   5         13.23          4.46         6.62 o
  14   5   5       2196.86       2235.82        26.53 o
 -15   6   5        396.63        387.41        15.99 o
 -13   6   5       3880.38       3945.37        28.89 o
 -11   6   5       1948.95       1857.21        17.13 o
  -9   6   5      20264.88      21542.60        90.18 o
  -7   6   5        543.00        547.21         8.65 o
  -5   6   5       2568.65       2706.90        14.27 o
  -3   6   5      31050.76      32491.26       105.44 o
  -1   6   5       2252.87       2000.22        10.37 o
   1   6   5      17781.04      18711.93        60.39 o
   3   6   5       4028.97       3741.39        16.44 o
   5   6   5       3159.17       3204.04        17.63 o
   7   6   5       1153.46       1118.44        11.60 o
   9   6   5       9053.63       9047.53        42.59 o
  11   6   5         22.52         23.52         7.56 o
  13   6   5        913.00        886.00        17.42 o
 -14   7   5          8.95         16.57        12.48 o
 -12   7   5        163.73        151.05         9.46 o
 -10   7   5       4900.45       5085.43        30.08 o
  -8   7   5       4847.56       5407.27        36.18 o
  -6   7   5          4.65         20.14         3.83 o
  -4   7   5        453.79        521.98         6.91 o
  -2   7   5       4902.80       5021.54        20.56 o
   0   7   5       2755.18       2674.04        14.23 o
   2   7   5       2859.23       2976.51        15.72 o
   4   7   5       1234.67       1207.07         9.74 o
   6   7   5        271.08        245.45         6.26 o
   8   7   5        198.59        184.93         6.71 o
  10   7   5       3298.91       3388.04        24.19 o
  12   7   5          6.40          0.00         9.45 o
 -13   8   5         47.11         48.95        14.73 o
 -11   8   5        858.70        861.18        16.57 o
  -9   8   5       3614.70       3616.41        25.27 o
  -7   8   5        321.59        312.71         7.84 o
  -5   8   5         78.05         64.62         4.20 o
  -3   8   5        524.35        582.47         6.95 o
  -1   8   5       2649.30       2556.40        14.16 o
   1   8   5       3408.51       3359.28        18.66 o
   3   8   5        639.08        611.85         9.44 o
   5   8   5        976.81       1043.94        11.95 o
   7   8   5       5837.08       5941.72        28.38 o
   9   8   5        842.67        796.48        14.55 o
  11   8   5        120.75        130.13        10.35 o
 -12   9   5       4241.26       4287.26        38.24 o
 -10   9   5        849.01        842.49        18.81 o
  -8   9   5        992.60        969.23        13.61 o
  -6   9   5       1541.20       1551.84        13.21 o
  -4   9   5       6381.75       6421.49        29.04 o
  -2   9   5       2671.05       2711.08        15.74 o
   0   9   5       9393.77       9588.16        38.57 o
   2   9   5       1181.89       1183.44        12.22 o
   4   9   5       2429.78       2374.39        17.44 o
   6   9   5       4685.44       4778.92        27.79 o
   8   9   5        309.18        297.10         8.72 o
  10   9   5       2126.70       2082.65        24.11 o
  -9  10   5        262.84        267.52        10.14 o
  -7  10   5          4.45          9.21         7.79 o
  -5  10   5         56.84         39.43         6.25 o
  -3  10   5        156.20        144.20         6.74 o
  -1  10   5          0.52          0.00         5.46 o
   1  10   5        949.26        935.96        12.22 o
   3  10   5          0.96          0.00         5.87 o
   5  10   5       1725.46       1759.17        16.82 o
   7  10   5       2055.87       1974.98        20.89 o
   9  10   5        722.78        721.04        20.31 o
  -8  11   5        215.67        243.05        15.86 o
  -6  11   5       1299.97       1246.96        16.73 o
  -4  11   5        315.92        331.80         9.95 o
  -2  11   5       1966.12       1948.66        18.02 o
   0  11   5         25.10         46.67         7.59 o
   2  11   5       3837.77       3825.76        26.18 o
   4  11   5          1.83          6.91         8.39 o
   6  11   5       1796.68       1834.87        26.19 o
  -5  12   5        467.75        446.46        17.65 o
  -3  12   5       5394.17       5379.52        52.08 o
  -1  12   5         38.35         33.20         9.45 o
   1  12   5       5396.98       5332.67        34.69 o
   3  12   5        396.67        423.93        14.72 o
 -16   0   6          0.09         20.83        13.53 o
 -14   0   6        184.72        222.57        10.82 o
 -12   0   6          2.28          2.28         6.27 o
 -10   0   6       2637.27       2594.14        21.93 o
  -8   0   6       9842.80       9870.55        56.19 o
  -6   0   6      11012.33      10677.34        58.69 o
  -2   0   6      17796.19      18149.63       106.14 o
   0   0   6       8750.99       8116.46        44.98 o
   2   0   6         66.05        116.04         5.16 o
   4   0   6        438.81        484.55        11.82 o
   6   0   6        122.73         57.82         4.77 o
   8   0   6         10.51          3.68         4.43 o
  10   0   6        140.69        112.77         7.97 o
  12   0   6        784.88        771.54        17.41 o
  14   0   6       3476.14       3578.86        35.81 o
  16   0   6        359.62        317.11        28.04 o
 -17   1   6          5.82          0.00        12.88 o
 -15   1   6          3.29          0.20         7.39 o
 -13   1   6        388.36        348.22         8.11 o
 -11   1   6       1083.83       1040.79        10.55 o
  -9   1   6        721.59        762.08         9.53 o
  -7   1   6       3708.04       3643.43        18.78 o
  -5   1   6       2243.65       2426.67        13.22 o
  -3   1   6       6035.89       4847.64        22.34 o
  -1   1   6       8789.29       9474.04        41.34 o
   1   1   6      26417.21      25842.44        94.16 o
   3   1   6       2647.34       2738.91        13.30 o
   5   1   6       1589.42       1402.24        10.12 o
   7   1   6        285.31        351.30         6.42 o
   9   1   6       1284.38       1173.06        13.67 o
  11   1   6         72.24         73.04         5.59 o
  13   1   6         59.07         69.26         7.01 o
  15   1   6       2156.51       2242.54        30.97 o
 -16   2   6        577.25        536.43        13.77 o
 -14   2   6         16.82         24.36         7.25 o
 -12   2   6       9849.04       9947.43        46.08 o
 -10   2   6       1069.86       1071.31        10.49 o
  -8   2   6       8909.23       8964.18        38.05 o
  -6   2   6        639.00        659.39         6.64 o
  -4   2   6      15387.52      15629.60        60.80 o
  -2   2   6       1298.57       1353.71         8.58 o
   0   2   6        699.67        667.93         5.37 o
   2   2   6       1244.98       1332.54         7.83 o
   4   2   6       1178.11       1259.77         9.26 o
   6   2   6      50500.26      53154.97       195.86 o
   8   2   6       3993.32       3789.73        19.61 o
  10   2   6      10128.69      10376.40        45.54 o
  12   2   6         81.50         58.25         6.28 o
  14   2   6         31.18         26.71         9.00 o
  16   2   6          9.36         16.95        16.38 o
 -17   3   6       3972.52       3836.38        37.36 o
 -15   3   6        190.48        214.26        10.67 o
 -13   3   6      18818.78      19488.14        84.92 o
 -11   3   6        149.85        115.86         5.27 o
  -9   3   6        466.88        511.03         7.38 o
  -7   3   6       5862.86       5616.94        25.81 o
  -5   3   6         14.87         10.03         2.28 o
  -3   3   6       3347.34       3391.41        15.83 o
  -1   3   6         43.56         41.85         2.40 o
   1   3   6       1515.74       1213.30         7.36 o
   3   3   6        196.84        113.03         2.90 o
   5   3   6      39203.50      40128.38       149.39 o
   7   3   6       5428.37       5290.47        23.84 o
   9   3   6       2391.09       2459.38        16.35 o
  11   3   6       9783.91      10016.48        46.42 o
  13   3   6        277.49        245.55         9.06 o
  15   3   6        174.25        155.16        13.46 o
 -16   4   6        537.09        535.84        17.86 o
 -14   4   6       1531.21       1529.38        20.59 o
 -12   4   6       7204.86       7324.62        48.33 o
 -10   4   6       2251.65       2261.62        17.09 o
  -8   4   6       6049.02       6202.29        28.63 o
  -6   4   6        456.23        465.98         6.98 o
  -4   4   6       2025.63       1882.80        12.15 o
  -2   4   6         22.65         55.04         2.37 o
   0   4   6       2578.33       2606.11        11.90 o
   2   4   6        685.46        738.59         6.00 o
   4   4   6       4566.85       4347.18        20.10 o
   6   4   6     105033.89     111891.04       421.42 o
   8   4   6       5669.28       5449.11        25.97 o
  10   4   6      10292.96      10703.99        50.37 o
  12   4   6        297.66        255.52         7.83 o
  14   4   6         22.33         18.73         9.33 o
 -15   5   6         29.61         44.79        11.50 o
 -13   5   6        616.40        582.87        13.89 o
 -11   5   6         75.95         71.11         6.43 o
  -9   5   6        241.23        239.80         6.63 o
  -7   5   6       2829.81       2827.44        17.66 o
  -5   5   6       2298.34       2132.87        13.24 o
  -3   5   6      22502.20      22832.34        80.81 o
  -1   5   6        404.80        328.81         4.68 o
   1   5   6      13090.24      13510.23        47.12 o
   3   5   6         63.63        100.11         3.23 o
   5   5   6       2200.16       2248.21        14.20 o
   7   5   6          6.50          4.32         4.00 o
   9   5   6        105.32        115.08         5.96 o
  11   5   6        359.34        352.38         8.92 o
  13   5   6         76.92         52.72         9.06 o
 -14   6   6         34.68         26.60         9.98 o
 -12   6   6         26.42         21.91         6.84 o
 -10   6   6        269.40        280.97         8.45 o
  -8   6   6       4973.09       5032.55        27.64 o
  -6   6   6       2135.32       2157.75        13.68 o
  -4   6   6      21834.00      22528.94        79.96 o
  -2   6   6       2070.29       1835.10        10.48 o
   0   6   6       6000.16       5805.58        23.44 o
   2   6   6        527.17        444.54         6.04 o
   4   6   6         90.20         78.40         3.71 o
   6   6   6        516.76        488.96         9.25 o
   8   6   6          1.32          0.37         5.38 o
  10   6   6         10.05          4.81         6.69 o
  12   6   6        135.61        133.94        10.02 o
  14   6   6       1904.70       1937.55        33.52 o
 -13   7   6        101.87        117.61        10.40 o
 -11   7   6        464.76        523.23        15.44 o
  -9   7   6       2438.73       2365.97        23.41 o
  -7   7   6       1448.78       1315.07        14.17 o
  -5   7   6       2916.49       2974.32        17.04 o
  -3   7   6       7668.71       7619.37        34.07 o
  -1   7   6       4158.23       4247.41        19.08 o
   1   7   6      20587.93      20585.07        68.74 o
   3   7   6       2341.20       2331.30        13.78 o
   5   7   6         60.42         67.29         4.40 o
   7   7   6          8.11          1.39         5.24 o
   9   7   6        799.93        796.30        14.04 o
  11   7   6        782.40        780.95        15.84 o
  13   7   6         91.36         78.19        14.49 o
 -12   8   6       2857.01       2859.73        27.02 o
 -10   8   6        623.19        574.76        13.11 o
  -8   8   6        913.22        909.17        13.37 o
  -6   8   6       1135.36       1168.02        12.48 o
  -4   8   6          4.42          5.97         4.09 o
  -2   8   6        145.27        154.44         4.67 o
   0   8   6        617.47        581.18         8.07 o
   2   8   6        201.08        193.98         5.64 o
   4   8   6         41.91         48.75         5.01 o
   6   8   6      11808.32      11969.63        49.79 o
   8   8   6        525.34        529.30        11.09 o
  10   8   6       1827.18       1751.96        20.49 o
  12   8   6         84.11         70.00        14.04 o
 -11   9   6         11.52          9.50        10.17 o
  -9   9   6       1052.48       1034.22        15.80 o
  -7   9   6        616.95        592.61        12.46 o
  -5   9   6        618.72        618.76        10.68 o
  -3   9   6          2.25          0.00         4.16 o
  -1   9   6        233.23        227.64         6.21 o
   1   9   6       4731.57       4801.84        24.58 o
   3   9   6         71.84         76.04         5.74 o
   5   9   6       6787.31       6903.29        35.82 o
   7   9   6        112.42        114.79         7.08 o
   9   9   6        677.91        691.59        15.98 o
  11   9   6       4629.08       4476.11        44.33 o
 -10  10   6       1206.35       1268.34        27.89 o
  -8  10   6       2605.11       2537.25        23.13 o
  -6  10   6         95.78        109.33         7.91 o
  -4  10   6        386.81        372.57         8.98 o
  -2  10   6          0.07          0.00         6.33 o
   0  10   6         28.11         33.77         5.22 o
   2  10   6        165.76        168.35         7.12 o
   4  10   6       1127.95       1117.75        14.85 o
   6  10   6      16021.78      16301.83        71.06 o
   8  10   6       2711.23       2631.58        28.06 o
  -7  11   6        295.41        305.98        14.04 o
  -5  11   6        547.79        568.00        13.98 o
  -3  11   6       3125.68       3166.40        25.87 o
  -1  11   6         89.34         81.82         8.07 o
   1  11   6       6437.31       6421.80        34.98 o
   3  11   6        137.12        155.84         9.14 o
   5  11   6       1071.58       1046.47        19.43 o
   7  11   6         78.54         65.66        14.83 o
  -4  12   6       7133.65       7000.04        54.36 o
  -2  12   6        251.44        268.97        13.77 o
   0  12   6       2677.41       2613.75        27.99 o
   2  12   6        662.20        678.45        17.15 o
 -17   0   7       1729.60       1859.90        39.17 o
 -15   0   7         96.92         82.21        12.11 o
 -13   0   7         64.05         60.33         8.10 o
 -11   0   7         43.13         45.19         6.15 o
  -9   0   7      11898.84      11869.04        64.97 o
  -7   0   7       1786.84       1789.19        16.60 o
  -5   0   7       5586.58       6790.12        43.97 o
  -3   0   7      30242.59      28497.51       152.60 o
  -1   0   7       1000.74       1295.16        12.40 o
   1   0   7      67606.38      70236.14       353.67 o
   3   0   7      19765.29      21102.32       115.06 o
   5   0   7        863.38        810.77        10.12 o
   7   0   7       5082.81       4949.08        34.42 o
   9   0   7       5093.55       4991.07        37.61 o
  11   0   7       4626.43       4652.97        41.39 o
  13   0   7        573.05        522.94        15.51 o
  15   0   7        953.82        966.51        34.02 o
 -16   1   7       2639.84       2759.01        24.88 o
 -14   1   7        384.13        373.33         9.35 o
 -12   1   7        501.85        491.37        10.48 o
 -10   1   7       4479.97       4578.57        24.55 o
  -8   1   7       3563.55       3331.42        17.61 o
  -6   1   7       2742.68       2685.13        14.34 o
  -4   1   7       4983.28       4262.47        20.33 o
  -2   1   7         38.06         27.63         1.88 o
   0   1   7       8519.94       8333.12        35.06 o
   2   1   7      36469.24      36775.58       140.43 o
   4   1   7       5979.19       6306.05        28.15 o
   6   1   7      10345.67      10161.34        42.53 o
   8   1   7        172.85        164.09         4.79 o
  10   1   7         49.74         46.86         5.13 o
  12   1   7       2077.10       2132.32        17.98 o
  14   1   7       1172.53       1212.44        18.34 o
 -17   2   7        225.01        235.10        14.69 o
 -15   2   7        167.64        146.34         9.32 o
 -13   2   7       6607.73       6737.81        35.72 o
 -11   2   7        193.98        182.81         5.94 o
  -9   2   7       2702.87       2717.92        17.08 o
  -7   2   7      16720.57      16559.54        65.67 o
  -5   2   7       2951.79       2764.77        15.02 o
  -3   2   7       7010.23       7245.30        31.27 o
  -1   2   7       4722.40       4772.03        21.23 o
   1   2   7       5216.34       5758.96        24.91 o
   3   2   7      12602.76      13346.04        49.34 o
   5   2   7      25443.98      25974.52        97.31 o
   7   2   7       1212.14       1256.14        11.52 o
   9   2   7       5012.57       5093.22        26.85 o
  11   2   7       5859.42       5879.99        39.90 o
  13   2   7         40.93         38.71         7.53 o
  15   2   7       1557.92       1580.76        26.06 o
 -16   3   7          0.72          0.00        12.04 o
 -14   3   7       6653.94       7086.07        40.18 o
 -12   3   7       3701.33       3909.43        24.37 o
 -10   3   7         22.14         21.55         3.84 o
  -8   3   7      26085.03      26571.60       101.12 o
  -6   3   7       1162.23       1093.26         9.04 o
  -4   3   7          0.11          2.02         2.10 o
  -2   3   7       8772.37       8815.58        35.69 o
   0   3   7       1586.80       1606.27         9.94 o
   2   3   7       2167.19       2065.98        11.56 o
   4   3   7        397.16        406.59         6.67 o
   6   3   7      34359.47      35687.68       132.54 o
   8   3   7        311.91        302.81         6.50 o
  10   3   7      19154.04      19451.87        91.37 o
  12   3   7          5.37          3.70         6.83 o
  14   3   7        157.24        162.08        10.33 o
 -15   4   7          4.05          1.51        10.54 o
 -13   4   7       9461.85       9661.55        54.99 o
 -11   4   7        139.23        140.67         6.47 o
  -9   4   7        183.20        176.13         5.27 o
  -7   4   7      21790.40      22706.05        90.76 o
  -5   4   7      11453.48      11689.25        47.85 o
  -3   4   7       8013.85       7773.92        29.84 o
  -1   4   7       2735.02       2739.65        13.22 o
   1   4   7        180.91        119.76         2.99 o
   3   4   7      11707.22      12045.18        43.96 o
   5   4   7      26105.62      26237.15        97.44 o
   7   4   7        873.44        684.90         9.07 o
   9   4   7       3568.71       3369.74        21.60 o
  11   4   7       1450.82       1425.56        15.77 o
  13   4   7        511.47        534.97        12.40 o
  15   4   7       1728.03       1685.63        42.84 o
 -16   5   7       1120.61       1153.11        30.38 o
 -14   5   7        570.36        483.13        13.04 o
 -12   5   7          2.47          0.83         6.48 o
 -10   5   7       1477.59       1474.81        15.66 o
  -8   5   7       1221.74       1196.37        14.91 o
  -6   5   7       1963.31       1892.26        12.78 o
  -4   5   7      16869.17      17430.95        64.05 o
  -2   5   7          4.36         11.44         2.72 o
   0   5   7       9624.21      10250.34        36.66 o
   2   5   7       7702.18       7795.12        30.74 o
   4   5   7       2685.51       2471.49        14.39 o
   6   5   7        610.00        705.13         9.36 o
   8   5   7         16.05         15.70         4.76 o
  10   5   7        196.57        157.22         7.26 o
  12   5   7        471.59        427.74        11.67 o
  14   5   7        618.96        659.42        24.03 o
 -15   6   7         16.37          0.00        13.89 o
 -13   6   7         74.85         79.81         9.48 o
 -11   6   7          0.02          0.00         7.15 o
  -9   6   7       1144.05       1151.55        14.94 o
  -7   6   7        209.45        210.18         5.53 o
  -5   6   7         61.22         89.05         3.99 o
  -3   6   7      21990.11      22323.08        81.62 o
  -1   6   7         83.41         62.06         3.11 o
   1   6   7       6530.16       6278.61        25.38 o
   3   6   7       9547.81       9625.54        38.33 o
   5   6   7        100.21        101.32         4.57 o
   7   6   7       3497.94       3446.98        21.67 o
   9   6   7       1902.73       1807.64        17.99 o
  11   6   7       1211.75       1179.00        17.48 o
  13   6   7         82.27         62.05        12.50 o
 -14   7   7       1025.04        960.32        23.55 o
 -12   7   7        592.88        617.31        13.52 o
 -10   7   7       2056.71       2048.94        20.61 o
  -8   7   7       2251.54       2283.18        18.41 o
  -6   7   7       2127.56       2096.30        19.36 o
  -4   7   7        121.19        155.52         5.30 o
  -2   7   7         66.59         87.88         3.79 o
   0   7   7       1860.60       1823.68        11.66 o
   2   7   7      18166.94      18353.27        65.02 o
   4   7   7       3613.35       3520.75        19.74 o
   6   7   7       3365.22       3416.59        27.99 o
   8   7   7        523.31        548.83        10.78 o
  10   7   7         24.31         20.91         7.77 o
  12   7   7        993.27        991.34        21.86 o
 -13   8   7       2793.16       2784.21        32.46 o
 -11   8   7         90.24         81.62         9.64 o
  -9   8   7        184.33        188.66         8.61 o
  -7   8   7       4409.67       4402.71        27.12 o
  -5   8   7        267.45        227.64         6.52 o
  -3   8   7       5128.78       5250.65        25.37 o
  -1   8   7        642.62        580.60         8.18 o
   1   8   7        445.51        435.50         8.64 o
   3   8   7       1642.82       1536.00        13.75 o
   5   8   7       6632.32       6918.17        35.07 o
   7   8   7        929.61        909.96        13.10 o
   9   8   7       2666.28       2634.36        21.31 o
  11   8   7       1245.67       1272.69        23.54 o
 -12   9   7       1814.04       1728.83        32.85 o
 -10   9   7         69.30         36.34        10.27 o
  -8   9   7       9137.34       9215.10        44.93 o
  -6   9   7        352.42        360.23         9.04 o
  -4   9   7         20.02         24.12         5.04 o
  -2   9   7       2784.81       2783.08        17.80 o
   0   9   7          1.54         10.16         4.79 o
   2   9   7        366.83        362.34         8.71 o
   4   9   7        183.34        185.61         7.85 o
   6   9   7       1027.65       1088.90        18.47 o
   8   9   7          4.20          6.66         7.66 o
  10   9   7       6064.93       6058.35        40.86 o
  -9  10   7          5.09         22.03        11.69 o
  -7  10   7       5721.90       5802.57        34.15 o
  -5  10   7       2392.03       2432.26        20.03 o
  -3  10   7       2135.53       2083.14        18.46 o
  -1  10   7       1615.54       1578.21        15.41 o
   1  10   7        551.17        536.85        11.14 o
   3  10   7       3732.90       3722.29        24.25 o
   5  10   7       4647.57       4433.09        29.31 o
   7  10   7         15.12         13.96        11.20 o
  -8  11   7        540.00        570.62        20.88 o
  -6  11   7         96.39         83.34        10.86 o
  -4  11   7       1966.54       1948.25        28.60 o
  -2  11   7         22.41         13.46         9.08 o
   0  11   7       2970.69       2915.50        24.40 o
   2  11   7       2618.27       2573.59        22.42 o
   4  11   7         12.98          5.13        10.49 o
   6  11   7        340.30        312.73        15.63 o
  -3  12   7       4448.05       4444.06        39.83 o
  -1  12   7         49.11         45.57        14.49 o
   1  12   7       1237.87       1230.39        25.09 o
 -16   0   8       5608.04       5498.90        50.45 o
 -14   0   8       1307.81       1321.19        26.47 o
 -12   0   8       7528.83       7564.09        52.75 o
 -10   0   8        548.16        463.36        12.01 o
  -8   0   8         14.85         10.31         4.55 o
  -6   0   8       1774.56       1891.00        17.57 o
  -4   0   8       9401.71      11823.53        63.82 o
  -2   0   8       2175.74       2161.94        17.33 o
   0   0   8        709.85        826.88        14.15 o
   2   0   8     291774.53     283621.59      2377.84 o
   4   0   8      15271.88      15471.24        84.61 o
   6   0   8      37320.84      38373.15       206.10 o
   8   0   8        357.89        372.53        11.35 o
  10   0   8       1013.44       1003.98        19.16 o
  12   0   8        171.79        169.28        10.50 o
  14   0   8         34.61         33.45        13.62 o
 -17   1   8       3379.16       3421.46        37.55 o
 -15   1   8          2.82          1.66         7.54 o
 -13   1   8        816.39        793.25        12.75 o
 -11   1   8        288.96        289.98         6.77 o
  -9   1   8        857.49        750.89         8.93 o
  -7   1   8       2604.20       2490.19        15.37 o
  -5   1   8        526.61        468.97         5.87 o
  -3   1   8       2808.53       2702.56        15.60 o
  -1   1   8       1117.61       1064.11         8.51 o
   1   1   8      89465.12      92099.95       327.06 o
   3   1   8        691.03        701.56         6.91 o
   5   1   8       7870.15       7951.65        33.97 o
   7   1   8       8142.81       8240.02        37.95 o
   9   1   8         40.71         23.36         4.50 o
  11   1   8        517.38        512.14        11.38 o
  13   1   8         85.17         81.96         8.22 o
  15   1   8        320.21        329.49        14.85 o
 -16   2   8        571.80        527.29        14.02 o
 -14   2   8         43.00         44.52         7.01 o
 -12   2   8       2381.09       2429.37        18.53 o
 -10   2   8       1110.07       1052.31        11.04 o
  -8   2   8      17103.05      17118.72        67.55 o
  -6   2   8         17.62         22.26         2.69 o
  -4   2   8       7189.58       7175.46        32.01 o
  -2   2   8        577.14        583.86         6.34 o
   0   2   8        359.35        398.94         5.14 o
   2   2   8       3375.59       3221.21        16.07 o
   4   2   8        620.51        615.10         6.74 o
   6   2   8       4307.31       4306.33        22.05 o
   8   2   8         46.30         35.77         3.97 o
  10   2   8       4269.58       4358.24        26.09 o
  12   2   8          0.18          0.19         6.47 o
  14   2   8       1074.73       1091.09        20.60 o
 -15   3   8         38.73         22.40         9.80 o
 -13   3   8       1361.35       1362.77        16.27 o
 -11   3   8       1078.06       1025.97        11.09 o
  -9   3   8        164.06        168.57         5.57 o
  -7   3   8      30932.17      32211.48       120.39 o
  -5   3   8       8974.40       8942.49        36.62 o
  -3   3   8      34949.18      34698.81       129.94 o
  -1   3   8       1000.00        931.15         7.20 o
   1   3   8         35.77         28.39         2.29 o
   3   3   8          2.11          3.79         2.22 o
   5   3   8         95.33         66.31         3.78 o
   7   3   8       8323.90       8519.38        38.94 o
   9   3   8         37.46         31.08         4.95 o
  11   3   8       3508.86       3598.35        23.23 o
  13   3   8       1115.29       1127.85        19.17 o
  15   3   8       8887.60       8929.72        64.16 o
 -16   4   8        165.40        181.69        14.88 o
 -14   4   8       1072.00       1035.47        19.13 o
 -12   4   8       1819.96       1771.05        16.60 o
 -10   4   8       3592.73       3461.15        30.30 o
  -8   4   8       6130.20       6374.95        31.93 o
  -6   4   8         27.31         41.06         3.64 o
  -4   4   8       8374.31       8601.33        33.59 o
  -2   4   8       1352.89       1467.50        10.10 o
   0   4   8        332.17        355.00         4.77 o
   2   4   8       1221.72       1024.11         8.61 o
   4   4   8         67.87         27.43         3.20 o
   6   4   8       1087.12       1114.46        10.63 o
   8   4   8        229.91        205.85         6.21 o
  10   4   8       4403.23       4631.78        30.28 o
  12   4   8       2032.61       1904.50        20.54 o
  14   4   8       1063.84       1120.10        27.48 o
 -15   5   8         21.98          0.00        13.25 o
 -13   5   8        383.22        375.42        11.01 o
 -11   5   8        121.67        129.96         7.97 o
  -9   5   8        322.03        289.51         7.59 o
  -7   5   8       1457.34       1506.30        12.54 o
  -5   5   8       1516.35       1546.25        12.20 o
  -3   5   8       1787.75       1679.27        10.87 o
  -1   5   8         18.29         31.15         2.83 o
   1   5   8      16490.87      16273.97        58.92 o
   3   5   8         10.62         15.22         2.97 o
   5   5   8       2762.84       2739.12        16.09 o
   7   5   8       3620.31       3468.85        23.52 o
   9   5   8         53.27         26.89         5.77 o
  11   5   8        109.08        126.09         8.26 o
  13   5   8       1005.41        979.97        24.05 o
 -14   6   8        247.94        237.29        13.82 o
 -12   6   8       3691.98       3774.90        28.22 o
 -10   6   8         30.38         24.97         8.01 o
  -8   6   8         74.02         49.54         5.30 o
  -6   6   8        592.97        625.98         9.14 o
  -4   6   8       1309.26       1363.30        11.43 o
  -2   6   8       1473.78       1510.19        10.88 o
   0   6   8        337.05        351.41         6.25 o
   2   6   8      61453.42      65158.48       215.35 o
   4   6   8       5850.99       5803.31        28.11 o
   6   6   8      22889.01      22993.59       108.58 o
   8   6   8         80.12         67.41         5.93 o
  10   6   8        663.26        646.05        16.93 o
  12   6   8        106.28        108.23        10.53 o
 -13   7   8        295.97        260.00        12.52 o
 -11   7   8        117.67        114.93        10.83 o
  -9   7   8         33.26         27.11         6.38 o
  -7   7   8        839.89        834.13        12.55 o
  -5   7   8        541.19        570.12         9.72 o
  -3   7   8        169.89        142.11         4.99 o
  -1   7   8       1539.60       1496.22        11.67 o
   1   7   8      40792.70      42652.71       143.87 o
   3   7   8        741.24        746.27        10.24 o
   5   7   8       3159.99       3168.49        22.51 o
   7   7   8       1796.91       1798.48        17.15 o
   9   7   8        111.59        108.67         7.70 o
  11   7   8          3.56         10.61         9.71 o
 -12   8   8        555.21        555.14        15.00 o
 -10   8   8          6.17          0.00         8.66 o
  -8   8   8       4461.68       4520.06        28.75 o
  -6   8   8          4.92          7.93         5.78 o
  -4   8   8      10985.71      10692.75        46.83 o
  -2   8   8         10.62          4.34         4.27 o
   0   8   8         63.80         62.01         4.11 o
   2   8   8       8526.33       8586.67        37.63 o
   4   8   8       2038.04       1949.84        16.98 o
   6   8   8       1864.87       1890.09        17.88 o
   8   8   8        488.72        468.09        11.03 o
  10   8   8       1504.91       1442.92        20.92 o
 -11   9   8        432.54        464.74        16.35 o
  -9   9   8       1678.55       1606.47        21.72 o
  -7   9   8       9551.06       9902.00        47.81 o
  -5   9   8        522.27        497.68         9.95 o
  -3   9   8       6814.48       6865.63        32.41 o
  -1   9   8        137.43        140.99         6.49 o
   1   9   8        229.27        221.62         7.31 o
   3   9   8         10.69         14.07         6.25 o
   5   9   8         25.94         43.33         7.81 o
   7   9   8        450.15        443.99        11.51 o
   9   9   8          9.71          0.68        10.99 o
 -10  10   8       1216.13       1220.92        29.85 o
  -8  10   8       4420.53       4428.77        34.29 o
  -6  10   8        105.44        123.54         7.73 o
  -4  10   8       1650.66       1556.42        16.36 o
  -2  10   8          7.98         17.94         6.97 o
   0  10   8          7.50          8.62         7.00 o
   2  10   8        350.57        369.50         9.39 o
   4  10   8        175.49        181.68         9.34 o
   6  10   8         90.19         95.98        10.71 o
   8  10   8        209.94        207.79        15.54 o
  -7  11   8       1066.37       1014.19        25.21 o
  -5  11   8       1125.68       1123.29        28.38 o
  -3  11   8         71.37         70.95        10.34 o
  -1  11   8        251.10        247.98         9.75 o
   1  11   8       4296.48       4247.44        29.15 o
   3  11   8         28.97         20.28        10.70 o
   5  11   8        602.62        617.34        17.14 o
  -2  12   8        378.64        387.94        19.40 o
   0  12   8          7.42         33.24        16.36 o
 -17   0   9       3826.03       3871.21        66.58 o
 -15   0   9        160.51        168.78        12.55 o
 -13   0   9       1739.40       1769.93        24.30 o
 -11   0   9       7217.54       7294.90        51.85 o
  -9   0   9       7787.89       7828.85        48.96 o
  -7   0   9      23183.89      23700.96       127.45 o
  -5   0   9       3100.23       3167.35        23.65 o
  -3   0   9        427.79        324.83         7.67 o
  -1   0   9      22858.38      23637.27       133.53 o
   1   0   9     182442.81     186423.11      1045.00 o
   3   0   9        873.78        886.31        11.26 o
   5   0   9      16358.13      16816.58        95.99 o
   7   0   9       7610.42       7768.83        50.29 o
   9   0   9        258.60        231.77         8.90 o
  11   0   9       9544.41       9871.09        70.15 o
  13   0   9       1193.54       1182.81        25.87 o
  15   0   9       1006.29        956.81        37.25 o
 -16   1   9        970.95        948.85        22.69 o
 -14   1   9          7.69          7.49         6.79 o
 -12   1   9       5524.85       5413.32        29.88 o
 -10   1   9        204.80        168.49         5.53 o
  -8   1   9        956.17       1002.63        10.36 o
  -6   1   9         24.03         53.40         3.03 o
  -4   1   9       2856.31       2814.34        15.78 o
  -2   1   9         14.02         15.19         2.54 o
   0   1   9      10477.46      10644.92        43.39 o
   2   1   9       9015.75       9480.38        38.70 o
   4   1   9         67.78         60.29         3.03 o
   6   1   9      18010.50      18066.18        70.66 o
   8   1   9        205.57        173.96         5.48 o
  10   1   9          1.24          4.11         5.90 o
  12   1   9       2950.18       2943.65        24.51 o
  14   1   9        835.61        783.27        18.67 o
 -15   2   9         86.46         86.26         8.64 o
 -13   2   9         39.14         32.54         6.30 o
 -11   2   9        815.27        843.36        11.89 o
  -9   2   9       2679.45       2553.88        18.29 o
  -7   2   9       3701.76       3425.28        19.40 o
  -5   2   9        800.01        776.72         8.15 o
  -3   2   9       2639.59       2401.25        14.08 o
  -1   2   9      10489.07      10844.29        43.77 o
   1   2   9        786.68        787.08         7.04 o
   3   2   9       2492.49       2535.16        14.43 o
   5   2   9       3794.07       3632.86        19.24 o
   7   2   9       1198.56       1143.42        11.96 o
   9   2   9         79.00         64.36         5.39 o
  11   2   9         58.13         68.44         6.19 o
  13   2   9         38.53         33.43         8.69 o
 -16   3   9        515.70        507.35        15.92 o
 -14   3   9        239.23        222.57         8.79 o
 -12   3   9       3665.10       3688.50        22.67 o
 -10   3   9       5645.73       5637.84        36.12 o
  -8   3   9       9645.94       9712.56        41.67 o
  -6   3   9        706.49        714.54         7.92 o
  -4   3   9      11614.63      11835.64        48.39 o
  -2   3   9      28702.31      29134.33       105.04 o
   0   3   9       2621.32       2510.14        13.65 o
   2   3   9      18691.60      18917.85        69.29 o
   4   3   9       6843.29       6978.31        30.80 o
   6   3   9       9868.16      10052.43        43.53 o
   8   3   9       5731.55       5647.76        30.37 o
  10   3   9       5249.34       5487.22        30.22 o
  12   3   9       2649.40       2652.13        22.76 o
  14   3   9       2460.59       2381.94        30.40 o
 -15   4   9         53.52         43.97        10.68 o
 -13   4   9        572.10        548.51        12.30 o
 -11   4   9        657.35        673.22        12.96 o
  -9   4   9       2048.12       1889.75        15.03 o
  -7   4   9       4426.60       4256.06        22.52 o
  -5   4   9         14.32         11.90         3.24 o
  -3   4   9      21048.51      21198.00        79.06 o
  -1   4   9       1633.06       1684.41        11.52 o
   1   4   9       1138.32       1224.04         9.54 o
   3   4   9       2340.00       2265.68        13.13 o
   5   4   9       3464.38       3405.55        19.52 o
   7   4   9          7.14          8.49         4.40 o
   9   4   9         24.97         15.19         5.67 o
  11   4   9        362.44        380.44        10.11 o
  13   4   9        304.93        286.18        12.23 o
 -14   5   9        186.96        170.82        11.19 o
 -12   5   9       2300.28       2305.42        23.28 o
 -10   5   9       1812.01       1810.98        18.41 o
  -8   5   9         83.41         84.50         5.51 o
  -6   5   9         22.89         14.02         3.88 o
  -4   5   9        131.43        131.40         4.27 o
  -2   5   9        680.73        580.86         7.76 o
   0   5   9       4147.85       4053.32        19.28 o
   2   5   9        941.39        960.79         8.83 o
   4   5   9       2706.84       2737.69        16.60 o
   6   5   9       9472.61       9545.36        42.16 o
   8   5   9       1449.66       1469.18        15.00 o
  10   5   9         10.51          6.72         7.00 o
  12   5   9       5333.11       5389.61        35.98 o
 -15   6   9         57.17         33.88        64.50 o
 -13   6   9       2460.23       2383.14        27.05 o
 -11   6   9       3963.91       3997.82        27.98 o
  -9   6   9       3470.63       3643.18        26.13 o
  -7   6   9      12503.97      12169.07        71.83 o
  -5   6   9       1990.83       2083.58        15.43 o
  -3   6   9       3917.78       3864.40        20.00 o
  -1   6   9       8027.63       8019.68        33.44 o
   1   6   9      41651.43      42741.23       143.91 o
   3   6   9        918.36        971.06         9.97 o
   5   6   9       6477.04       6374.91        53.84 o
   7   6   9       9896.94      10173.19        48.31 o
   9   6   9         26.30         33.12         7.08 o
  11   6   9       5350.90       5462.13        33.38 o
 -14   7   9        507.58        523.58        19.84 o
 -12   7   9       4296.95       4186.28        32.11 o
 -10   7   9         51.40         20.99         9.01 o
  -8   7   9          0.39          1.48         5.98 o
  -6   7   9          8.52          4.67         5.14 o
  -4   7   9       2972.72       2929.92        21.26 o
  -2   7   9         32.67         44.90         4.52 o
   0   7   9       1763.92       1710.12        13.89 o
   2   7   9       8761.13       8823.70        39.36 o
   4   7   9        201.05        189.72         6.53 o
   6   7   9       6050.64       5997.31        33.17 o
   8   7   9          4.29          2.25         6.54 o
  10   7   9          3.83          0.00         8.74 o
  12   7   9       1684.72       1609.66        34.91 o
 -13   8   9        551.61        560.97        54.36 o
 -11   8   9        803.98        774.98        18.37 o
  -9   8   9       3758.50       3994.27        28.33 o
  -7   8   9        490.87        525.69        11.38 o
  -5   8   9       1476.71       1534.86        14.69 o
  -3   8   9       1277.98       1285.61        14.36 o
  -1   8   9       5971.93       6011.51        31.08 o
   1   8   9       4899.40       4682.58        24.83 o
   3   8   9        885.05        886.41        11.78 o
   5   8   9       1198.28       1155.48        14.80 o
   7   8   9         36.93         24.37         7.58 o
   9   8   9        364.98        376.18        11.03 o
  11   8   9          8.57          0.00        93.00 o
 -10   9   9        812.15        845.16        20.10 o
  -8   9   9       8930.98       9051.27        46.25 o
  -6   9   9        198.03        189.85         8.15 o
  -4   9   9       1984.31       2009.39        17.74 o
  -2   9   9       7193.17       7292.27        36.18 o
   0   9   9       1966.53       1871.54        16.14 o
   2   9   9       4413.62       4472.89        25.63 o
   4   9   9        834.20        836.01        14.98 o
   6   9   9       1516.14       1499.22        18.79 o
   8   9   9       1007.92       1016.98        21.38 o
  -9  10   9         22.94          3.93        14.10 o
  -7  10   9       2001.67       1979.94        24.95 o
  -5  10   9        129.05        131.86         8.58 o
  -3  10   9       3375.98       3455.61        24.40 o
  -1  10   9        217.50        211.64         8.06 o
   1  10   9         94.33        107.48         8.65 o
   3  10   9        510.01        534.59        13.22 o
   5  10   9        907.47        936.25        18.73 o
   7  10   9          1.28          0.00        14.11 o
  -6  11   9          5.34          0.15        12.89 o
  -4  11   9         60.87         67.12        11.16 o
  -2  11   9        262.44        283.63        11.96 o
   0  11   9       1613.14       1593.44        22.57 o
   2  11   9         64.74         76.61        10.53 o
   4  11   9       1777.55       1822.83        28.97 o
 -16   0  10       3096.23       3169.72        46.48 o
 -14   0  10       3183.82       3196.50        33.95 o
 -12   0  10      22323.49      23244.93       136.46 o
 -10   0  10       2676.47       2685.61        26.49 o
  -8   0  10      19098.44      19536.73       108.62 o
  -6   0  10        177.29        166.79         9.34 o
  -4   0  10        606.65        694.47        11.81 o
  -2   0  10        322.93        296.63         7.89 o
   0   0  10         10.31          1.00         3.61 o
   2   0  10      26480.89      28298.86       143.74 o
   4   0  10       2789.77       2800.47        22.95 o
   6   0  10      11199.90      11600.95        67.85 o
   8   0  10        977.39        966.10        17.60 o
  10   0  10       8235.86       8273.29        61.34 o
  12   0  10        911.16        872.22        23.06 o
  14   0  10        142.78        159.10        16.96 o
 -15   1  10          4.17          5.58         8.99 o
 -13   1  10        261.21        256.00         7.88 o
 -11   1  10       5538.63       5768.88        31.97 o
  -9   1  10        375.02        335.39         7.90 o
  -7   1  10       4658.44       4676.28        23.38 o
  -5   1  10        517.39        530.17         7.09 o
  -3   1  10       1447.15       1425.07        10.58 o
  -1   1  10          1.84          8.17         2.58 o
   1   1  10         48.43         72.40         3.19 o
   3   1  10        533.38        618.71         7.30 o
   5   1  10        920.08        866.28         9.14 o
   7   1  10       2169.35       2211.81        15.62 o
   9   1  10       1154.60       1155.24        13.39 o
  11   1  10       9850.21      10183.53        48.51 o
  13   1  10        263.83        248.78         9.80 o
 -16   2  10        188.21        209.02        11.86 o
 -14   2  10          3.82          0.00         7.48 o
 -12   2  10       1598.11       1578.96        16.32 o
 -10   2  10        118.02        126.39         5.58 o
  -8   2  10       2546.61       2448.95        16.50 o
  -6   2  10        138.10        143.74         4.65 o
  -4   2  10        100.34        126.74         4.36 o
  -2   2  10      44789.41      44915.15       166.52 o
   0   2  10       1966.69       2013.38        12.94 o
   2   2  10      28904.39      29031.02       108.18 o
   4   2  10         84.98         77.39         3.65 o
   6   2  10        114.31        127.52         4.72 o
   8   2  10        158.24        149.16         6.00 o
  10   2  10        634.84        635.06        11.97 o
  12   2  10         12.73         25.38         8.35 o
  14   2  10         52.87         34.56        12.24 o
 -15   3  10         30.70         17.14         9.12 o
 -13   3  10        168.33        168.23         7.36 o
 -11   3  10        169.62        171.79         6.91 o
  -9   3  10       4322.24       4349.43        24.16 o
  -7   3  10      11689.95      11614.42        48.00 o
  -5   3  10       1042.29       1007.10         9.94 o
  -3   3  10     134367.78     135672.95       609.30 o
  -1   3  10      12275.62      12707.54        49.56 o
   1   3  10      22900.55      23252.01        85.61 o
   3   3  10      13734.97      13925.38        53.49 o
   5   3  10         29.56         25.51         3.88 o
   7   3  10         40.65         57.15         4.89 o
   9   3  10        773.01        727.14        13.45 o
  11   3  10         25.54         31.23         6.96 o
  13   3  10        315.19        305.65        12.96 o
 -16   4  10        587.58        553.19        25.11 o
 -14   4  10          9.63          0.00         9.06 o
 -12   4  10        607.85        573.44        13.62 o
 -10   4  10         30.18         19.97         5.36 o
  -8   4  10        630.58        599.19         9.20 o
  -6   4  10        330.07        298.37         6.80 o
  -4   4  10       3579.56       3435.55        19.02 o
  -2   4  10      49077.36      50508.20       175.88 o
   0   4  10       1593.86       1639.20        10.97 o
   2   4  10      17187.64      16951.38        67.23 o
   4   4  10        857.90        885.64         9.65 o
   6   4  10        190.05        172.36         5.67 o
   8   4  10         31.13         34.77         5.05 o
  10   4  10        153.58        177.74         7.18 o
  12   4  10       1275.45       1223.40        19.32 o
 -15   5  10         11.61          0.00        14.25 o
 -13   5  10       1667.54       1692.67        21.89 o
 -11   5  10       2753.52       2788.48        23.41 o
  -9   5  10        457.34        452.89        10.11 o
  -7   5  10       1197.75       1161.23        12.70 o
  -5   5  10         86.96         73.41         4.34 o
  -3   5  10       3557.46       3568.43        18.89 o
  -1   5  10       1148.35       1190.43        10.44 o
   1   5  10       4156.85       4190.43        21.21 o
   3   5  10         38.53         48.81         3.78 o
   5   5  10        894.37        889.77        10.68 o
   7   5  10       6269.71       6356.03        35.63 o
   9   5  10        324.97        305.51         9.09 o
  11   5  10       7988.90       8083.96        45.26 o
  13   5  10          8.44          0.00        13.48 o
 -14   6  10        524.91        488.66        15.84 o
 -12   6  10      12428.46      13052.15        62.55 o
 -10   6  10        790.14        732.42        14.63 o
  -8   6  10       6134.67       6245.62        38.18 o
  -6   6  10         36.31         45.37         5.21 o
  -4   6  10        489.36        503.73         8.79 o
  -2   6  10         28.88         27.51         3.86 o
   0   6  10         20.64         33.01         3.95 o
   2   6  10       1409.31       1358.40        12.00 o
   4   6  10        649.91        623.80        11.70 o
   6   6  10      11633.29      11600.10        88.76 o
   8   6  10          5.42          0.00         6.12 o
  10   6  10       5345.92       5357.51        32.53 o
  12   6  10        290.92        290.92        14.82 o
 -13   7  10         42.08         49.77        13.31 o
 -11   7  10       4004.44       4061.59        30.86 o
  -9   7  10        374.92        362.87        10.12 o
  -7   7  10       3111.72       3117.22        22.23 o
  -5   7  10        580.72        561.86        11.45 o
  -3   7  10       1178.25       1100.01        12.15 o
  -1   7  10        129.22        136.10         5.54 o
   1   7  10        842.73        735.28        10.54 o
   3   7  10        230.10        230.58         6.90 o
   5   7  10        246.04        224.90         7.78 o
   7   7  10        236.18        198.06         8.05 o
   9   7  10        881.10        904.90        16.57 o
  11   7  10       6318.63       6249.03        43.08 o
 -12   8  10        974.88        942.49        32.48 o
 -10   8  10        453.01        397.50        12.51 o
  -8   8  10        684.67        657.91        12.98 o
  -6   8  10        277.62        250.76         8.03 o
  -4   8  10         25.82         13.96         5.64 o
  -2   8  10       8401.57       8565.48        40.73 o
   0   8  10         65.39         63.81         5.53 o
   2   8  10       1103.53       1093.03        12.94 o
   4   8  10        322.36        305.05         8.69 o
   6   8  10         43.65         42.14         7.48 o
   8   8  10       1413.27       1354.37        19.60 o
  10   8  10        411.04        382.84        15.63 o
 -11   9  10         73.83         46.87        16.33 o
  -9   9  10         83.67         59.14        10.81 o
  -7   9  10       2391.40       2442.62        22.48 o
  -5   9  10        245.74        245.89         8.58 o
  -3   9  10      16687.49      17040.78        69.23 o
  -1   9  10       1048.46       1030.65        13.51 o
   1   9  10       4740.71       4699.75        26.75 o
   3   9  10       2799.65       2853.21        20.60 o
   5   9  10         93.39         80.36         8.58 o
   7   9  10          0.03          3.93        10.12 o
  -8  10  10         53.16         76.52        13.31 o
  -6  10  10         22.03         24.30         9.58 o
  -4  10  10        140.10        139.09         8.99 o
  -2  10  10       7271.59       7226.39        39.86 o
   0  10  10       1550.55       1548.60        19.32 o
   2  10  10       5879.57       5895.82        37.10 o
   4  10  10        379.34        376.19        12.26 o
   6  10  10         38.40         36.43        13.12 o
  -5  11  10        211.83        215.65        15.95 o
  -3  11  10       3560.64       3491.65        33.53 o
  -1  11  10       1365.38       1338.75        24.79 o
   1  11  10        483.39        501.34        16.54 o
   3  11  10        194.57        207.23        16.57 o
 -15   0  11        597.91        574.03        21.07 o
 -13   0  11        262.63        262.26        12.48 o
 -11   0  11      10074.11      10153.94        72.30 o
  -9   0  11        307.60        249.82         9.59 o
  -7   0  11      11955.20      11780.48        69.77 o
  -5   0  11        132.57        112.08         6.28 o
  -3   0  11       2349.60       2418.74        19.94 o
  -1   0  11        121.25        120.39         5.34 o
   1   0  11       1140.73       1146.09        13.38 o
   3   0  11        755.13        733.46        11.28 o
   5   0  11       1075.57       1070.08        15.19 o
   7   0  11       1939.04       1818.06        20.32 o
   9   0  11        342.14        341.15        12.08 o
  11   0  11       4727.57       4958.97        43.54 o
  13   0  11       1683.26       1682.05        35.64 o
 -16   1  11        137.52        145.51        13.10 o
 -14   1  11       1837.84       1834.88        20.01 o
 -12   1  11       4777.08       4782.71        30.09 o
 -10   1  11        103.35         97.08         5.69 o
  -8   1  11       2319.79       2121.38        15.01 o
  -6   1  11      11940.96      12327.43        51.88 o
  -4   1  11       4129.40       4204.94        21.48 o
  -2   1  11       5557.93       5308.48        25.48 o
   0   1  11      10015.15      10001.35        41.57 o
   2   1  11       1106.71       1194.75         9.71 o
   4   1  11       7034.17       7065.99        31.59 o
   6   1  11       1854.45       2001.38        14.13 o
   8   1  11       4482.71       4517.70        26.91 o
  10   1  11       3903.66       3834.17        24.95 o
  12   1  11       1118.94       1149.81        18.99 o
  14   1  11          0.24          0.00        14.18 o
 -15   2  11       1167.39       1090.05        18.59 o
 -13   2  11       1650.30       1771.61        17.55 o
 -11   2  11       1002.00        938.21        12.61 o
  -9   2  11        521.75        567.79        10.12 o
  -7   2  11        915.91        922.26         9.99 o
  -5   2  11       3147.45       3045.80        18.55 o
  -3   2  11      15523.78      15683.29        63.39 o
  -1   2  11        324.93        283.77         6.44 o
   1   2  11      15101.67      15586.41        60.61 o
   3   2  11      11814.63      12179.38        49.18 o
   5   2  11        186.62        172.68         5.20 o
   7   2  11       6796.20       6856.21        38.33 o
   9   2  11       1533.04       1470.22        15.92 o
  11   2  11        128.69        128.83         7.49 o
  13   2  11        124.00        120.05        10.95 o
 -16   3  11       4514.22       4456.52        49.62 o
 -14   3  11        329.97        318.80        10.68 o
 -12   3  11       1499.37       1419.58        15.78 o
 -10   3  11        262.84        289.04         7.63 o
  -8   3  11        380.32        324.78         7.39 o
  -6   3  11        285.22        262.28         6.27 o
  -4   3  11      33223.50      34650.59       131.72 o
  -2   3  11       4239.28       4229.56        21.14 o
   0   3  11        430.52        478.77         7.52 o
   2   3  11      34646.89      36116.44       131.88 o
   4   3  11        239.51        231.93         5.86 o
   6   3  11        625.29        669.11        10.42 o
   8   3  11       4801.11       4976.13        30.56 o
  10   3  11         42.16         36.06         6.63 o
  12   3  11          8.15         23.64         8.85 o
 -15   4  11        699.44        681.51        17.09 o
 -13   4  11       1553.38       1642.06        19.77 o
 -11   4  11       1058.92       1003.00        17.11 o
  -9   4  11       4978.51       5019.24        28.67 o
  -7   4  11       1492.74       1486.97        13.52 o
  -5   4  11       6300.65       6315.12        29.67 o
  -3   4  11      50055.41      53443.53       195.89 o
  -1   4  11       2895.11       2713.49        15.77 o
   1   4  11       9984.29      10225.29        42.21 o
   3   4  11       4936.89       5086.29        24.68 o
   5   4  11       1289.88       1158.67        12.52 o
   7   4  11       7400.46       7715.03        41.00 o
   9   4  11       2203.53       2112.12        18.29 o
  11   4  11         24.54         23.88         8.64 o
  13   4  11        517.62        484.95        16.68 o
 -14   5  11          5.88          0.25        12.04 o
 -12   5  11       3128.55       3187.52        27.91 o
 -10   5  11        143.81        125.18         7.43 o
  -8   5  11       1635.78       1626.78        15.82 o
  -6   5  11       8865.83       8945.08        41.27 o
  -4   5  11       5599.69       5722.53        28.46 o
  -2   5  11        598.64        593.67         8.82 o
   0   5  11       1232.58       1258.81        10.66 o
   2   5  11          0.69          2.11         3.68 o
   4   5  11       1443.30       1444.13        12.87 o
   6   5  11       2846.21       2803.90        19.81 o
   8   5  11        250.34        253.90         7.61 o
  10   5  11       2823.64       2757.66        22.61 o
  12   5  11        591.94        605.24        18.25 o
 -13   6  11        894.63        894.19        20.02 o
 -11   6  11       4273.93       4268.48        29.36 o
  -9   6  11        111.31         93.59         7.60 o
  -7   6  11       5232.26       5267.19        33.06 o
  -5   6  11        152.40        148.27         5.85 o
  -3   6  11       3257.24       3156.33        18.18 o
  -1   6  11        171.15        154.04         5.45 o
   1   6  11         60.36         66.92         4.23 o
   3   6  11        505.70        523.98        10.15 o
   5   6  11        846.16        767.24        14.98 o
   7   6  11        593.24        531.10        10.99 o
   9   6  11        233.55        237.57         9.31 o
  11   6  11       2397.64       2441.10        28.00 o
 -12   7  11       3352.09       3356.58        32.08 o
 -10   7  11        155.00        131.67         9.38 o
  -8   7  11       2705.27       2752.66        21.50 o
  -6   7  11       4247.16       4259.70        27.32 o
  -4   7  11       2620.22       2602.22        19.95 o
  -2   7  11       3432.79       3606.48        22.97 o
   0   7  11       6378.20       6298.70        34.22 o
   2   7  11       3799.66       3789.81        25.27 o
   4   7  11       3796.27       3621.23        24.81 o
   6   7  11       1082.88       1144.23        17.13 o
   8   7  11       4088.21       4009.87        27.76 o
  10   7  11       2115.06       2122.99        34.02 o
 -11   8  11         36.70         34.98        12.46 o
  -9   8  11          6.27          0.00         8.95 o
  -7   8  11          4.59         14.91         7.02 o
  -5   8  11        284.66        257.39         8.74 o
  -3   8  11       4130.51       4193.71        26.05 o
  -1   8  11          7.77         10.88         6.24 o
   1   8  11       1570.38       1540.68        15.45 o
   3   8  11       3651.07       3647.04        24.59 o
   5   8  11          9.76         11.82         7.51 o
   7   8  11       7778.07       7782.73        42.31 o
   9   8  11        248.61        268.10        13.74 o
 -10   9  11         11.29          9.43        13.96 o
  -8   9  11        681.04        671.24        14.60 o
  -6   9  11        273.78        251.10         9.89 o
  -4   9  11       2811.74       2811.94        22.67 o
  -2   9  11        131.21        136.50         7.59 o
   0   9  11        400.66        388.09         9.76 o
   2   9  11      14205.03      14324.81        66.96 o
   4   9  11        160.01        155.85         8.74 o
   6   9  11        318.94        305.34        13.14 o
   8   9  11       2966.21       2810.11        39.09 o
  -7  10  11        906.61        886.09        19.78 o
  -5  10  11       2238.06       2226.20        22.99 o
  -3  10  11       8345.33       8266.59        43.03 o
  -1  10  11       1182.04       1126.40        18.21 o
   1  10  11       2561.42       2498.85        26.38 o
   3  10  11       1709.47       1758.63        29.92 o
   5  10  11        349.87        361.99        16.52 o
  -4  11  11       1931.77       1842.43        33.57 o
  -2  11  11         30.44         32.20        13.37 o
   0  11  11          1.04          6.27        13.64 o
   2  11  11        272.58        260.78        18.90 o
 -16   0  12         63.08         43.93        17.53 o
 -14   0  12       1708.20       1660.89        31.50 o
 -12   0  12       3280.46       3241.96        31.92 o
 -10   0  12        104.46         99.31         8.33 o
  -8   0  12      17410.96      17933.67       102.03 o
  -6   0  12      19025.88      18696.99       117.13 o
  -4   0  12        147.50        175.46         7.48 o
  -2   0  12      44562.95      46101.37       230.91 o
   0   0  12       2472.17       2549.95        21.95 o
   2   0  12       2908.51       2772.32        22.79 o
   4   0  12        262.63        242.69         8.33 o
   6   0  12        424.57        417.84        12.59 o
   8   0  12       1171.31       1129.60        18.40 o
  10   0  12        185.25        163.91        11.00 o
  12   0  12      11678.68      11714.28        81.46 o
 -15   1  12        184.40        167.48        10.66 o
 -13   1  12        208.95        196.84         9.20 o
 -11   1  12       1942.62       1997.09        17.63 o
  -9   1  12        299.45        263.56         7.16 o
  -7   1  12      34469.52      35392.30       134.93 o
  -5   1  12       1529.94       1379.34        12.21 o
  -3   1  12      19541.23      19906.54        78.55 o
  -1   1  12       1048.49        923.87         9.43 o
   1   1  12         11.12         14.69         3.11 o
   3   1  12       1928.74       2138.68        13.58 o
   5   1  12        622.61        655.37        10.06 o
   7   1  12       3559.26       3464.69        22.51 o
   9   1  12         11.99          5.98         6.04 o
  11   1  12       2550.83       2557.61        22.23 o
  13   1  12          5.90          0.00        12.61 o
 -16   2  12       3228.61       3308.58        37.77 o
 -14   2  12        277.93        262.76         9.40 o
 -12   2  12       1772.27       1848.26        17.34 o
 -10   2  12        131.35        113.51         6.41 o
  -8   2  12        101.86        118.00         5.26 o
  -6   2  12       2937.02       2930.73        19.31 o
  -4   2  12       1439.43       1422.46        12.41 o
  -2   2  12        934.64        874.17         8.89 o
   0   2  12        451.53        417.34         7.53 o
   2   2  12      17914.45      18785.56        74.93 o
   4   2  12         40.49         48.15         3.83 o
   6   2  12       9824.12       9943.44        44.77 o
   8   2  12          1.75         12.18         6.40 o
  10   2  12        245.04        233.64         8.44 o
  12   2  12         26.62         20.45         9.51 o
 -15   3  12       1579.96       1624.59        30.61 o
 -13   3  12          9.85         17.85         8.54 o
 -11   3  12       3556.98       3522.09        23.71 o
  -9   3  12        354.24        330.81         8.23 o
  -7   3  12        790.41        748.98        10.53 o
  -5   3  12       1007.05       1002.27        11.07 o
  -3   3  12       7605.92       7494.68        34.36 o
  -1   3  12       1260.95       1217.70        10.34 o
   1   3  12       3681.38       3522.75        19.38 o
   3   3  12       2907.84       2955.74        17.35 o
   5   3  12        459.81        513.23         9.92 o
   7   3  12      24139.11      25012.46       126.61 o
   9   3  12        564.60        529.76        11.68 o
  11   3  12       1040.29        995.45        17.48 o
  13   3  12        182.86        174.45        17.62 o
 -14   4  12        855.73        768.53        17.44 o
 -12   4  12       1957.15       1923.05        20.94 o
 -10   4  12        178.95        180.58         7.93 o
  -8   4  12        395.34        404.92         9.21 o
  -6   4  12        525.74        565.15         9.76 o
  -4   4  12       4385.19       4177.48        24.03 o
  -2   4  12        447.86        426.28         8.53 o
   0   4  12       2032.59       2148.25        14.16 o
   2   4  12       3685.39       3377.32        18.91 o
   4   4  12        171.69        188.75         5.75 o
   6   4  12       8143.33       8145.65        42.99 o
   8   4  12         16.76         29.45         6.79 o
  10   4  12        358.15        324.12        10.47 o
  12   4  12         13.12         29.61        12.78 o
 -13   5  12        748.93        795.01        20.17 o
 -11   5  12        163.39        189.59         9.04 o
  -9   5  12        229.06        217.76         8.59 o
  -7   5  12      15162.73      15802.99        70.32 o
  -5   5  12        144.59        135.28         5.49 o
  -3   5  12       3824.90       4007.83        22.37 o
  -1   5  12        311.32        348.37         8.66 o
   1   5  12        127.84        137.91         5.13 o
   3   5  12        159.61        148.59         5.85 o
   5   5  12        834.33        837.02        12.25 o
   7   5  12        257.39        228.73         7.27 o
   9   5  12        108.60         93.82         8.16 o
  11   5  12        977.38       1011.23        20.95 o
 -14   6  12        281.36        272.20        20.95 o
 -12   6  12       3133.53       3223.33        28.56 o
 -10   6  12         51.73         42.00         8.15 o
  -8   6  12       2677.37       2768.31        21.52 o
  -6   6  12       8958.08       9291.74        49.11 o
  -4   6  12        224.05        213.78         6.55 o
  -2   6  12      22149.61      22531.09       122.03 o
   0   6  12        270.93        235.90         6.55 o
   2   6  12        101.26        119.08         5.71 o
   4   6  12        464.21        471.03        10.07 o
   6   6  12         11.11         24.01         6.40 o
   8   6  12          1.15          0.11         7.86 o
  10   6  12        148.58        156.48        11.20 o
 -13   7  12       1066.13       1189.05        29.34 o
 -11   7  12       1875.63       1926.31        24.30 o
  -9   7  12        283.95        305.19        10.36 o
  -7   7  12      17175.61      17735.02        76.38 o
  -5   7  12       1492.93       1552.97        17.34 o
  -3   7  12       6172.88       6108.17        32.37 o
  -1   7  12        164.26        156.51         7.05 o
   1   7  12          3.23         11.86         5.44 o
   3   7  12        318.38        349.38         8.87 o
   5   7  12        332.93        286.01         8.79 o
   7   7  12       3418.70       3359.80        25.59 o
   9   7  12         15.48         18.71        10.35 o
 -10   8  12          0.32         10.25        11.10 o
  -8   8  12        619.18        601.94        13.49 o
  -6   8  12        798.49        771.43        14.87 o
  -4   8  12        585.08        606.67        12.68 o
  -2   8  12        295.19        287.74         8.04 o
   0   8  12         52.68         51.00         6.59 o
   2   8  12       3889.36       3881.14        25.15 o
   4   8  12         50.15         50.87         8.16 o
   6   8  12       5823.68       5884.27        35.28 o
   8   8  12        556.32        547.30        16.06 o
  -9   9  12         21.84          0.00        13.43 o
  -7   9  12        198.33        202.43        10.15 o
  -5   9  12         11.65          6.48         8.53 o
  -3   9  12        131.50        138.56         8.18 o
  -1   9  12        513.90        508.46        11.84 o
   1   9  12       2251.64       2227.79        21.69 o
   3   9  12       4311.51       4314.76        30.60 o
   5   9  12         53.01         59.97        11.10 o
   7   9  12       8918.75       8860.09        60.62 o
  -6  10  12        297.77        297.66        14.29 o
  -4  10  12        126.15        120.97        10.86 o
  -2  10  12         86.19         97.65         9.81 o
   0  10  12        632.83        602.65        14.71 o
   2  10  12       3244.73       3126.86        34.25 o
   4  10  12        238.54        255.29        16.49 o
  -3  11  12         25.90         40.80        17.49 o
  -1  11  12        470.64        516.17        20.12 o
 -15   0  13        739.89        701.59        22.95 o
 -13   0  13       2483.26       2496.32        32.06 o
 -11   0  13       2339.34       2281.46        26.47 o
  -9   0  13         93.40         76.25         7.92 o
  -7   0  13      35940.45      37397.15       222.45 o
  -5   0  13        422.56        347.58        11.61 o
  -3   0  13      13156.25      12924.49        75.41 o
  -1   0  13      14666.47      15022.80        96.16 o
   1   0  13       1450.36       1414.26        16.47 o
   3   0  13      26074.82      27249.60       147.09 o
   5   0  13       3777.48       3773.11        33.38 o
   7   0  13        146.11        160.06         9.19 o
   9   0  13        426.93        404.86        13.38 o
  11   0  13       5354.31       5386.84        46.91 o
  13   0  13          4.30          3.58        22.20 o
 -16   1  13        153.95         98.31        20.10 o
 -14   1  13        966.56        970.01        17.43 o
 -12   1  13         82.44         86.52         7.10 o
 -10   1  13       1488.72       1546.16        15.79 o
  -8   1  13      14541.36      14941.98        64.01 o
  -6   1  13         53.47         65.60         4.81 o
  -4   1  13       3919.71       3927.70        21.52 o
  -2   1  13      19592.04      20085.66        77.08 o
   0   1  13         12.27         10.66         3.34 o
   2   1  13          9.57         18.24         3.69 o
   4   1  13       2900.25       2921.83        17.53 o
   6   1  13       1412.09       1284.55        14.20 o
   8   1  13        316.66        282.08         9.54 o
  10   1  13        358.55        342.89         9.40 o
  12   1  13         68.96         89.35        11.80 o
 -15   2  13        423.48        399.06        14.15 o
 -13   2  13         40.30         25.86         8.37 o
 -11   2  13       3274.74       3304.34        23.45 o
  -9   2  13          0.94          2.62         5.27 o
  -7   2  13         17.25         24.65         4.82 o
  -5   2  13          3.12          0.00         4.28 o
  -3   2  13        229.86        281.53         6.75 o
  -1   2  13       6834.03       6985.21        33.35 o
   1   2  13       1109.73       1122.95        10.48 o
   3   2  13         21.04         35.60         3.85 o
   5   2  13       2884.76       2865.85        19.13 o
   7   2  13        441.31        493.60        10.96 o
   9   2  13       1178.34       1138.18        17.44 o
  11   2  13         85.29         92.96         8.81 o
 -14   3  13         36.18         44.13        10.31 o
 -12   3  13       1918.99       1857.96        20.67 o
 -10   3  13       5291.11       5247.00        29.78 o
  -8   3  13        159.98        145.19         6.41 o
  -6   3  13       4265.55       4308.46        25.38 o
  -4   3  13       6934.41       6772.90        39.41 o
  -2   3  13       7038.45       7204.01        33.44 o
   0   3  13       2397.11       2405.51        15.96 o
   2   3  13       1384.66       1489.97        12.30 o
   4   3  13       1558.26       1518.53        13.34 o
   6   3  13       8888.55       8965.33        45.57 o
   8   3  13       5170.08       5237.79        33.43 o
  10   3  13         61.69         47.37         8.60 o
  12   3  13       4348.97       4407.63        35.73 o
 -15   4  13        556.27        524.87        19.98 o
 -13   4  13        131.94        144.65        10.17 o
 -11   4  13       2991.71       3084.45        24.46 o
  -9   4  13         88.60         74.92         6.77 o
  -7   4  13          4.21          4.61         4.76 o
  -5   4  13        133.09        121.11         6.10 o
  -3   4  13       3969.90       4076.17        23.35 o
  -1   4  13       7467.30       7312.27        32.32 o
   1   4  13         64.98         47.43         4.35 o
   3   4  13       3071.47       2924.19        19.59 o
   5   4  13       1724.11       1720.48        16.34 o
   7   4  13       2440.78       2600.39        21.88 o
   9   4  13        620.74        614.03        12.66 o
  11   4  13        220.86        225.27        12.41 o
 -14   5  13         17.11         44.22        14.06 o
 -12   5  13        198.35        214.70        10.59 o
 -10   5  13       1105.48       1078.67        18.08 o
  -8   5  13       2625.85       2587.25        20.81 o
  -6   5  13         49.37         63.84         5.77 o
  -4   5  13       3799.73       3784.65        24.31 o
  -2   5  13      11521.87      11456.13        50.05 o
   0   5  13        490.00        466.86         8.80 o
   2   5  13        189.88        163.14         6.68 o
   4   5  13       4053.55       4026.17        27.86 o
   6   5  13        456.14        462.23        10.11 o
   8   5  13         50.23         49.47         7.67 o
  10   5  13        319.12        301.67        12.28 o
 -13   6  13        210.96        224.22        16.28 o
 -11   6  13        952.97        920.81        18.52 o
  -9   6  13        322.14        292.37         9.80 o
  -7   6  13      12722.15      13341.18        61.46 o
  -5   6  13        265.02        255.16         9.36 o
  -3   6  13      10288.64      10216.51        51.31 o
  -1   6  13       6822.60       6841.07        38.01 o
   1   6  13        154.39        168.35         6.82 o
   3   6  13      13324.04      13650.04        60.93 o
   5   6  13       2227.77       2184.83        20.40 o
   7   6  13       1142.43       1145.27        16.11 o
   9   6  13        256.00        289.30        11.76 o
 -12   7  13         32.01         16.38        14.61 o
 -10   7  13        842.41        817.91        16.22 o
  -8   7  13       9421.11       9614.27        45.51 o
  -6   7  13         78.11         48.22         8.32 o
  -4   7  13        741.89        772.01        13.84 o
  -2   7  13       6960.90       7153.57        37.86 o
   0   7  13         94.67         78.65         7.05 o
   2   7  13        467.29        481.06        14.45 o
   4   7  13        730.12        771.49        15.04 o
   6   7  13        783.19        764.65        17.07 o
   8   7  13        508.44        477.24        14.25 o
 -11   8  13        708.50        690.94        26.43 o
  -9   8  13          1.77          8.03        10.21 o
  -7   8  13       1028.52       1066.95        18.60 o
  -5   8  13        439.81        420.45        10.72 o
  -3   8  13         29.71         23.08         6.39 o
  -1   8  13       1487.58       1491.11        17.87 o
   1   8  13       1811.12       1780.87        19.65 o
   3   8  13         23.08         34.19         8.12 o
   5   8  13       1371.28       1329.18        19.69 o
   7   8  13        965.28        919.53        19.70 o
  -8   9  13         98.08        102.69        12.36 o
  -6   9  13       1252.54       1295.70        20.93 o
  -4   9  13       1765.77       1716.08        20.47 o
  -2   9  13       1401.71       1311.13        19.75 o
   0   9  13        455.22        457.96        15.93 o
   2   9  13       4796.93       4717.01        34.26 o
   4   9  13        247.23        242.78        11.83 o
   6   9  13       4103.03       3971.51        40.30 o
  -5  10  13        172.63        192.86        14.63 o
  -3  10  13        287.37        275.84        11.74 o
  -1  10  13       1524.95       1431.73        22.51 o
   1  10  13        121.21        153.82        15.35 o
   3  10  13         67.98         97.17        18.27 o
 -14   0  14        333.85        343.91        17.16 o
 -12   0  14        127.86        109.10        10.75 o
 -10   0  14        305.05        285.61        11.76 o
  -8   0  14       8383.89       8367.83        62.00 o
  -6   0  14       1442.87       1356.78        18.64 o
  -4   0  14       1317.27       1294.74        18.01 o
  -2   0  14      11764.94      12266.88        70.36 o
   0   0  14        204.08        202.66         8.45 o
   2   0  14      35060.00      37140.07       189.74 o
   4   0  14        774.79        728.22        14.66 o
   6   0  14       1298.47       1250.74        22.63 o
   8   0  14        446.88        478.36        15.89 o
  10   0  14         19.33          0.00        11.57 o
  12   0  14        231.56        214.45        21.22 o
 -15   1  14        453.89        432.69        14.21 o
 -13   1  14        134.08        125.16         8.80 o
 -11   1  14        571.42        585.44        13.15 o
  -9   1  14        336.89        282.30         7.98 o
  -7   1  14         16.54         19.89         5.34 o
  -5   1  14         38.86         33.51         4.34 o
  -3   1  14       3327.43       3170.05        18.40 o
  -1   1  14       4456.55       4739.23        25.56 o
   1   1  14        491.50        536.20         8.56 o
   3   1  14       9590.86       9734.70        47.71 o
   5   1  14         18.97         31.11         5.14 o
   7   1  14          0.31          1.51         6.03 o
   9   1  14        322.44        292.42         9.89 o
  11   1  14        372.46        366.00        12.07 o
 -14   2  14         24.71         30.47        10.67 o
 -12   2  14       1301.52       1349.36        18.29 o
 -10   2  14       3457.51       3487.94        24.57 o
  -8   2  14         68.98         65.10         6.12 o
  -6   2  14       5150.54       5449.23        29.47 o
  -4   2  14          2.05         13.82         4.25 o
  -2   2  14       1848.24       1829.17        13.60 o
   0   2  14        862.95        936.53        12.69 o
   2   2  14       1579.03       1474.27        13.34 o
   4   2  14        148.18        140.80         5.41 o
   6   2  14         62.68         62.04         5.78 o
   8   2  14       3489.87       3519.86        27.07 o
  10   2  14        150.39        134.06         9.98 o
  12   2  14       4874.84       4834.48        44.53 o
 -15   3  14       1097.72       1177.24        32.29 o
 -13   3  14          2.45          0.00         9.73 o
 -11   3  14      16919.67      17631.08        74.69 o
  -9   3  14        848.00        869.98        14.56 o
  -7   3  14      14936.23      15577.37        68.91 o
  -5   3  14        251.43        210.25         6.77 o
  -3   3  14       1129.41       1145.56        11.39 o
  -1   3  14        414.33        391.24         8.20 o
   1   3  14          4.64          9.34         4.37 o
   3   3  14        477.44        414.88         8.59 o
   5   3  14          3.92          0.00         5.02 o
   7   3  14      15789.44      16427.79        75.48 o
   9   3  14        553.09        541.19        12.65 o
  11   3  14       5244.11       5383.33        38.66 o
 -14   4  14          0.09          0.00        11.93 o
 -12   4  14       2977.95       3039.77        30.33 o
 -10   4  14       3050.90       2942.06        23.56 o
  -8   4  14         24.76         26.63         5.70 o
  -6   4  14       4959.00       4898.32        29.92 o
  -4   4  14        444.79        459.13         9.55 o
  -2   4  14          2.48         15.56         4.27 o
   0   4  14        376.01        363.25         8.02 o
   2   4  14       9690.71       9414.27        64.22 o
   4   4  14          8.49          4.02         4.96 o
   6   4  14        118.62        113.38         6.97 o
   8   4  14       7729.85       7758.14        42.73 o
  10   4  14        287.23        279.60        11.46 o
 -13   5  14          8.02         12.11        12.98 o
 -11   5  14        774.96        735.05        15.63 o
  -9   5  14        243.05        248.34         9.20 o
  -7   5  14       1541.92       1549.21        17.72 o
  -5   5  14          5.33          3.49         5.86 o
  -3   5  14       5776.11       5900.72        34.11 o
  -1   5  14       4447.29       4509.99        27.43 o
   1   5  14        114.01        116.21         6.13 o
   3   5  14       8326.01       8524.56        45.07 o
   5   5  14          2.44          8.37         6.02 o
   7   5  14        102.65        126.35         8.19 o
   9   5  14        287.91        281.81        11.76 o
 -12   6  14        297.86        302.30        15.26 o
 -10   6  14        324.56        291.47        11.08 o
  -8   6  14        682.61        727.13        14.38 o
  -6   6  14       1424.16       1463.78        17.56 o
  -4   6  14        267.39        263.04         8.79 o
  -2   6  14      13539.37      13794.40        68.01 o
   0   6  14        238.65        202.50         7.69 o
   2   6  14      17125.35      17562.42        74.90 o
   4   6  14        163.51        170.40         7.89 o
   6   6  14        798.43        798.86        15.68 o
   8   6  14        569.22        574.32        14.21 o
 -11   7  14         69.66         44.25        13.42 o
  -9   7  14         83.14         58.47        10.55 o
  -7   7  14        558.97        544.67        12.86 o
  -5   7  14        109.86        103.84         8.02 o
  -3   7  14        197.36        180.08         7.22 o
  -1   7  14       2484.50       2479.47        21.49 o
   1   7  14        425.66        433.48        10.71 o
   3   7  14       6650.62       6737.09        36.73 o
   5   7  14        148.97        146.65         9.91 o
   7   7  14         10.93         35.50        10.77 o
 -10   8  14        888.39        882.30        21.99 o
  -8   8  14        436.77        419.82        13.19 o
  -6   8  14       1778.39       1756.77        22.50 o
  -4   8  14        541.22        533.90        11.97 o
  -2   8  14        186.07        191.37         8.42 o
   0   8  14        745.22        745.37        14.84 o
   2   8  14        301.41        273.50        10.63 o
   4   8  14        256.51        242.23        10.84 o
   6   8  14         39.47         49.41        13.06 o
  -7   9  14       4500.12       4507.06        37.29 o
  -5   9  14         64.92         49.42        10.74 o
  -3   9  14        172.48        155.67         9.79 o
  -1   9  14         14.36          9.91         9.17 o
   1   9  14        400.85        423.49        15.20 o
   3   9  14        320.73        331.41        15.18 o
   5   9  14          0.78          0.00        16.24 o
  -4  10  14        168.14        142.61        15.19 o
  -2  10  14          3.34         18.12        13.78 o
   0  10  14         40.71         33.34        14.96 o
   2  10  14       1036.12       1117.27        41.25 o
 -15   0  15       3897.23       4005.64        78.28 o
 -13   0  15        746.41        779.03        23.45 o
 -11   0  15       1474.92       1448.39        30.96 o
  -9   0  15        149.46        154.31        10.82 o
  -7   0  15       7602.39       7512.95        55.58 o
  -5   0  15       5282.27       5553.06        39.52 o
  -3   0  15        349.35        347.36        17.67 o
  -1   0  15        402.86        354.12        13.72 o
   1   0  15       2263.71       2157.93        23.13 o
   3   0  15       9088.34       9336.67        68.30 o
   5   0  15        904.52        797.99        18.07 o
   7   0  15       3068.50       3046.99        29.62 o
   9   0  15        979.73        965.11        25.52 o
  11   0  15        399.94        365.86        26.77 o
 -14   1  15       1410.50       1425.52        26.34 o
 -12   1  15        269.38        235.95        10.02 o
 -10   1  15        421.28        390.32        10.07 o
  -8   1  15       1023.53       1049.26        14.57 o
  -6   1  15         89.31         69.11         5.21 o
  -4   1  15       2158.54       2118.20        15.55 o
  -2   1  15       1112.47       1129.90        11.80 o
   0   1  15        494.23        505.48         9.53 o
   2   1  15       5182.76       5322.16        29.40 o
   4   1  15       2756.63       2800.49        20.35 o
   6   1  15        310.45        311.44         8.82 o
   8   1  15       5028.97       5145.35        30.97 o
  10   1  15        844.88        824.96        20.39 o
 -13   2  15         23.13         22.97         9.61 o
 -11   2  15       2500.55       2471.80        22.23 o
  -9   2  15         22.62          3.23         6.31 o
  -7   2  15       8507.40       8458.21        41.92 o
  -5   2  15       3826.06       3812.25        23.69 o
  -3   2  15       1724.87       1737.09        14.08 o
  -1   2  15      11619.24      11556.57        52.45 o
   1   2  15       2799.09       2868.26        19.96 o
   3   2  15        423.05        382.92         9.50 o
   5   2  15       1160.25       1165.91        14.35 o
   7   2  15       2531.48       2511.84        20.75 o
   9   2  15        850.46        852.63        18.60 o
  11   2  15       3096.07       3166.65        37.44 o
 -14   3  15        348.40        338.91        15.38 o
 -12   3  15       8633.26       8845.06        45.33 o
 -10   3  15        175.60        180.77         8.41 o
  -8   3  15        796.51        736.76        13.29 o
  -6   3  15      20435.93      20804.45        91.57 o
  -4   3  15         26.33         39.11         5.31 o
  -2   3  15       5280.70       5126.89        28.02 o
   0   3  15        198.26        169.58         6.10 o
   2   3  15        908.27        955.22        12.73 o
   4   3  15         44.01         30.65         5.47 o
   6   3  15       2334.09       2278.64        20.32 o
   8   3  15        847.66        802.95        16.26 o
  10   3  15        474.06        429.55        14.06 o
 -13   4  15        512.15        520.44        15.43 o
 -11   4  15       2526.94       2527.96        23.98 o
  -9   4  15         11.10         15.18         6.52 o
  -7   4  15       5088.58       5044.12        30.98 o
  -5   4  15       2768.70       2701.69        23.07 o
  -3   4  15       1936.06       2016.16        16.57 o
  -1   4  15       8708.00       8707.74        45.62 o
   1   4  15       3576.81       3635.24        23.93 o
   3   4  15        116.12         89.78         6.42 o
   5   4  15       1613.89       1632.46        17.11 o
   7   4  15       6862.51       6850.78        39.10 o
   9   4  15        337.94        338.44        14.03 o
 -12   5  15        473.54        437.74        14.67 o
 -10   5  15        254.78        230.31        10.14 o
  -8   5  15       1283.06       1264.68        15.32 o
  -6   5  15        112.08        109.64         7.31 o
  -4   5  15        174.65        157.69         7.33 o
  -2   5  15       2874.31       2877.45        21.88 o
   0   5  15        101.01         99.46         6.65 o
   2   5  15       5669.15       5682.11        33.90 o
   4   5  15       1975.89       1994.68        18.83 o
   6   5  15        467.89        423.46        10.64 o
   8   5  15       1579.92       1568.76        21.23 o
  10   5  15        214.54        170.39        15.98 o
 -11   6  15        766.77        736.45        17.30 o
  -9   6  15        153.23        150.14         9.84 o
  -7   6  15        937.83        926.56        17.83 o
  -5   6  15       1849.31       1861.93        17.47 o
  -3   6  15       1701.90       1689.32        17.14 o
  -1   6  15        731.10        761.02        15.21 o
   1   6  15       1554.99       1523.34        16.78 o
   3   6  15       2579.01       2623.50        23.01 o
   5   6  15        578.57        528.77        13.10 o
   7   6  15       2217.92       2157.02        24.93 o
   9   6  15        582.87        539.64        18.23 o
 -10   7  15        291.84        320.33        13.56 o
  -8   7  15         95.42         96.55        10.81 o
  -6   7  15          1.49          3.98         8.47 o
  -4   7  15       1682.77       1692.21        18.31 o
  -2   7  15        133.01        137.52         8.07 o
   0   7  15        333.14        325.30        10.25 o
   2   7  15       3639.25       3607.98        25.75 o
   4   7  15       1436.05       1405.50        20.83 o
   6   7  15        213.03        199.37        11.92 o
  -9   8  15          1.61         22.79        15.20 o
  -7   8  15        915.97        861.87        19.84 o
  -5   8  15       2288.76       2273.18        24.42 o
  -3   8  15        255.64        255.23         9.82 o
  -1   8  15       4980.48       5051.08        32.82 o
   1   8  15        508.07        483.06        13.03 o
   3   8  15         20.66         39.31        10.28 o
   5   8  15        107.13        107.13        13.95 o
  -6   9  15       6739.93       6689.43        50.59 o
  -4   9  15         29.06         17.73        11.98 o
  -2   9  15       1569.42       1515.34        24.85 o
   0   9  15        206.80        260.75        12.53 o
   2   9  15        156.03        169.50        14.79 o
   4   9  15         28.85         38.94        16.81 o
 -14   0  16       1655.63       1568.64        35.11 o
 -12   0  16         16.97         23.73        12.47 o
 -10   0  16       4441.73       4565.06        42.58 o
  -8   0  16        112.35        108.05         9.87 o
  -6   0  16          7.54          4.76         7.70 o
  -4   0  16          2.45          6.69         6.72 o
  -2   0  16       2006.20       1930.51        23.18 o
   0   0  16         27.05         54.00         9.12 o
   2   0  16       2591.27       2863.69        32.40 o
   4   0  16      11239.53      11713.45        74.22 o
   6   0  16        149.95        160.28        10.87 o
   8   0  16      10548.89      11053.42        77.16 o
  10   0  16        695.67        681.01        33.38 o
 -13   1  16         71.48         59.66        10.92 o
 -11   1  16       3730.02       3777.99        27.58 o
  -9   1  16          0.44          0.00         6.83 o
  -7   1  16        154.54        143.23         7.06 o
  -5   1  16        198.03        172.93         6.11 o
  -3   1  16       2649.45       2482.59        17.57 o
  -1   1  16        341.76        314.65         8.20 o
   1   1  16          4.45         14.27         5.16 o
   3   1  16      14672.74      15421.14        76.53 o
   5   1  16       2858.89       2855.10        21.57 o
   7   1  16       8151.14       8366.16        41.46 o
   9   1  16        493.02        468.74        12.36 o
  11   1  16         28.99         27.46        17.10 o
 -14   2  16        212.37        190.86        13.78 o
 -12   2  16         44.39         37.97         9.45 o
 -10   2  16         62.78         61.02         8.21 o
  -8   2  16         61.86         41.16         6.42 o
  -6   2  16      10234.98      10551.20        51.13 o
  -4   2  16        675.60        643.92        10.93 o
  -2   2  16       9835.69      10036.96        47.34 o
   0   2  16         40.20         37.06         5.85 o
   2   2  16        876.72        852.30        12.28 o
   4   2  16         50.10         34.84         5.93 o
   6   2  16         18.84         19.46         6.89 o
   8   2  16        957.50        963.56        18.15 o
  10   2  16        170.45        159.36        13.40 o
 -13   3  16        378.55        352.09        14.95 o
 -11   3  16        471.23        465.65        12.25 o
  -9   3  16         25.95          5.89         7.16 o
  -7   3  16       4487.79       4581.81        26.91 o
  -5   3  16       2947.90       3132.76        22.51 o
  -3   3  16        585.46        617.32        11.34 o
  -1   3  16      10974.84      11348.43        58.03 o
   1   3  16         83.10         61.90         6.17 o
   3   3  16        409.59        474.97        10.87 o
   5   3  16        143.82        131.40         7.09 o
   7   3  16        151.98        148.66         8.91 o
   9   3  16        723.05        769.52        21.83 o
 -12   4  16       1152.35       1144.44        21.66 o
 -10   4  16          0.99          0.00         8.28 o
  -8   4  16        901.97        887.92        14.91 o
  -6   4  16      10284.63      10655.90        54.15 o
  -4   4  16       1837.05       1768.92        16.43 o
  -2   4  16      10063.63      10307.89        47.41 o
   0   4  16        397.87        373.91         9.00 o
   2   4  16        140.13        166.43         6.50 o
   4   4  16         31.93         23.87         6.27 o
   6   4  16          2.10          0.62         7.66 o
   8   4  16        294.64        271.30        11.49 o
 -11   5  16       1617.94       1606.30        25.51 o
  -9   5  16         12.05         11.71         8.46 o
  -7   5  16         47.13         40.63         7.50 o
  -5   5  16          2.26         12.50         6.95 o
  -3   5  16        149.38        134.68         7.49 o
  -1   5  16        286.15        294.93         9.14 o
   1   5  16        168.28        159.55         7.70 o
   3   5  16       5213.28       5215.46        31.69 o
   5   5  16        979.12       1000.25        16.89 o
   7   5  16       2972.52       2935.75        26.35 o
   9   5  16        319.87        299.60        15.17 o
 -10   6  16       2590.25       2602.62        30.07 o
  -8   6  16          0.86          9.35         9.14 o
  -6   6  16         40.07         54.87         8.32 o
  -4   6  16         83.43         85.82         8.03 o
  -2   6  16        286.35        296.61         8.96 o
   0   6  16         27.41         30.97         7.57 o
   2   6  16        514.39        542.15        12.93 o
   4   6  16       4364.04       4418.75        30.70 o
   6   6  16         41.61         37.32        11.05 o
   8   6  16       7295.04       7160.69        57.12 o
  -9   7  16         42.17         19.87        13.52 o
  -7   7  16         49.20         42.30        10.70 o
  -5   7  16        120.33        109.10         9.37 o
  -3   7  16       2553.37       2478.08        22.68 o
  -1   7  16        109.91         84.53         9.00 o
   1   7  16         54.51         47.95         9.20 o
   3   7  16      10990.83      11106.85        54.21 o
   5   7  16       2327.67       2297.68        26.50 o
  -8   8  16         69.96         51.85        16.50 o
  -6   8  16       2824.27       2738.94        40.98 o
  -4   8  16          2.17          9.02         9.86 o
  -2   8  16      10268.35      10322.49        51.79 o
   0   8  16          0.04          2.05         9.77 o
   2   8  16         27.13         39.14        11.56 o
   4   8  16        203.68        218.75        14.10 o
  -5   9  16       1325.36       1296.48        29.74 o
  -3   9  16        667.48        647.18        17.81 o
  -1   9  16       4166.41       4186.61        37.80 o
   1   9  16         39.39         55.14        15.90 o
 -13   0  17          2.16          0.00        16.02 o
 -11   0  17       8927.29       8834.58       108.27 o
  -9   0  17        799.46        757.30        20.11 o
  -7   0  17         41.67         40.06        10.32 o
  -5   0  17       9311.77       9429.88        67.15 o
  -3   0  17       6542.96       6830.46        50.64 o
  -1   0  17       2077.06       1979.70        28.96 o
   1   0  17       1724.61       1742.51        23.41 o
   3   0  17      21030.24      21409.72       130.75 o
   5   0  17       1043.18       1118.90        23.61 o
   7   0  17      10178.23      10468.18        68.65 o
   9   0  17        351.24        357.79        19.26 o
 -14   1  17         18.15         36.91        25.18 o
 -12   1  17       1070.79        999.77        25.63 o
 -10   1  17       4697.34       4723.91        32.31 o
  -8   1  17         99.74         89.28         7.46 o
  -6   1  17       1594.46       1513.28        16.75 o
  -4   1  17         67.17         91.13         6.24 o
  -2   1  17       1809.01       1810.86        17.23 o
   0   1  17        802.90        857.24        12.48 o
   2   1  17       6825.96       6886.11        35.80 o
   4   1  17        281.40        286.89         9.07 o
   6   1  17       1402.52       1353.59        17.62 o
   8   1  17       3349.16       3309.81        26.31 o
  10   1  17         11.55          0.00        15.25 o
 -13   2  17        221.55        208.27        13.58 o
 -11   2  17          3.36         26.25         9.95 o
  -9   2  17       1737.47       1730.09        18.64 o
  -7   2  17       2599.36       2646.53        22.02 o
  -5   2  17         96.44         98.76         6.56 o
  -3   2  17       2928.51       2941.94        20.26 o
  -1   2  17        742.35        756.93        13.28 o
   1   2  17        470.05        448.05        14.57 o
   3   2  17       1658.99       1628.51        16.24 o
   5   2  17        284.86        272.94         9.18 o
   7   2  17       1164.04       1206.07        17.77 o
   9   2  17         47.99         40.96        12.62 o
 -12   3  17         12.81         24.46        11.20 o
 -10   3  17         46.11         23.86         8.86 o
  -8   3  17       1574.03       1652.63        17.63 o
  -6   3  17       6201.73       6128.83        34.32 o
  -4   3  17        980.71       1022.28        14.58 o
  -2   3  17       9588.57       9828.01        45.93 o
   0   3  17       4896.22       4893.77        29.91 o
   2   3  17         11.87         14.89         7.20 o
   4   3  17       5465.75       5544.15        30.14 o
   6   3  17       1586.05       1636.06        19.99 o
   8   3  17       4328.12       4243.50        36.58 o
 -11   4  17        197.92        153.99        11.02 o
  -9   4  17       2363.69       2386.97        22.47 o
  -7   4  17         44.38         37.95         8.20 o
  -5   4  17         22.23         16.13         7.41 o
  -3   4  17       1674.37       1626.36        16.80 o
  -1   4  17       2097.67       2045.38        18.42 o
   1   4  17        117.72         85.47         6.94 o
   3   4  17       1253.28       1232.14        16.60 o
   5   4  17         56.49         37.19         7.67 o
   7   4  17         44.67         34.44        10.37 o
   9   4  17          0.58          0.00        20.24 o
 -12   5  17        948.30        890.39        31.16 o
 -10   5  17       2737.01       2685.76        29.69 o
  -8   5  17        147.78        150.52         9.66 o
  -6   5  17        765.72        778.12        18.36 o
  -4   5  17        100.78        118.73         8.34 o
  -2   5  17          6.55          8.22         7.27 o
   0   5  17        574.36        533.39        11.39 o
   2   5  17       2247.27       2227.11        22.13 o
   4   5  17       1582.73       1552.48        25.27 o
   6   5  17       1654.33       1642.12        22.05 o
   8   5  17       1484.68       1528.81        29.50 o
 -11   6  17       5553.76       5493.05       207.00 o
  -9   6  17        686.80        670.43        17.84 o
  -7   6  17         90.53        102.96        11.00 o
  -5   6  17       6166.79       6215.46        36.78 o
  -3   6  17       1444.75       1467.97        18.07 o
  -1   6  17       1612.71       1631.17        19.47 o
   1   6  17        881.47        852.22        16.78 o
   3   6  17       5464.64       5360.95        34.39 o
   5   6  17        526.98        517.74        15.13 o
   7   6  17       6317.46       6238.18        67.60 o
  -8   7  17        189.87        215.10        14.09 o
  -6   7  17       1387.77       1354.91        24.00 o
  -4   7  17        196.98        194.50        10.48 o
  -2   7  17       1923.85       1947.37        22.52 o
   0   7  17        441.43        462.51        13.21 o
   2   7  17       4211.53       4122.27        32.79 o
   4   7  17         34.02         48.60        12.98 o
  -7   8  17       1716.16       1759.07        38.21 o
  -5   8  17         66.61         53.22        13.36 o
  -3   8  17       4161.63       4089.10        39.35 o
  -1   8  17        445.36        442.21        13.82 o
   1   8  17        528.11        518.84        16.85 o
   3   8  17         46.39         58.70        16.05 o
 -12   0  18         12.54          7.44        15.64 o
 -10   0  18      10921.76      11357.95        77.17 o
  -8   0  18       1875.18       1885.05        29.00 o
  -6   0  18      17128.63      17724.88       102.24 o
  -4   0  18        447.38        382.70        13.97 o
  -2   0  18         53.35         90.36         9.63 o
   0   0  18        204.95        204.80        10.35 o
   2   0  18       1785.63       1770.62        27.49 o
   4   0  18       1042.49        988.87        23.24 o
   6   0  18          7.66          3.89        12.97 o
   8   0  18       1867.71       1871.59        37.77 o
 -13   1  18        223.33        216.59        15.93 o
 -11   1  18       3070.29       3014.91        29.02 o
  -9   1  18        234.59        229.99         9.78 o
  -7   1  18        542.16        550.59        11.62 o
  -5   1  18       2701.90       2755.21        20.70 o
  -3   1  18         47.24         41.02         6.18 o
  -1   1  18        139.63        137.94         7.11 o
   1   1  18        150.43        148.50         8.09 o
   3   1  18        106.64        101.84         7.41 o
   5   1  18         54.44         52.93         8.50 o
   7   1  18        635.95        593.14        13.63 o
   9   1  18          6.89          0.00        14.97 o
 -12   2  18        137.41        137.89        13.85 o
 -10   2  18        464.06        483.07        12.46 o
  -8   2  18         39.84         36.48         8.61 o
  -6   2  18         79.84         80.71         7.09 o
  -4   2  18         35.45         38.05         6.13 o
  -2   2  18        696.94        718.83        13.48 o
   0   2  18       1125.38       1123.10        16.20 o
   2   2  18        436.10        428.82        10.71 o
   4   2  18       6115.59       6171.40        34.35 o
   6   2  18        177.63        180.57         9.86 o
   8   2  18         15.28         38.06        12.72 o
 -11   3  18         88.93         86.33        12.03 o
  -9   3  18         75.10         73.18         9.71 o
  -7   3  18       1227.67       1261.77        18.04 o
  -5   3  18        817.59        834.60        14.72 o
  -3   3  18         32.68         26.36         6.39 o
  -1   3  18      22305.17      23319.06        94.37 o
   1   3  18       2622.43       2710.94        23.88 o
   3   3  18      14839.49      15476.38        67.87 o
   5   3  18         74.13         74.75         8.78 o
   7   3  18       1214.05       1202.92        24.79 o
 -12   4  18          4.08          0.00        22.01 o
 -10   4  18        216.05        206.80        12.24 o
  -8   4  18        786.52        777.19        16.67 o
  -6   4  18        650.80        605.73        14.16 o
  -4   4  18         54.23         53.30         7.38 o
  -2   4  18       3474.70       3617.10        24.05 o
   0   4  18        891.11        915.18        15.17 o
   2   4  18        411.20        429.41        10.87 o
   4   4  18       5693.61       5917.39        34.22 o
   6   4  18        609.33        595.17        15.67 o
   8   4  18        567.02        470.98        38.09 o
 -11   5  18       2377.24       2252.74        35.34 o
  -9   5  18        754.07        712.40        17.30 o
  -7   5  18       2099.88       2006.86        22.48 o
  -5   5  18       1003.62        969.02        17.88 o
  -3   5  18         50.74         42.76         8.15 o
  -1   5  18        285.07        300.60         9.84 o
   1   5  18        693.49        658.58        16.62 o
   3   5  18       3056.00       3096.99        28.74 o
   5   5  18        236.51        216.81        12.45 o
   7   5  18        441.59        448.44        17.85 o
  -8   6  18        876.40        838.55        20.08 o
  -6   6  18      10205.89      10170.40        53.27 o
  -4   6  18        100.52        102.08        10.09 o
  -2   6  18        764.69        747.82        15.70 o
   0   6  18         21.72         16.87         9.62 o
   2   6  18        215.34        179.19        10.60 o
   4   6  18         27.80         15.89        11.53 o
  -7   7  18        404.29        368.16        17.75 o
  -5   7  18       1800.06       1856.20        24.36 o
  -3   7  18        446.38        419.76        13.71 o
  -1   7  18         82.67         86.93        11.41 o
   1   7  18          0.45          3.05        12.41 o
   3   7  18        294.69        306.48        14.67 o
  -4   8  18        256.35        276.00        16.34 o
  -2   8  18        795.18        722.37        19.45 o
   0   8  18        474.90        445.76        19.31 o
 -11   0  19       1976.07       1887.10        38.86 o
  -9   0  19         23.08         19.78        12.77 o
  -7   0  19       2945.92       2849.69        33.02 o
  -5   0  19       5264.30       5383.82        41.43 o
  -3   0  19         39.11         40.35        10.21 o
  -1   0  19       4130.10       4214.52        37.35 o
   1   0  19         81.11         99.46         9.81 o
   3   0  19       3896.28       3798.14        38.18 o
   5   0  19        944.76        870.58        26.58 o
   7   0  19        302.85        277.34        17.99 o
 -12   1  19        306.95        308.50        16.00 o
 -10   1  19       1148.56       1096.26        20.01 o
  -8   1  19        121.82        113.66         9.28 o
  -6   1  19       2604.75       2666.96        21.51 o
  -4   1  19       1783.82       1774.36        18.43 o
  -2   1  19          8.42          6.06         6.72 o
   0   1  19       3096.77       3162.64        23.73 o
   2   1  19       1978.89       1991.50        20.32 o
   4   1  19        210.76        200.37         9.49 o
   6   1  19        396.97        377.45        12.32 o
   8   1  19         19.46         36.33        14.84 o
 -11   2  19        337.08        332.70        14.99 o
  -9   2  19       1086.78       1109.59        19.71 o
  -7   2  19        395.92        363.56        11.01 o
  -5   2  19          8.83         13.03         6.98 o
  -3   2  19        111.10         98.86         7.97 o
  -1   2  19       1067.72       1091.69        16.65 o
   1   2  19         24.79         22.86         8.18 o
   3   2  19       5769.36       5951.68        34.34 o
   5   2  19        657.19        621.58        13.97 o
   7   2  19        142.62        141.05        13.79 o
 -10   3  19       4422.31       4583.92        40.61 o
  -8   3  19       2148.87       2133.95        22.46 o
  -6   3  19         24.68         23.52         8.54 o
  -4   3  19        396.96        371.42        10.16 o
  -2   3  19      13875.95      14392.92        61.69 o
   0   3  19       1113.14       1045.58        18.29 o
   2   3  19       3982.84       4037.64        29.12 o
   4   3  19       7678.49       7740.24        41.91 o
   6   3  19          7.35         14.77        13.30 o
 -11   4  19        203.19        198.80        16.57 o
  -9   4  19        832.75        800.33        19.61 o
  -7   4  19       3856.91       3899.64        31.10 o
  -5   4  19        289.58        287.15        10.74 o
  -3   4  19         93.93         98.70         7.90 o
  -1   4  19       4308.84       4404.04        29.98 o
   1   4  19        323.08        325.63        10.34 o
   3   4  19       5444.26       5589.25        34.87 o
   5   4  19        179.50        172.03        13.49 o
 -10   5  19        217.60        227.78        18.20 o
  -8   5  19        383.74        384.37        13.05 o
  -6   5  19       2327.57       2277.26        24.13 o
  -4   5  19       1438.45       1408.08        21.32 o
  -2   5  19        375.44        355.46        11.12 o
   0   5  19       1869.69       1831.66        20.59 o
   2   5  19       1779.55       1726.44        23.40 o
   4   5  19          6.21          0.00        11.99 o
  -7   6  19       1282.27       1228.58        27.21 o
  -5   6  19       3041.46       3050.94        37.63 o
  -3   6  19          0.34          0.00        10.09 o
  -1   6  19       3279.91       3254.97        28.94 o
   1   6  19         20.61         38.90        11.12 o
   3   6  19        418.59        423.80        14.79 o
  -6   7  19       2308.43       2325.08        43.69 o
  -4   7  19        767.04        740.28        18.68 o
  -2   7  19        167.50        156.12        14.15 o
   0   7  19       1717.25       1717.99        32.64 o
   2   7  19        980.76        998.01        27.42 o
 -10   0  20       1457.30       1450.80        42.53 o
  -8   0  20        147.30        142.53        15.93 o
  -6   0  20       7119.17       7219.83        52.08 o
  -4   0  20        522.44        473.33        17.40 o
  -2   0  20       2723.51       2724.19        31.71 o
   0   0  20       5949.55       5911.35        46.08 o
   2   0  20         57.90         66.32        14.27 o
   4   0  20       1539.81       1543.10        34.54 o
   6   0  20        250.13        250.35        21.37 o
 -11   1  20        173.93        177.40        14.33 o
  -9   1  20          5.52          8.16        10.28 o
  -7   1  20          2.82          0.00         9.18 o
  -5   1  20       6808.36       6795.96        36.98 o
  -3   1  20        995.69       1016.97        17.33 o
  -1   1  20      11226.63      11637.66        52.08 o
   1   1  20         73.71         67.76         8.81 o
   3   1  20        348.88        330.69        11.15 o
   5   1  20        104.18         90.71        11.98 o
   7   1  20         97.03         75.64        18.46 o
 -10   2  20       2812.95       2710.14        31.23 o
  -8   2  20        110.39        102.23        10.81 o
  -6   2  20        204.94        182.09         9.07 o
  -4   2  20        110.72        119.70         9.28 o
  -2   2  20         16.02         18.36         7.64 o
   0   2  20        138.83        153.91         9.15 o
   2   2  20        158.83        170.67        10.05 o
   4   2  20       1609.99       1495.55        21.04 o
   6   2  20        103.43         86.41        14.10 o
  -9   3  20       1940.46       1939.45        27.34 o
  -7   3  20        459.30        467.87        12.62 o
  -5   3  20        388.50        351.31        10.48 o
  -3   3  20        415.33        394.12        11.03 o
  -1   3  20        311.42        307.43        10.35 o
   1   3  20          4.35          7.35         9.96 o
   3   3  20       3294.82       3126.88        26.00 o
   5   3  20        159.14        132.12        13.56 o
  -8   4  20        889.95        882.02        19.21 o
  -6   4  20          0.94          0.00        10.60 o
  -4   4  20         25.06         53.50         9.07 o
  -2   4  20       1323.89       1284.15        20.09 o
   0   4  20         66.83         78.45        10.00 o
   2   4  20          3.06         22.98        10.11 o
   4   4  20        605.78        580.29        16.83 o
  -7   5  20         56.88         43.43        12.61 o
  -5   5  20       4347.60       4325.48        37.51 o
  -3   5  20        493.12        487.58        13.97 o
  -1   5  20       3895.54       3892.02        36.87 o
   1   5  20         19.19         41.31        10.89 o
   3   5  20         29.39         43.71        13.22 o
  -6   6  20       2817.42       2689.49        34.47 o
  -4   6  20        224.80        220.57        15.42 o
  -2   6  20       1767.46       1708.37        27.77 o
   0   6  20       3732.70       3783.47        39.58 o
   2   6  20         31.59         46.47        15.08 o
  -9   0  21        515.41        519.22        21.47 o
  -7   0  21        792.20        780.10        24.98 o
  -5   0  21       1913.07       2035.78        31.24 o
  -3   0  21         52.85         57.33        12.63 o
  -1   0  21      11732.76      12336.88        78.55 o
   1   0  21        123.09        125.61        15.27 o
   3   0  21        926.80        944.75        27.75 o
   5   0  21       6369.14       6440.97        67.21 o
 -10   1  21         15.99         39.09        14.78 o
  -8   1  21        793.33        753.88        18.82 o
  -6   1  21       4102.35       4164.90        28.83 o
  -4   1  21        704.99        671.74        15.70 o
  -2   1  21       4032.31       4224.59        27.99 o
   0   1  21       3125.48       3189.09        28.93 o
   2   1  21         36.41         36.06        10.64 o
   4   1  21       1678.39       1767.80        26.74 o
  -9   2  21       1360.14       1430.88        27.60 o
  -7   2  21         25.53         14.67        10.33 o
  -5   2  21        868.47        855.32        20.14 o
  -3   2  21         55.40         57.05         9.58 o
  -1   2  21        141.24        161.60        10.28 o
   1   2  21        858.58        833.90        19.04 o
   3   2  21        416.55        366.09        13.99 o
   5   2  21       1032.56       1107.75        26.41 o
  -8   3  21        729.80        687.60        18.48 o
  -6   3  21        613.03        634.47        14.96 o
  -4   3  21       1020.93       1109.14        19.39 o
  -2   3  21         44.92         41.67         9.87 o
   0   3  21        331.23        349.15        12.21 o
   2   3  21        178.33        196.70        12.42 o
   4   3  21         24.57         48.02        13.94 o
  -7   4  21        540.14        510.25        16.44 o
  -5   4  21       1057.74       1066.30        22.28 o
  -3   4  21         38.37         56.09        11.31 o
  -1   4  21        944.39        974.26        20.63 o
   1   4  21       1572.67       1484.26        24.48 o
   3   4  21          4.59          0.00        13.20 o
  -6   5  21       1101.93       1032.32        22.83 o
  -4   5  21        437.18        466.47        17.24 o
  -2   5  21       1962.11       1937.73        33.85 o
   0   5  21       2134.77       2096.88        27.68 o
   2   5  21        300.20        344.75        17.98 o
  -8   0  22          2.51         14.55        20.32 o
  -6   0  22       2368.06       2284.38        37.99 o
  -4   0  22          2.91         45.83        16.48 o
  -2   0  22        147.68        123.35        14.30 o
   0   0  22       3050.24       2957.28        38.58 o
   2   0  22        174.34        217.68        22.84 o
   4   0  22      13494.54      13605.80       156.37 o
  -7   1  22        384.78        348.22        14.28 o
  -5   1  22        578.16        634.42        15.62 o
  -3   1  22         23.37         31.29         9.80 o
  -1   1  22       2189.49       2116.44        25.80 o
   1   1  22         11.60         24.77        11.28 o
   3   1  22       1203.71       1197.81        29.88 o
  -8   2  22         48.71         41.67        14.72 o
  -6   2  22       1171.54       1119.41        22.94 o
  -4   2  22       1049.23       1078.94        23.41 o
  -2   2  22          2.51         16.42        10.59 o
   0   2  22        168.39        177.25        12.88 o
   2   2  22        169.17        176.37        13.66 o
  -7   3  22        128.81        120.35        16.60 o
  -5   3  22      10004.72      10109.93        55.29 o
  -3   3  22        172.11        174.70        12.38 o
  -1   3  22       1915.58       1856.51        26.23 o
   1   3  22          0.08         16.68        13.05 o
  -6   4  22        916.53        857.99        32.42 o
  -4   4  22        691.23        689.13        18.28 o
  -2   4  22        181.48        172.56        13.15 o
   0   4  22          2.76         26.94        13.21 o
  -5   0  23       1757.82       1846.74        43.35 o
  -3   0  23       1590.16       1532.99        42.51 o
  -1   0  23         54.43         21.62        17.45 o
   1   0  23        344.67        334.51        26.40 o
  -6   1  23        275.21        248.58        15.94 o
  -4   1  23        534.44        540.57        16.44 o
  -2   1  23         47.34         50.95        13.47 o
   0   1  23         20.81         34.08        13.79 o
  -5   2  23       3207.10       3253.87        39.28 o
  -3   2  23        332.61        370.27        16.17 o
  -1   2  23         80.34         80.57        13.93 o
  -4   3  23       3214.94       3305.14       146.10 o
  -2   3  23        152.71        149.69        15.78 o
                                                
