# Supplementary material for: Crystal structures of two deca­vanadates(V) with penta­aqua­manganese(II) pendant groups: (NMe4)2[V10O28{Mn(H2O)5}2]·5H2O and [NH3C(CH2OH)3]2[V10O28{Mn(H2O)5}2]·2H2O
Source: Acta Crystallogr E Crystallogr Commun. 2015 Jan 10;71(Pt 2):146–50. doi: 10.1107/S2056989014028230 (PMC4384578; doi:10.1107/S2056989014028230)
Supplement: Supplementary file 4 [file e-71-00146-mpf-Bsup3.hkl]

#
# h,k,l, Fc-squared, Fo-squared, sigma(Fo-squared), status flag
#
data_mpf-B
_shelx_title ' MPF76AS1 in C2/c'
_shelx_refln_list_code          4
_shelx_F_calc_maximum     1043.00
_exptl_crystal_F_000      3032.00
_reflns_d_resolution_high  0.8270

loop_
 _space_group_symop_operation_xyz
 'x, y, z'
 '-x, y, -z+1/2'
 'x+1/2, y+1/2, z'
 '-x+1/2, y+1/2, -z+1/2'
 '-x, -y, -z'
 'x, -y, z-1/2'
 '-x+1/2, -y+1/2, -z'
 'x+1/2, -y+1/2, z-1/2'

_cell_length_a    19.3147
_cell_length_b     9.7733
_cell_length_c    22.7952
_cell_angle_alpha  90.000
_cell_angle_beta   96.392
_cell_angle_gamma  90.000

_shelx_F_squared_multiplier     1.000

loop_
 _refln_index_h
 _refln_index_k
 _refln_index_l
 _refln_F_squared_calc
 _refln_F_squared_meas
 _refln_F_squared_sigma
 _refln_observed_status
   4   0   0       8616.26       8408.44        82.14 o
   6   0   0     168061.58     175736.19      1564.53 o
   8   0   0      86896.43      89063.53       799.97 o
  10   0   0     525655.62     557889.56      5098.19 o
  12   0   0      12342.51      11468.21       138.17 o
  14   0   0       2766.97       2630.66        84.58 o
  16   0   0       4028.92       3950.43       126.22 o
  18   0   0      11623.83      10442.81       222.20 o
  20   0   0        756.44        503.17        98.00 o
  22   0   0       6255.08       6866.40       262.45 o
   3   1   0     154945.69     157358.22      1032.43 o
   5   1   0     101848.96     103869.74       664.83 o
   7   1   0     146827.80     143921.20       948.51 o
   9   1   0      97607.60     100394.87       656.30 o
  11   1   0        434.00        791.46        34.68 o
  13   1   0        128.36         30.81        25.62 o
  15   1   0       5003.75       5444.95        84.06 o
  17   1   0       6804.59       6794.55       109.23 o
  19   1   0        227.33        259.88        63.60 o
  21   1   0       3903.29       3884.59       144.70 o
  23   1   0        215.56        345.33       101.95 o
   0   2   0      52578.75      53835.76       646.51 o
   2   2   0      74619.66      81988.02       652.72 o
   4   2   0      99962.77     101353.66       667.53 o
   6   2   0      50232.82      48484.20       339.93 o
   8   2   0        290.12        109.31        15.13 o
  10   2   0       8548.53       9501.55        76.64 o
  12   2   0      16602.02      16407.65       136.69 o
  14   2   0        437.96        680.70        40.23 o
  16   2   0       1042.65       1012.92        50.31 o
  18   2   0        239.36        394.54        58.80 o
  20   2   0       1911.47       2762.52       119.91 o
  22   2   0        169.71        640.71        93.18 o
   1   3   0         33.70         15.02        11.35 o
   3   3   0      55127.86      55431.81       407.63 o
   5   3   0        620.42        330.31        17.33 o
   7   3   0        108.96        145.42        16.46 o
   9   3   0         12.55         59.11        17.17 o
  11   3   0       4249.94       4882.14        63.91 o
  13   3   0       3939.73       6039.42       104.04 o
  15   3   0        260.59        228.78        39.24 o
  17   3   0       1371.43       2165.64        86.75 o
  19   3   0         58.15         40.63        62.26 o
  21   3   0          1.72        581.56        87.17 o
   0   4   0       3783.32       3141.97        96.38 o
   2   4   0        558.19        502.57        27.53 o
   4   4   0        268.05        292.67        15.56 o
   6   4   0        391.15        446.84        17.83 o
   8   4   0         66.21         64.12        17.91 o
  10   4   0       4633.93       4603.99        58.57 o
  12   4   0       1217.30       2276.68        85.57 o
  14   4   0        279.48        545.42        38.94 o
  16   4   0        744.26        964.58        52.24 o
  18   4   0        326.27        351.49        69.27 o
  20   4   0          9.04       1002.30        93.94 o
   1   5   0       3529.27       3187.31        52.47 o
   3   5   0        356.64        234.98        18.14 o
   5   5   0        587.56        739.97        37.43 o
   7   5   0      26970.46      27443.99       201.99 o
   9   5   0       1756.82       2104.15        49.89 o
  11   5   0         98.00        260.06        31.28 o
  13   5   0        711.15        511.60        40.76 o
  15   5   0          2.12         23.22        47.01 o
  17   5   0       2533.88       4154.40       120.88 o
  19   5   0        586.26        827.73       103.32 o
  21   5   0          0.48       1588.32       419.32 o
   0   6   0     439602.22     451104.50      4718.84 o
   2   6   0       8903.21       9182.61        88.26 o
   4   6   0       4414.51       4282.83        55.95 o
   6   6   0      12537.18      11535.83       118.25 o
   8   6   0       5691.51       5892.01        72.28 o
  10   6   0     115170.62     116288.58       911.64 o
  12   6   0       5244.93       4943.41        91.38 o
  14   6   0        793.36        790.58        84.60 o
  16   6   0       3658.56       3698.97       139.20 o
  18   6   0       1580.36       1765.63       121.23 o
   1   7   0     211500.69     215250.86      1784.05 o
   3   7   0      62132.67      61333.32       499.24 o
   5   7   0       9940.38       9161.22        97.20 o
   7   7   0      68642.59      67142.63       571.48 o
   9   7   0      53997.47      51281.37       469.78 o
  11   7   0        574.61        519.65        42.97 o
  13   7   0          5.87        150.15        57.63 o
  15   7   0       6846.31       6789.17       183.35 o
  17   7   0       2221.93       2061.23       121.25 o
   0   8   0     150653.19     147805.05      1887.07 o
   2   8   0         19.97        155.68        33.08 o
   4   8   0      26571.69      25697.70       237.15 o
   6   8   0       7714.93       6858.19       117.55 o
   8   8   0        970.33        829.94        47.09 o
  10   8   0      29739.03      28448.89       332.24 o
  12   8   0       9615.09       9034.24       153.74 o
  14   8   0       3275.35       3541.74       140.59 o
  16   8   0          8.98        137.34        96.98 o
   1   9   0       4655.73       4311.34       103.69 o
   3   9   0      48055.41      46055.54       418.78 o
   5   9   0      43568.44      45871.48       451.63 o
   7   9   0       2708.73       3156.58       110.58 o
   9   9   0        424.11        341.30        71.92 o
  11   9   0       2396.20       2733.07       130.59 o
  13   9   0       5269.14       6275.52       187.98 o
   0  10   0        556.86        492.47        89.68 o
   2  10   0       4362.60       4757.46       113.54 o
   4  10   0       2698.53       4605.17       119.35 o
   6  10   0       4294.15       3661.17       125.41 o
   8  10   0         83.87        310.37        73.63 o
  10  10   0        313.87       1042.77        94.66 o
  12  10   0       4880.04       6312.79       203.57 o
   1  11   0         95.91        555.65        93.84 o
   3  11   0        198.37        531.30        84.61 o
   5  11   0         91.32         27.19        84.10 o
   7  11   0        963.32       3569.43       211.78 o
 -23   1   1          0.32        158.39        98.16 o
 -21   1   1       2125.59       2829.68       134.10 o
 -19   1   1        323.29       2929.89       111.79 o
 -17   1   1       2312.06       3860.05        92.49 o
 -15   1   1        941.10       1224.87        52.56 o
 -13   1   1        410.12        476.29        27.65 o
 -11   1   1       5482.74       5387.86        51.46 o
  -9   1   1      64753.79      65416.22       444.80 o
  -7   1   1       3729.08       2805.29        38.93 o
  -5   1   1         28.46          0.00        10.06 o
  -3   1   1      14720.06      14116.16       101.44 o
   3   1   1       2778.56       2860.43        23.18 o
   5   1   1      27064.35      25970.76       166.19 o
   7   1   1      16895.56      16469.37       113.11 o
   9   1   1       1419.02       2200.60        43.63 o
  11   1   1       2305.76       2296.45        40.21 o
  13   1   1         46.23         42.20        26.81 o
  15   1   1       4808.19       5029.57        87.72 o
  17   1   1       1470.91       1652.84        85.57 o
  19   1   1        246.21        417.88        66.28 o
  21   1   1        145.17        865.17        81.83 o
  23   1   1        945.03       1539.59       363.14 o
 -22   2   1       5010.27       5617.73       190.25 o
 -20   2   1        101.85        369.89        68.93 o
 -18   2   1        406.35        428.79        56.72 o
 -16   2   1        540.66        770.04        44.88 o
 -14   2   1      21790.45      21031.63       191.62 o
 -12   2   1      54298.76      55302.46       417.59 o
 -10   2   1        134.38         89.99        21.48 o
  -8   2   1        779.53       1081.25        30.04 o
  -6   2   1      71331.43      70219.62       473.59 o
  -4   2   1     193201.41     205543.02      1368.72 o
  -2   2   1      40111.25      44267.08       307.45 o
   0   2   1      45787.13      46446.82       368.04 o
   2   2   1      41321.52      43344.22       301.49 o
   4   2   1      51407.16      52179.15       331.65 o
   6   2   1      15425.38      14353.55       109.35 o
   8   2   1        653.71        719.62        20.68 o
  10   2   1      34345.63      34725.85       240.34 o
  12   2   1      12252.80      12029.68       108.64 o
  14   2   1       1790.86       1502.38        56.89 o
  16   2   1         48.19        379.85        42.36 o
  18   2   1       3104.91       3558.84       125.18 o
  20   2   1       4342.44       4319.75       139.10 o
  22   2   1        293.42        501.83       107.59 o
 -21   3   1       5324.58       5061.65       160.79 o
 -19   3   1        347.32        248.94        61.59 o
 -17   3   1       4172.19       3754.91        98.30 o
 -15   3   1        850.03        992.96        45.12 o
 -13   3   1      90581.59      87144.42       675.85 o
 -11   3   1      76291.66      76453.88       530.91 o
  -9   3   1      11177.17      10321.88        80.71 o
  -7   3   1       3713.01       2441.11        32.31 o
  -5   3   1       2699.27        933.41        25.65 o
  -3   3   1     266298.81     266832.59      1750.37 o
  -1   3   1      22383.71      22117.98       211.45 o
   1   3   1      29066.13      30631.74       247.44 o
   3   3   1      80859.84      78239.26       562.41 o
   5   3   1      10291.50       8142.79        60.59 o
   7   3   1       2322.30       2458.00        37.35 o
   9   3   1         24.01         49.31        20.26 o
  11   3   1        221.58        175.33        25.00 o
  13   3   1         44.11         48.50        30.39 o
  15   3   1        579.49        470.28        41.13 o
  17   3   1       9461.12       9509.34       140.25 o
  19   3   1        177.79        150.27        64.70 o
  21   3   1       2651.23       2500.91       111.35 o
 -20   4   1         52.83        178.84        78.21 o
 -18   4   1         37.70         21.42        63.76 o
 -16   4   1      14214.06      13765.97       156.03 o
 -14   4   1       7674.69       7638.90        96.03 o
 -12   4   1      60329.53      57886.93       475.46 o
 -10   4   1       2083.41       2414.99        48.10 o
  -8   4   1        494.46        590.65        20.63 o
  -6   4   1        499.43       1526.10        32.02 o
  -4   4   1       4992.45       2641.93        32.42 o
  -2   4   1      15313.04      13413.01       103.56 o
   0   4   1      19662.29      19342.85       159.21 o
   2   4   1      28635.39      28393.44       206.52 o
   4   4   1       5242.70       3720.09        40.31 o
   6   4   1        337.11         29.24        14.71 o
   8   4   1        165.44        138.93        18.40 o
  10   4   1      24222.35      22603.07       184.82 o
  12   4   1       4543.29       3510.81        76.29 o
  14   4   1       7847.16       8097.58       107.66 o
  16   4   1         56.50          0.69        48.19 o
  18   4   1        758.97        594.07        70.64 o
  20   4   1      10985.98      10526.55       195.20 o
 -21   5   1       5831.03       6791.89       259.04 o
 -19   5   1       2570.19       3191.96       142.20 o
 -17   5   1      15405.28      15191.58       218.20 o
 -15   5   1        248.81        217.76        48.70 o
 -13   5   1         93.67         56.63        37.77 o
 -11   5   1      12532.74      11934.44       116.76 o
  -9   5   1      35212.83      33362.54       258.26 o
  -7   5   1      43671.86      45959.09       340.46 o
  -5   5   1       2269.27       1481.23        39.07 o
  -3   5   1       2449.93       2673.53        38.69 o
  -1   5   1         23.22         32.89        19.60 o
   1   5   1      30855.99      30884.96       268.47 o
   3   5   1       2735.87       2848.73        37.71 o
   5   5   1      18503.16      16231.46       132.31 o
   7   5   1      44763.27      45123.23       328.30 o
   9   5   1        601.61        529.58        29.09 o
  11   5   1        198.63        225.87        30.81 o
  13   5   1        108.83        128.89        40.25 o
  15   5   1       1102.65        891.37        53.72 o
  17   5   1       5951.16       5917.94       142.12 o
  19   5   1       1103.66       1241.31        96.50 o
 -20   6   1       1372.55       2572.54       309.80 o
 -18   6   1        448.34       1029.59        92.03 o
 -16   6   1      10560.31      15024.41       219.70 o
 -14   6   1        118.39        127.72        58.74 o
 -12   6   1        308.11        394.03        42.31 o
 -10   6   1      65330.43      69442.98       542.23 o
  -8   6   1       6512.45       5891.62        72.25 o
  -6   6   1      31659.73      31411.71       270.59 o
  -4   6   1         24.18        145.39        22.35 o
  -2   6   1       7402.84       7106.74        97.02 o
   0   6   1     175529.05     180394.53      1397.67 o
   2   6   1       1199.25       2140.55        51.98 o
   4   6   1       3094.15       2861.62        53.41 o
   6   6   1         28.61        224.27        30.79 o
   8   6   1         74.54        225.86        29.11 o
  10   6   1      11411.25      14613.33       150.87 o
  12   6   1      13376.06      13787.60       146.83 o
  14   6   1         58.60         64.44        67.77 o
  16   6   1         18.08        315.53        81.21 o
  18   6   1       1231.34       1400.49       110.94 o
 -17   7   1       1260.49       3564.44       154.50 o
 -15   7   1         57.17        689.89        78.64 o
 -13   7   1        822.94       1271.37        80.44 o
 -11   7   1        861.33       2233.39        69.57 o
  -9   7   1       9229.14      19097.95       308.58 o
  -7   7   1       5037.98       7631.14        93.45 o
  -5   7   1        171.75        761.10        43.49 o
  -3   7   1       6422.62       6990.83       137.10 o
  -1   7   1       4677.81       8911.44       277.13 o
   1   7   1       3462.42       9676.94       189.70 o
   3   7   1       1977.70       3252.67        64.13 o
   5   7   1        713.94       2052.59        55.71 o
   7   7   1       1429.54       3684.71        88.79 o
   9   7   1        156.90       3185.02       117.88 o
  11   7   1        584.83        787.51        45.69 o
  13   7   1         15.02        141.41        58.38 o
  15   7   1          9.12        404.77        74.02 o
  17   7   1         20.13        411.02        93.28 o
 -16   8   1        264.37        268.56       103.25 o
 -14   8   1       3095.08       4653.49       149.38 o
 -12   8   1        351.12        728.43        77.94 o
 -10   8   1       2809.04       5673.89       124.27 o
  -8   8   1        443.84        860.09        46.97 o
  -6   8   1       1186.27       1362.51        55.22 o
  -4   8   1       5305.26       6913.05       104.59 o
  -2   8   1       1036.09       1274.43        51.55 o
   0   8   1       4179.96      10885.50       233.14 o
   2   8   1        974.87        930.30        43.79 o
   4   8   1         74.98       1094.68        60.90 o
   6   8   1       1662.69       1929.46        62.69 o
   8   8   1       1417.23       1444.21        62.72 o
  10   8   1        517.55       2151.71        98.85 o
  12   8   1        377.13       1059.92        73.08 o
  14   8   1          4.75        233.56        81.67 o
  16   8   1        259.94        696.02       123.90 o
 -15   9   1       3199.22       4126.31       526.33 o
 -13   9   1      19809.79      22797.52       341.33 o
 -11   9   1       5631.80       7869.55       161.74 o
  -9   9   1         50.87        196.36        67.98 o
  -7   9   1      10416.85      11237.59       171.41 o
  -5   9   1      30796.52      33049.83       360.08 o
  -3   9   1      24081.66      27051.25       267.11 o
  -1   9   1       3328.35       3464.50       102.39 o
   1   9   1          4.76        323.42        45.53 o
   3   9   1      11613.87      12595.06       149.89 o
   5   9   1      11671.13      14586.09       176.84 o
   7   9   1          6.23        196.03        54.27 o
   9   9   1          7.48        151.69        67.82 o
  11   9   1        519.97        638.31        80.90 o
  13   9   1          0.45        528.25       101.83 o
 -12  10   1      18313.54      18743.77       362.63 o
 -10  10   1         28.27        352.27        90.65 o
  -8  10   1       1604.68       1590.34        97.06 o
  -6  10   1       7508.75       7041.26       141.15 o
  -4  10   1      26457.73      26117.78       328.15 o
  -2  10   1      13293.01      13449.14       175.35 o
   0  10   1       3003.10       2624.38        97.92 o
   2  10   1       6486.56       6202.42       121.93 o
   4  10   1       8761.79       8887.22       163.41 o
   6  10   1       1595.67       1600.67        74.97 o
   8  10   1        500.99        680.02        78.23 o
  10  10   1       8241.74       8244.61       206.36 o
  12  10   1        117.88        524.22       115.21 o
  -7  11   1      23351.66      21780.35       374.07 o
  -5  11   1         51.52          0.00        91.00 o
  -3  11   1       4982.79       4574.27       166.21 o
  -1  11   1       3573.71       3293.83       146.08 o
   1  11   1       3829.45       3610.75       148.73 o
   3  11   1       2560.16       2530.02       117.58 o
   5  11   1         35.78         63.73        85.42 o
   7  11   1      11145.06      10383.77       243.98 o
 -22   0   2       2642.26       1855.26       142.74 o
 -20   0   2      51549.57      47973.65       715.54 o
 -18   0   2      25694.10      25477.74       361.08 o
 -16   0   2     180408.25     178555.17      2060.09 o
 -14   0   2       6985.97       7527.66       128.83 o
 -12   0   2     154614.58     161901.34      1495.18 o
 -10   0   2    1087857.62    1194116.88     10305.12 o
  -8   0   2     128614.50     129880.63      1196.63 o
  -6   0   2     316946.81     336845.03      2910.78 o
  -4   0   2        174.77        146.57        10.24 o
   2   0   2         25.91          0.00        14.16 o
   4   0   2        727.20        795.27        21.30 o
   6   0   2     145578.59     151392.06      1432.86 o
   8   0   2      27436.91      27943.83       269.04 o
  10   0   2          0.76         17.41        24.82 o
  12   0   2      40242.19      40601.29       418.45 o
  14   0   2       6563.90       6022.28       118.27 o
  16   0   2       3203.74       3443.88       133.35 o
  18   0   2        372.70        417.10        86.50 o
  20   0   2      12626.05      11558.51       267.36 o
  22   0   2      14570.45      12683.95       332.71 o
 -23   1   2        934.60        955.86       121.11 o
 -21   1   2       2796.10       2294.06        99.87 o
 -19   1   2      46906.38      46231.11       470.93 o
 -17   1   2      29736.23      28781.75       286.32 o
 -15   1   2         15.19        164.42        34.07 o
 -13   1   2       6291.47       5987.26        68.19 o
 -11   1   2      14092.29      16306.45       115.30 o
  -9   1   2     417113.66     445109.78      2795.32 o
  -7   1   2      33701.19      32300.54       223.03 o
  -5   1   2      48510.24      51327.02       322.37 o
  -3   1   2       4430.37       3910.30        29.91 o
  -1   1   2      55251.51      57298.33      1135.66 o
   1   1   2      83451.34      90014.69       742.71 o
   3   1   2      26309.49      26715.17       184.84 o
   5   1   2      12580.76      12257.66        86.28 o
   7   1   2       3003.79       3279.81        33.36 o
   9   1   2      34649.73      34604.64       227.58 o
  11   1   2       1826.19       1929.23        38.17 o
  13   1   2          3.34         77.00        28.94 o
  15   1   2       4243.89       4123.49        78.71 o
  17   1   2       2010.44       1793.39        73.12 o
  19   1   2       3575.90       3548.26       125.31 o
  21   1   2       5108.29       6241.54       168.78 o
 -22   2   2       5861.66       7334.45       184.08 o
 -20   2   2       1128.08       1374.27        81.08 o
 -18   2   2        496.32        361.92        54.83 o
 -16   2   2       2009.78       2083.74        77.71 o
 -14   2   2      32438.29      34713.82       297.81 o
 -12   2   2      52414.09      50964.80       373.13 o
 -10   2   2       3324.61       3582.28        46.45 o
  -8   2   2      35662.29      36968.34       251.81 o
  -6   2   2      11773.41      10637.38        85.80 o
  -4   2   2      44466.80      45726.92       314.05 o
  -2   2   2       8561.11       8649.19        60.67 o
   0   2   2      14836.65      14184.42       111.80 o
   2   2   2       3688.00       3325.53        37.65 o
   4   2   2        253.58        242.60        12.77 o
   6   2   2         65.83         19.86        11.64 o
   8   2   2        190.47        173.59        15.21 o
  10   2   2      10457.07      10322.02        83.58 o
  12   2   2        294.72        187.18        25.49 o
  14   2   2       3945.85       4080.73        75.25 o
  16   2   2       6830.89       7140.43       109.88 o
  18   2   2       4611.26       4863.73       128.12 o
  20   2   2        118.19        459.30        88.04 o
  22   2   2          1.82        149.64        95.97 o
 -21   3   2       2377.97       7589.31       222.02 o
 -19   3   2        208.77        370.51        62.48 o
 -17   3   2         38.72        270.47        47.98 o
 -15   3   2        383.14        753.57        45.49 o
 -13   3   2       7087.74      11837.18       128.52 o
 -11   3   2      17402.39      19266.48       150.20 o
  -9   3   2        639.57        921.83        34.47 o
  -7   3   2        302.19        402.31        15.68 o
  -5   3   2        863.50        536.13        16.96 o
  -3   3   2       5937.87       5809.73        60.75 o
  -1   3   2      10650.04      11331.17        89.41 o
   1   3   2          5.76          0.00        10.75 o
   3   3   2       3277.56       3255.85        47.08 o
   5   3   2       3386.46       3238.33        31.69 o
   7   3   2        861.14        384.35        24.63 o
   9   3   2        250.13        263.82        19.73 o
  11   3   2       1615.83       1513.98        55.42 o
  13   3   2       1734.15       1551.43        57.72 o
  15   3   2        261.10        616.80        44.15 o
  17   3   2        321.22        897.00        70.19 o
  19   3   2       1179.11       4910.81       203.32 o
  21   3   2          2.29        144.95        92.20 o
 -20   4   2        308.92       1270.63        82.76 o
 -18   4   2         62.31          0.00        58.90 o
 -16   4   2        628.84       3107.16        87.89 o
 -14   4   2         35.96        581.77        37.00 o
 -12   4   2       1859.36       4396.94        95.55 o
 -10   4   2       1090.81       1095.00        37.72 o
  -8   4   2        494.21        553.14        20.76 o
  -6   4   2        885.26        996.02        26.15 o
  -4   4   2         57.34        136.18        17.06 o
  -2   4   2       4921.90       4999.03        53.07 o
   0   4   2        751.56        737.82        28.13 o
   2   4   2        671.40        795.41        22.41 o
   4   4   2        586.60        663.34        22.28 o
   6   4   2        563.02        455.92        20.69 o
   8   4   2         48.73         20.50        16.31 o
  10   4   2         81.71        322.49        25.79 o
  12   4   2       4036.98       3772.88        77.47 o
  14   4   2        259.82        580.36        51.23 o
  16   4   2        539.24        940.84        73.21 o
  18   4   2        180.73        862.05        77.05 o
  20   4   2         38.08        856.36        94.51 o
 -21   5   2       2690.19       5166.72       217.54 o
 -19   5   2       4672.14       6334.38       214.03 o
 -17   5   2       9772.25      11055.55       214.69 o
 -15   5   2        544.49        499.01        52.50 o
 -13   5   2        249.59        339.96        36.39 o
 -11   5   2       3288.24       3698.30        64.43 o
  -9   5   2      21792.73      23352.69       186.93 o
  -7   5   2       6659.64       6126.80        69.29 o
  -5   5   2       2115.65       2350.43        39.18 o
  -3   5   2       1903.21       1908.66        34.74 o
  -1   5   2          2.61          3.40        19.10 o
   1   5   2      12612.59      12432.34       103.86 o
   3   5   2       1071.76       1000.84        27.99 o
   5   5   2       4542.42       4908.95        54.25 o
   7   5   2       3137.51       3425.91        58.47 o
   9   5   2       1539.28       1669.11        58.66 o
  11   5   2          3.91         44.61        37.36 o
  13   5   2          4.28        207.15        50.87 o
  15   5   2          5.83          0.00        57.83 o
  17   5   2         69.39        340.51        67.35 o
  19   5   2       2007.70       2066.00       120.23 o
 -20   6   2      10422.98      11025.24       297.83 o
 -18   6   2       3718.31       5037.35       153.94 o
 -16   6   2      60509.64      63432.80       667.92 o
 -14   6   2          1.16          0.47        56.97 o
 -12   6   2       4014.08       4037.52        79.37 o
 -10   6   2     130909.09     137076.23      1049.21 o
  -8   6   2      15162.14      14894.68       128.64 o
  -6   6   2      43333.43      42229.50       356.61 o
  -4   6   2       4731.44       4627.02        57.65 o
  -2   6   2       6229.16       5585.00        86.46 o
   0   6   2      97879.24      96830.96       810.68 o
   2   6   2      15200.33      14683.02       121.12 o
   4   6   2       1342.33       1447.69        40.92 o
   6   6   2       2305.34       2160.73        55.34 o
   8   6   2       6974.05       6879.42        85.73 o
  10   6   2        164.09        399.69        52.78 o
  12   6   2       2751.77       3141.47        80.58 o
  14   6   2       1910.61       2520.26       120.35 o
  16   6   2       3393.11       3170.46       141.42 o
  18   6   2       1003.43       1197.38       110.30 o
 -17   7   2      27873.48      26072.90       339.26 o
 -15   7   2       3283.00       3649.18       129.73 o
 -13   7   2      14863.38      14944.09       194.20 o
 -11   7   2      27400.62      26455.62       238.38 o
  -9   7   2     235827.45     236157.28      1913.53 o
  -7   7   2      44937.67      43709.83       364.83 o
  -5   7   2       3873.59       3689.56        66.11 o
  -3   7   2       8362.57       7975.65       126.18 o
  -1   7   2       4230.76       3769.09       100.78 o
   1   7   2      38497.09      36916.18       316.01 o
   3   7   2       6939.65       6943.58        97.24 o
   5   7   2      28521.49      28725.90       265.00 o
   7   7   2        446.47        354.99        32.93 o
   9   7   2      25457.14      24044.96       223.89 o
  11   7   2       4156.42       4471.53        96.74 o
  13   7   2        560.97        674.50        70.52 o
  15   7   2       1199.73       1304.45        88.72 o
  17   7   2       1621.73       1518.96       139.81 o
 -16   8   2       2367.84       2371.45       155.84 o
 -14   8   2      11659.50      11133.28       194.34 o
 -12   8   2       1105.18        907.47        64.55 o
 -10   8   2      34297.38      30632.85       353.47 o
  -8   8   2       2899.63       3296.79        80.51 o
  -6   8   2       2236.23       2451.96        71.55 o
  -4   8   2      43833.85      42828.66       407.61 o
  -2   8   2        221.39        166.89        43.06 o
   0   8   2      31052.84      30246.46       298.37 o
   2   8   2       9538.49       9227.94       115.25 o
   4   8   2       3165.89       2686.50        81.27 o
   6   8   2      10515.61       9978.04       124.50 o
   8   8   2        200.79        185.69        45.31 o
  10   8   2        191.12        225.65        58.60 o
  12   8   2       7606.86       7063.82       155.31 o
  14   8   2       1781.72       1691.24       119.02 o
  16   8   2       4388.29       3446.89       175.86 o
 -15   9   2      12271.40      11782.59       286.86 o
 -13   9   2      43200.64      44113.98       684.09 o
 -11   9   2      17495.52      16654.69       243.37 o
  -9   9   2          0.86        129.98        60.79 o
  -7   9   2      15906.30      15215.23       207.43 o
  -5   9   2      31667.57      33554.48       378.50 o
  -3   9   2      14430.45      14073.72       177.74 o
  -1   9   2       2083.65       1977.43        72.39 o
   1   9   2        871.90       1344.29        75.47 o
   3   9   2       1345.47       1619.42        76.73 o
   5   9   2       2114.24       2636.36        88.46 o
   7   9   2       2641.30       2685.18        96.38 o
   9   9   2        384.30        394.18        88.76 o
  11   9   2        364.48        604.95        80.10 o
  13   9   2       1260.01       1201.60       111.40 o
 -12  10   2       5249.03       7479.95       250.04 o
 -10  10   2       1331.84        929.14        94.95 o
  -8  10   2        352.33        457.93        78.10 o
  -6  10   2        245.98        560.97        73.32 o
  -4  10   2      10585.50      11276.86       214.21 o
  -2  10   2         34.81        674.26        64.20 o
   0  10   2       3544.83       4772.18       123.29 o
   2  10   2       3200.09       3855.93       122.60 o
   4  10   2          5.00        670.78        88.02 o
   6  10   2         18.83          3.54        59.80 o
   8  10   2        793.43       1079.96        89.84 o
  10  10   2       2715.71       3149.13       144.86 o
  12  10   2         13.37        216.01       292.25 o
  -7  11   2         75.21       1430.95       136.87 o
  -5  11   2        384.74        357.07        96.65 o
  -3  11   2        363.88        850.30       107.57 o
  -1  11   2        784.75        831.56        93.23 o
   1  11   2         59.60        945.67        90.65 o
   3  11   2        173.52        378.59        85.15 o
   5  11   2         49.65          0.00        82.85 o
   7  11   2        309.02       1178.69       124.52 o
 -23   1   3          7.28        254.45        96.51 o
 -21   1   3          4.75        454.01        74.21 o
 -19   1   3      16607.75      22377.20       256.82 o
 -17   1   3       3365.58       5392.21        96.95 o
 -15   1   3       2482.76       1909.83        55.36 o
 -13   1   3        161.90        368.53        28.44 o
 -11   1   3        259.87        293.19        19.70 o
  -9   1   3     107630.49     112813.53       759.21 o
  -7   1   3        136.11         66.65        11.91 o
  -5   1   3      28097.49      28888.17       189.91 o
  -3   1   3       1116.18        933.09        14.51 o
  -1   1   3       1364.11       1224.75        15.21 o
   1   1   3       2268.78       1970.29        19.88 o
   3   1   3      17124.77      17441.09       127.97 o
   5   1   3        971.56       1135.08        20.63 o
   7   1   3       1319.60       1423.33        26.89 o
   9   1   3      11647.16      11141.61        83.90 o
  11   1   3       1511.60       1097.74        30.41 o
  13   1   3       3885.53       4293.74        83.04 o
  15   1   3       1663.87       1908.85        66.05 o
  17   1   3         58.10        109.36        49.00 o
  19   1   3         21.22        156.35        63.44 o
  21   1   3       8824.14      13277.56       237.16 o
 -22   2   3      12663.46      14961.09       238.69 o
 -20   2   3       9214.40       9871.85       170.02 o
 -18   2   3       1506.37       1733.22        81.00 o
 -16   2   3       3227.14       3994.45        83.07 o
 -14   2   3      36473.75      39100.75       346.93 o
 -12   2   3      25462.94      25021.84       190.40 o
 -10   2   3          3.66         36.08        17.72 o
  -8   2   3       9928.75      11303.32        87.31 o
  -6   2   3      17814.21      17708.45       124.79 o
  -4   2   3      34453.81      32573.15       212.67 o
  -2   2   3        107.19         53.67         6.83 o
   0   2   3      18134.25      17929.35       126.13 o
   2   2   3        490.90        362.79        13.53 o
   4   2   3      19534.00      19135.64       136.44 o
   6   2   3      14973.26      15264.00       105.75 o
   8   2   3        533.34        494.32        19.50 o
  10   2   3         54.14        196.59        18.39 o
  12   2   3        162.01        130.58        25.75 o
  14   2   3       6604.51       6436.19        91.85 o
  16   2   3      16728.47      16723.83       183.12 o
  18   2   3       2362.29       2275.27       170.27 o
  20   2   3          2.19         37.66        95.66 o
  22   2   3        858.80        578.03       107.25 o
 -21   3   3      55664.44      55408.17       608.19 o
 -19   3   3       2828.83       2692.21       102.63 o
 -17   3   3        248.64        233.25        47.55 o
 -15   3   3       5555.36       5331.29        86.87 o
 -13   3   3     110779.79     110886.51       853.55 o
 -11   3   3      70163.90      69184.24       489.85 o
  -9   3   3      10795.45      11132.36        87.40 o
  -7   3   3      11959.38      11613.04        88.77 o
  -5   3   3      19519.69      17277.40       119.64 o
  -3   3   3       1782.51       1742.04        23.87 o
  -1   3   3       6599.05       6584.07        48.53 o
   1   3   3      93884.48      96858.95       735.34 o
   3   3   3        991.53        598.27        18.83 o
   5   3   3          7.73         15.42        12.77 o
   7   3   3      20847.22      19879.21       137.36 o
   9   3   3      14860.12      13182.23       105.02 o
  11   3   3      14537.82      14135.26       122.20 o
  13   3   3      10048.97       9861.16       108.49 o
  15   3   3       5641.42       5346.20        94.24 o
  17   3   3      10217.45       9435.82       150.79 o
  19   3   3      46082.57      43674.25       502.51 o
  21   3   3        124.65         99.18        94.13 o
 -20   4   3      14807.77      14650.22       219.28 o
 -18   4   3         62.23         76.61        59.76 o
 -16   4   3      33531.55      32961.90       308.76 o
 -14   4   3      10415.93      10172.45       115.33 o
 -12   4   3      47993.34      46426.67       363.34 o
 -10   4   3        924.80       1052.91        37.71 o
  -8   4   3         24.00         50.04        17.40 o
  -6   4   3      12074.00      13165.27        96.54 o
  -4   4   3      43949.54      42983.50       290.04 o
  -2   4   3      10736.17       9954.16        73.57 o
   0   4   3      41225.53      40765.36       293.99 o
   2   4   3      11586.84      11681.47       100.05 o
   4   4   3      28386.37      27530.54       202.75 o
   6   4   3        475.10        500.69        19.80 o
   8   4   3       3963.20       3733.33        47.56 o
  10   4   3       6962.78       6844.67        71.48 o
  12   4   3       2436.79       2467.05        75.79 o
  14   4   3      18904.74      17706.81       179.11 o
  16   4   3      20933.10      19074.45       240.83 o
  18   4   3      13260.01      12971.95       209.04 o
  20   4   3       2134.08       1773.47       106.76 o
 -21   5   3       9866.55      10904.10       265.40 o
 -19   5   3      13678.60      13447.38       236.68 o
 -17   5   3      13168.54      13460.40       195.30 o
 -15   5   3       4254.96       4501.67        96.19 o
 -13   5   3       1925.50       1570.83        54.30 o
 -11   5   3       6908.66       6528.52        82.48 o
  -9   5   3      66714.12      66147.72       504.27 o
  -7   5   3       1900.93       2054.18        44.41 o
  -5   5   3        583.58        321.12        18.40 o
  -3   5   3       4776.26       4867.33        53.55 o
  -1   5   3       4021.17       3801.10        52.27 o
   1   5   3      17112.18      16748.51       132.45 o
   3   5   3        161.05        209.18        18.70 o
   5   5   3        431.77        418.20        22.98 o
   7   5   3       1975.32       1817.92        46.18 o
   9   5   3      15572.61      14396.55       126.56 o
  11   5   3       3984.61       4108.48        70.36 o
  13   5   3      12940.85      11952.90       142.36 o
  15   5   3        618.14        435.68        63.13 o
  17   5   3        272.88         60.66        68.12 o
  19   5   3       2075.31       1627.91       117.46 o
 -20   6   3       4881.09       5861.31       262.75 o
 -18   6   3       6860.48       7546.60       172.72 o
 -16   6   3      30385.79      37269.64       419.62 o
 -14   6   3        584.18        580.62        64.59 o
 -12   6   3       5037.40       4963.12        90.03 o
 -10   6   3      40289.48      40970.55       329.67 o
  -8   6   3        475.38        559.41        28.51 o
  -6   6   3       5381.13       5795.67        75.60 o
  -4   6   3       4855.44       5290.30        71.93 o
  -2   6   3       2117.26       1562.71        57.69 o
   0   6   3        147.62       1219.83       241.42 o
   2   6   3      12737.86      13265.58       112.08 o
   4   6   3         44.06        163.82        25.14 o
   6   6   3       1452.91       1430.78        50.10 o
   8   6   3        154.15        399.25        36.76 o
  10   6   3       1805.56       1590.65        59.96 o
  12   6   3        111.96        233.67        48.43 o
  14   6   3      10844.47      13565.91       219.64 o
  16   6   3         70.80         70.22        79.82 o
  18   6   3        426.76        539.94       100.49 o
 -17   7   3       2168.76       5348.63       164.07 o
 -15   7   3         53.41        607.31        73.62 o
 -13   7   3        924.32       1324.26        66.26 o
 -11   7   3        169.02       1034.45        53.32 o
  -9   7   3       4228.03      11640.37       236.25 o
  -7   7   3        537.19       1577.92        69.22 o
  -5   7   3       1974.19       2249.54        62.45 o
  -3   7   3        124.08        192.72        45.73 o
  -1   7   3        186.24        596.30        76.82 o
   1   7   3       1257.33       2122.85        59.70 o
   3   7   3       2254.22       2292.27        55.55 o
   5   7   3       1179.62       2305.49        67.16 o
   7   7   3         12.10          2.01        34.33 o
   9   7   3       2360.44       3936.05       108.05 o
  11   7   3        136.87        478.66        56.18 o
  13   7   3        191.47        854.28       108.66 o
  15   7   3         25.00        140.71        82.44 o
  17   7   3         50.19         79.56       147.46 o
 -16   8   3        649.05       1127.85        99.46 o
 -14   8   3        816.80       2354.51       114.29 o
 -12   8   3          8.95          0.00        61.98 o
 -10   8   3        146.99       1381.97        98.77 o
  -8   8   3        845.48       1130.39        50.69 o
  -6   8   3        374.53        468.20        39.21 o
  -4   8   3       1526.99       3441.40        88.23 o
  -2   8   3       1557.45       1639.86        74.47 o
   0   8   3        146.72        921.15        76.53 o
   2   8   3         96.29        406.04        40.51 o
   4   8   3         37.27        186.94        38.25 o
   6   8   3        235.49        483.87        44.32 o
   8   8   3         59.77         59.27        46.99 o
  10   8   3          0.19        230.32        60.59 o
  12   8   3        290.01        579.02        74.41 o
  14   8   3        119.41        325.10        89.13 o
  16   8   3        128.20       2118.87       225.89 o
 -15   9   3       5588.83       6700.98       412.21 o
 -13   9   3      16458.73      19649.95       296.22 o
 -11   9   3       7114.35       8053.40       165.79 o
  -9   9   3       2521.35       2529.80       109.05 o
  -7   9   3        675.72       1091.76        61.37 o
  -5   9   3       5113.92       7038.73       132.64 o
  -3   9   3       1759.51       1986.26        89.60 o
  -1   9   3          8.57          0.00        50.09 o
   1   9   3       6325.68       6014.37       103.70 o
   3   9   3        115.11        110.56        45.68 o
   5   9   3          1.51         56.90        51.06 o
   7   9   3        306.96        380.34        57.27 o
   9   9   3       2980.02       4157.31       131.17 o
  11   9   3       1217.44       1221.57       110.52 o
  13   9   3        425.19        438.98       113.10 o
 -12  10   3      14779.29      15598.33       292.58 o
 -10  10   3        173.28        464.05       101.43 o
  -8  10   3        471.22        506.74        75.11 o
  -6  10   3        154.45        205.29        74.53 o
  -4  10   3       4637.14       4704.41       126.01 o
  -2  10   3        774.58        871.13        64.90 o
   0  10   3       8234.55       7679.76       134.18 o
   2  10   3        717.91       1013.89        78.26 o
   4  10   3       5326.08       5898.37       138.67 o
   6  10   3        507.25        485.95        66.03 o
   8  10   3        869.79       1074.04       101.03 o
  10  10   3       2704.64       2956.96       166.03 o
  -7  11   3       3387.27       3004.93       169.97 o
  -5  11   3         67.36         65.54        96.49 o
  -3  11   3       1496.83       1645.75       115.44 o
  -1  11   3          0.45         46.97        87.11 o
   1  11   3      15374.50      14405.63       237.03 o
   3  11   3        482.34        323.17        85.05 o
   5  11   3        212.31        201.10        89.52 o
   7  11   3       4816.69       4707.91       178.54 o
 -22   0   4      26124.18      23390.75       460.93 o
 -20   0   4      41543.35      39409.71       610.62 o
 -18   0   4      48811.41      47420.14       620.05 o
 -16   0   4      98557.09      97583.14      1095.45 o
 -14   0   4       6603.94       6499.26       109.74 o
 -12   0   4       3742.28       3418.91        72.00 o
 -10   0   4       4889.60       4650.01       102.98 o
  -8   0   4       9242.51       9093.16        96.37 o
  -6   0   4        583.84        535.99        31.17 o
  -4   0   4     128924.85     134043.95      1266.88 o
  -2   0   4         11.43          7.59         8.89 o
   0   0   4      71281.98      69716.84       625.28 o
   2   0   4     186198.00     189654.72      1982.47 o
   4   0   4      66600.88      70490.56       693.78 o
   6   0   4      23204.10      22378.74       249.00 o
   8   0   4      27495.09      27637.47       275.94 o
  10   0   4        339.72        292.33        26.11 o
  12   0   4      92583.70      88004.09       877.49 o
  14   0   4      78639.80      77849.67       841.40 o
  16   0   4         51.56          0.00        75.64 o
  18   0   4       4188.93       3910.22       173.95 o
  20   0   4      26395.50      23780.44       474.97 o
  22   0   4      47143.75      47122.41       792.13 o
 -23   1   4       1657.44       1665.92       112.38 o
 -21   1   4        433.54        319.95        75.85 o
 -19   1   4      44560.45      45328.33       448.41 o
 -17   1   4       7388.11       7846.88       112.21 o
 -15   1   4       1424.67       1243.63        44.37 o
 -13   1   4       9919.38       8681.06        83.90 o
 -11   1   4       4961.20       4424.85        48.73 o
  -9   1   4      72195.75      71684.63       459.48 o
  -7   1   4       6380.89       6560.07        54.05 o
  -5   1   4      13644.58      12927.52        88.32 o
  -3   1   4      18131.86      17197.12       115.10 o
  -1   1   4     120596.03     124418.20       818.48 o
   1   1   4      11512.29       9914.44        69.79 o
   3   1   4       2509.69       2412.56        27.91 o
   5   1   4      16815.88      16431.18       119.95 o
   7   1   4       9238.20       9728.33        77.96 o
   9   1   4      49528.37      47061.19       315.44 o
  11   1   4      14510.45      13735.17       107.76 o
  13   1   4      56754.15      53186.61       405.16 o
  15   1   4       7455.99       6905.40       100.82 o
  17   1   4        923.34        651.44        53.85 o
  19   1   4        233.46        106.57        68.22 o
  21   1   4      38723.72      39362.43       490.93 o
 -22   2   4      13213.62      14234.12       238.64 o
 -20   2   4       7359.10       7408.84       147.49 o
 -18   2   4       2498.03       2484.01        97.42 o
 -16   2   4       4956.03       4719.94        88.54 o
 -14   2   4      14764.04      15929.48       150.38 o
 -12   2   4      15361.06      14637.08       125.01 o
 -10   2   4          0.69          0.00        19.19 o
  -8   2   4       6226.91       5896.79        55.19 o
  -6   2   4        185.65        217.84        12.09 o
  -4   2   4      20115.91      20000.78       133.82 o
  -2   2   4      65617.82      64621.87       410.19 o
   0   2   4          6.24         24.73         8.36 o
   2   2   4      22279.09      23001.97       170.71 o
   4   2   4      16012.04      16344.65       118.77 o
   6   2   4      20849.20      20965.32       144.46 o
   8   2   4       2501.90       2312.99        37.34 o
  10   2   4      28252.72      26031.81       185.06 o
  12   2   4       1647.43       1607.37        52.36 o
  14   2   4       7107.69       7638.28        98.45 o
  16   2   4      22524.09      23279.42       234.78 o
  18   2   4       5677.51       4770.09       139.84 o
  20   2   4        669.08        650.98        82.59 o
  22   2   4        123.38        176.68       112.81 o
 -21   3   4       6861.00      16617.79       310.94 o
 -19   3   4          4.46        262.08        63.41 o
 -17   3   4         52.15         12.32        46.90 o
 -15   3   4        428.84        731.86        41.63 o
 -13   3   4       4075.46       7372.58       115.30 o
 -11   3   4         25.72        497.12        31.83 o
  -9   3   4        667.00        751.39        43.26 o
  -7   3   4       2396.40       2894.88        37.15 o
  -5   3   4       1779.97       1682.90        25.60 o
  -3   3   4         15.80          0.00         9.67 o
  -1   3   4         34.58          0.00         7.65 o
   1   3   4      14971.30      14139.69       103.95 o
   3   3   4        911.04        802.01        25.71 o
   5   3   4       4074.48       3632.48        46.36 o
   7   3   4          7.79         27.44        17.35 o
   9   3   4      15679.01      16147.00       176.41 o
  11   3   4         40.16         40.10        29.55 o
  13   3   4        592.69        569.29        54.29 o
  15   3   4       1090.44       1101.80       105.46 o
  17   3   4       5220.94       7541.52       176.30 o
  19   3   4      10634.42      19542.79       303.89 o
  21   3   4        475.88        443.14       105.03 o
 -20   4   4        295.40       3328.43       132.26 o
 -18   4   4         68.12         42.25        59.04 o
 -16   4   4        104.44       2734.56        89.55 o
 -14   4   4        117.15        463.38        37.48 o
 -12   4   4       1162.06       2021.19        70.09 o
 -10   4   4        107.29        132.48        23.77 o
  -8   4   4       1738.93       1824.24        34.41 o
  -6   4   4         25.38         47.15        15.50 o
  -4   4   4        900.80       1290.12        27.26 o
  -2   4   4        392.90        418.97        17.03 o
   0   4   4        703.42        611.73        24.75 o
   2   4   4       1143.65       1549.23        30.85 o
   4   4   4       1137.83        901.10        31.57 o
   6   4   4       2213.66       1967.49        38.68 o
   8   4   4          7.17         37.79        20.04 o
  10   4   4        112.63        110.76       151.90 o
  12   4   4       3182.88       2790.83        66.92 o
  14   4   4        726.99        833.15        49.90 o
  18   4   4       1733.47       3345.24       171.30 o
  20   4   4        206.49       1259.66       142.87 o
 -21   5   4       4270.72       5461.95       190.59 o
 -19   5   4       2638.50       4989.28       157.74 o
 -17   5   4       3442.15       4005.34       120.53 o
 -15   5   4        600.30        728.33        50.22 o
 -13   5   4        997.67        978.69        42.21 o
 -11   5   4       2310.19       2514.04        63.68 o
  -9   5   4       8835.06       9553.44        95.49 o
  -7   5   4          3.94         68.02        23.27 o
  -5   5   4       1515.48       1658.75        31.02 o
  -3   5   4        127.66        214.71        15.77 o
  -1   5   4       7697.21       7129.39        67.71 o
   1   5   4       7199.39       7012.88        70.70 o
   3   5   4         81.95        104.59        20.96 o
   5   5   4       6178.44       6124.55        62.24 o
   7   5   4        161.92        221.59        23.63 o
   9   5   4      27716.57      27313.51       233.85 o
  11   5   4       8417.51       8529.34        96.45 o
  13   5   4       6589.97       7077.27       123.03 o
  15   5   4        204.77        473.38        68.21 o
  17   5   4         84.62         67.66        69.99 o
  19   5   4       1530.35       1267.94       111.52 o
 -20   6   4       2167.12       2286.88       172.29 o
 -18   6   4      11559.26      12376.60       211.50 o
 -16   6   4      33531.72      34921.20       396.84 o
 -14   6   4       1763.08       1592.98        91.38 o
 -12   6   4         30.47        130.40        38.31 o
 -10   6   4        867.05       1879.96        83.63 o
  -8   6   4          6.25         59.58        25.89 o
  -6   6   4       2252.70       2095.91        47.57 o
  -4   6   4      18922.20      18808.43       156.01 o
  -2   6   4        317.51        303.10        31.72 o
   0   6   4      18579.13      18320.98       152.94 o
   2   6   4       7117.29       6594.79        71.01 o
   4   6   4       5768.00       5207.36        72.93 o
   6   6   4        101.73        112.54        29.55 o
   8   6   4       7658.16       7159.29        94.44 o
  10   6   4        655.75        745.89        39.32 o
  12   6   4      12690.52      13206.56       160.44 o
  14   6   4      48376.11      47390.14       573.04 o
  16   6   4       1829.63       1289.89       103.94 o
  18   6   4       2919.34       2585.20       192.90 o
 -17   7   4       6706.94       6435.77       170.47 o
 -15   7   4       4078.38       4036.32       135.18 o
 -13   7   4       1913.20       1720.08        74.28 o
 -11   7   4       4351.75       4496.56        84.96 o
  -9   7   4      23239.31      21775.45       208.23 o
  -7   7   4      12074.22      12370.24       131.74 o
  -5   7   4       5676.72       5319.57        70.44 o
  -3   7   4       6699.06       6414.96        86.45 o
  -1   7   4      54679.53      54762.03       482.28 o
   1   7   4       2405.21       2535.85        60.98 o
   3   7   4        465.64        498.14        34.96 o
   5   7   4      15103.17      14251.98       153.71 o
   7   7   4        334.27        181.69        41.16 o
   9   7   4      12028.70      10951.71       143.08 o
  11   7   4      18490.07      17648.48       230.33 o
  13   7   4      30743.45      28585.42       353.42 o
  15   7   4       4996.33       4833.85       162.13 o
  17   7   4        394.81        136.07       103.55 o
 -16   8   4       2145.40       1790.74       115.72 o
 -14   8   4      20141.08      18232.92       254.77 o
 -12   8   4        441.10        441.21        66.47 o
 -10   8   4        199.39        244.87        57.15 o
  -8   8   4       3757.08       3624.87        80.45 o
  -6   8   4        497.61        573.00        39.67 o
  -4   8   4      13626.62      12936.40       154.89 o
  -2   8   4        376.46        365.68        43.32 o
   0   8   4       9679.36       9251.79       119.59 o
   2   8   4       7129.19       6236.53        94.55 o
   4   8   4       7267.12       6674.62        95.74 o
   6   8   4       4508.23       4309.59        90.22 o
   8   8   4          4.24          0.00        49.08 o
  10   8   4       9304.38       8542.86       160.51 o
  12   8   4        439.40        227.40        71.94 o
  14   8   4       3099.28       3110.61       150.85 o
  16   8   4      26445.92      26815.10       576.32 o
 -13   9   4      11919.12      11426.69       208.85 o
 -11   9   4       4720.86       4942.83       141.88 o
  -9   9   4       8610.81       8611.22       160.53 o
  -7   9   4        205.20        212.05        64.00 o
  -5   9   4       1470.73       1265.45        67.67 o
  -3   9   4       1062.51       1066.45        59.57 o
  -1   9   4         77.38        187.65        51.31 o
   1   9   4       3907.04       3918.37       123.68 o
   3   9   4       1480.56       1325.01        62.54 o
   5   9   4        749.90        642.62        60.21 o
   7   9   4        235.77        351.56        61.52 o
   9   9   4      26679.32      27616.25       370.82 o
  11   9   4         61.99          0.00        85.71 o
  13   9   4        971.42        842.24       110.27 o
 -12  10   4         19.94       1151.78       131.72 o
 -10  10   4        448.09        689.64        97.21 o
  -8  10   4        183.77        319.10        79.82 o
  -6  10   4       1193.83       1465.95        88.14 o
  -4  10   4         32.46        193.03        69.57 o
  -2  10   4       2770.21       3297.19       116.41 o
   0  10   4        647.20        826.46        67.13 o
   2  10   4          0.50         65.14        64.56 o
   4  10   4       2702.02       3619.58       125.17 o
   6  10   4       1074.83        952.80        70.78 o
   8  10   4         88.24        456.68        95.97 o
  10  10   4       1886.33       3475.55       199.79 o
  -7  11   4         14.80        131.51       119.55 o
  -5  11   4        249.55        342.40       109.39 o
  -3  11   4        455.89        781.84       104.66 o
  -1  11   4        450.40        431.15       102.78 o
   1  11   4        217.70        984.77       101.69 o
   3  11   4         83.52         36.24        84.51 o
   5  11   4        434.21        613.39        98.96 o
   7  11   4         63.49        532.41        97.95 o
 -23   1   5        143.20        552.06       101.31 o
 -21   1   5        361.73        437.52        77.54 o
 -19   1   5       4815.14       8293.73       161.47 o
 -17   1   5        296.83        762.21        48.42 o
 -15   1   5       1403.15       1357.87        44.36 o
 -13   1   5       2906.15       2891.40        59.13 o
 -11   1   5       2491.76       2600.09        43.62 o
  -9   1   5        115.49        186.85        21.32 o
  -7   1   5         19.30         12.98        11.52 o
  -5   1   5        348.10        555.59        15.57 o
  -3   1   5       5818.62       5677.01        43.98 o
  -1   1   5      10897.36      11309.88        83.21 o
   1   1   5       1551.38       1662.10        20.91 o
   3   1   5      23500.58      22889.95       165.39 o
   5   1   5       2156.07       1685.72        28.67 o
   7   1   5       1583.25       1415.18        30.11 o
   9   1   5         10.61          0.00        18.54 o
  11   1   5       4380.96       4071.62        69.98 o
  13   1   5      14153.95      14259.70       133.95 o
  15   1   5       1415.93       1294.25        72.54 o
  17   1   5       2655.45       2367.22        98.26 o
  19   1   5         88.58         52.12        74.26 o
  21   1   5       4275.00       7035.60       203.78 o
 -22   2   5       4492.79       6046.39       176.60 o
 -20   2   5       4439.69       5452.71       159.56 o
 -18   2   5       2472.56       2885.08        99.04 o
 -16   2   5       2657.07       2716.06        82.05 o
 -14   2   5       5474.10       5351.62        77.40 o
 -12   2   5       3669.00       3622.96        56.81 o
 -10   2   5        361.79        366.81        20.56 o
  -8   2   5        232.04        186.93        18.66 o
  -6   2   5         10.45         80.00        11.39 o
  -4   2   5       3190.98       2656.40        27.77 o
  -2   2   5      33482.21      34886.03       231.99 o
   0   2   5      68514.19      71466.77       447.92 o
   2   2   5      22562.27      21348.08       152.72 o
   4   2   5      14838.48      14622.63       113.26 o
   6   2   5       4643.06       4372.56        43.98 o
   8   2   5       2250.83       1948.51        36.69 o
  10   2   5      59572.11      58924.54       388.99 o
  12   2   5       3880.83       3591.66        61.94 o
  14   2   5       6218.07       5311.56        84.34 o
  16   2   5      31334.77      29880.41       291.23 o
  18   2   5       1106.45       1408.19        84.86 o
  20   2   5       2886.83       2915.74       165.21 o
  22   2   5       1207.82          0.00       489.20 o
 -21   3   5      28885.56      28449.94       344.40 o
 -19   3   5        129.59        125.27        62.12 o
 -17   3   5        946.95        745.36        52.07 o
 -15   3   5       2211.77       2199.15        66.55 o
 -13   3   5       3234.29       2639.88        72.87 o
 -11   3   5        184.20         71.86        30.72 o
  -9   3   5      52145.59      49220.42       335.24 o
  -7   3   5          3.76          0.00        13.53 o
  -5   3   5       7073.99       5797.40        50.20 o
  -3   3   5       5393.70       4687.24        41.30 o
  -1   3   5      15076.03      13756.09       101.41 o
   1   3   5      11538.67      12694.23        95.55 o
   3   3   5       2766.64       2282.22        41.21 o
   5   3   5      10104.59       9413.88        91.64 o
   7   3   5      62177.17      59963.48       410.23 o
   9   3   5     336670.72     335295.97      2110.15 o
  11   3   5      18725.39      17350.17       152.39 o
  13   3   5      33492.36      32625.36       271.95 o
  15   3   5      10180.99       9499.49       124.69 o
  17   3   5      54267.21      52454.44       563.43 o
  19   3   5      86483.92      84843.63       884.14 o
  21   3   5       1211.15       1093.23       116.86 o
 -20   4   5      12024.30      11779.21       191.10 o
 -18   4   5       1302.86        995.03        65.30 o
 -16   4   5      11870.60      11869.33       140.29 o
 -14   4   5       6072.75       5327.54        80.52 o
 -12   4   5       6603.87       6321.53        85.32 o
 -10   4   5        762.48        601.50        29.00 o
  -8   4   5        149.80         86.31        17.41 o
  -6   4   5      18771.17      17277.61       127.33 o
  -4   4   5        206.53        209.00        15.36 o
  -2   4   5      65793.55      67363.26       437.14 o
   0   4   5      14725.63      12922.47        91.65 o
   2   4   5        968.37        586.16        26.15 o
   4   4   5      24382.01      23771.76       167.28 o
   6   4   5      26211.74      25220.38       187.34 o
   8   4   5       1994.80       1371.68        41.08 o
  10   4   5     219417.73     217997.84      1726.41 o
  12   4   5      19988.65      19451.95       189.54 o
  14   4   5       1574.00       1366.08        55.33 o
  16   4   5      70373.52      68611.47       690.06 o
  18   4   5      14379.51      13087.02       209.63 o
  20   4   5      32045.59      29236.70       403.84 o
 -21   5   5       2617.95       3278.51       278.16 o
 -19   5   5       9871.36      10279.11       187.85 o
 -17   5   5        516.48        634.76        64.37 o
 -15   5   5       3826.63       3932.87       100.49 o
 -13   5   5        608.77        492.22        39.85 o
 -11   5   5        174.47        223.30        33.73 o
  -9   5   5      12872.20      12307.67       121.43 o
  -7   5   5       3103.36       2757.99        47.08 o
  -5   5   5       2861.35       2761.35        39.78 o
  -3   5   5       4180.68       4048.51        45.48 o
  -1   5   5      15579.79      15248.13       107.55 o
   1   5   5        991.02       1070.28        34.39 o
   3   5   5       6715.90       6599.16        64.17 o
   5   5   5      35754.02      34366.91       247.12 o
   7   5   5       2667.39       2173.88        54.59 o
   9   5   5      26291.18      25600.32       227.22 o
  11   5   5       8856.86       8070.33       107.21 o
  13   5   5      25284.52      23847.89       243.64 o
  15   5   5      12754.61      11583.03       183.67 o
  17   5   5        427.57        330.21        90.59 o
  19   5   5       1833.95       1440.75       130.75 o
 -18   6   5       3032.57       4039.60       156.78 o
 -16   6   5       4611.14       6447.46       178.31 o
 -14   6   5       2241.97       2054.59       102.68 o
 -12   6   5         56.72         47.97        39.52 o
 -10   6   5       5781.26       6285.51       129.04 o
  -8   6   5       1451.68       1330.34        42.34 o
  -6   6   5        862.32        870.82        34.77 o
  -4   6   5       2249.09       2831.86        57.76 o
  -2   6   5       3570.46       3591.55        50.60 o
   0   6   5       7136.70       6850.72        73.32 o
   2   6   5        188.41        263.88        26.68 o
   4   6   5      35941.79      36961.38       324.31 o
   6   6   5       5338.75       5205.69       101.69 o
   8   6   5       6904.68       6353.89        95.92 o
  10   6   5       3971.18       3860.93        72.29 o
  12   6   5      22694.73      22983.83       273.10 o
  14   6   5      18918.76      22030.46       297.12 o
  16   6   5        719.75        522.16        86.51 o
  18   6   5       1537.64       1295.03       110.47 o
 -17   7   5        414.24       1153.16        92.94 o
 -15   7   5         48.34        196.14        85.90 o
 -13   7   5        454.14        814.89        74.29 o
 -11   7   5         44.64        280.02        45.25 o
  -9   7   5          2.33        434.13        62.54 o
  -7   7   5       2307.39       2442.05        82.47 o
  -5   7   5        263.32        421.82        36.58 o
  -3   7   5        172.00        286.14        31.00 o
  -1   7   5        334.28        540.52        48.47 o
   1   7   5       1146.43       1078.85        39.85 o
   3   7   5        512.28        699.74        41.32 o
   5   7   5        184.34        482.95        44.40 o
   7   7   5       2703.55       2010.48        67.60 o
   9   7   5        350.28        359.52        41.08 o
  11   7   5        212.15        609.54        77.78 o
  13   7   5       1042.09       3299.75       175.27 o
  15   7   5         88.52         48.81        82.73 o
  17   7   5         68.11        406.81       105.32 o
 -16   8   5        107.01        167.06        85.65 o
 -14   8   5         10.27        982.73        81.71 o
 -12   8   5        271.89        269.93        62.19 o
 -10   8   5         67.87        635.91        64.92 o
  -8   8   5         15.14         54.12        44.76 o
  -6   8   5         73.63         35.11        41.68 o
  -4   8   5          7.69        143.11        47.27 o
  -2   8   5         25.68        131.28        39.19 o
   0   8   5       1411.45       2787.27       102.85 o
   2   8   5        205.60        203.23        43.48 o
   4   8   5        124.77        308.51        43.20 o
   6   8   5          1.40        191.11        44.71 o
   8   8   5        168.39         37.04        55.26 o
  10   8   5       1803.90       2609.43       143.91 o
  12   8   5        578.62        919.96        76.76 o
  14   8   5         40.82         33.96        98.38 o
  16   8   5       3260.96       7628.36       750.69 o
 -13   9   5        747.55        987.37        95.56 o
 -11   9   5        215.46        353.81        75.33 o
  -9   9   5       3858.64       4494.56       126.56 o
  -7   9   5        145.91        509.79        67.59 o
  -5   9   5       1714.25       1842.62        89.73 o
  -3   9   5         83.22        132.70        52.52 o
  -1   9   5       9274.96       8926.58       135.05 o
   1   9   5        182.19        176.81        52.50 o
   3   9   5       1191.97       1118.59        77.90 o
   5   9   5         22.96         14.93        59.19 o
   7   9   5       7141.58       7081.85       139.02 o
   9   9   5      24670.90      27740.53       361.13 o
  11   9   5         78.27         65.69        99.04 o
  13   9   5       1019.82       1017.10       114.97 o
 -12  10   5       2265.33       2007.63       355.78 o
 -10  10   5        955.77       1005.67       104.80 o
  -8  10   5       1017.76        985.45        92.97 o
  -6  10   5       3506.96       3537.42       138.23 o
  -4  10   5         34.52          0.00        71.39 o
  -2  10   5      10128.29       9556.66       192.78 o
   0  10   5       4233.37       4604.21       125.07 o
   2  10   5        782.00        694.66        73.47 o
   4  10   5       5958.19       5579.22       140.51 o
   6  10   5       6772.74       6712.08       146.94 o
   8  10   5       3974.04       4700.05       166.17 o
  10  10   5      27602.79      26308.60       371.90 o
  -7  11   5         14.82          0.00       123.75 o
  -5  11   5       2006.82       1974.64       133.34 o
  -3  11   5       3765.99       3454.04       159.27 o
  -1  11   5        157.18        113.24       101.75 o
   1  11   5       2347.99       2303.17       133.42 o
   3  11   5       1680.97       1345.56       103.82 o
   5  11   5       8606.65       8360.13       206.56 o
 -22   0   6          2.59        150.47       113.96 o
 -20   0   6       6863.63       7412.91       201.48 o
 -18   0   6       1257.67       1125.41        81.95 o
 -16   0   6       1665.22       1903.71        88.53 o
 -14   0   6      16592.28      16916.64       230.68 o
 -12   0   6        335.82        164.01        33.45 o
 -10   0   6      65139.91      65801.20       601.11 o
  -8   0   6       5177.90       4698.78        64.39 o
  -6   0   6      34149.80      36920.10       330.76 o
  -4   0   6     182223.09     185235.08      1649.89 o
  -2   0   6     128502.74     132587.45      1217.30 o
   0   0   6       7419.00       7128.85        77.15 o
   2   0   6     124730.25     129606.38      1127.06 o
   4   0   6     200447.09     190763.77      1863.93 o
   6   0   6      38769.03      31249.21       319.73 o
   8   0   6       4064.14       3335.08        60.79 o
  10   0   6      15708.32      13860.61       155.93 o
  12   0   6     112380.00     111043.16      1184.90 o
  14   0   6      14690.71      14083.37       202.42 o
  16   0   6      22651.53      21564.30       303.81 o
  18   0   6        784.32        331.31       100.57 o
  20   0   6       2593.27       2337.78       139.07 o
  22   0   6      10239.83       9081.68       430.15 o
 -23   1   6       2968.04       2595.51       136.23 o
 -21   1   6       1812.72       1749.52        85.77 o
 -19   1   6       1417.67       1233.49        67.44 o
 -17   1   6       6757.82       6658.59       103.18 o
 -15   1   6       2444.63       2416.06        61.58 o
 -13   1   6       6715.97       6815.96        86.80 o
 -11   1   6       3060.59       3385.96        45.07 o
  -9   1   6        830.73        557.82        18.79 o
  -7   1   6      15179.28      14132.18       100.76 o
  -5   1   6      60768.63      59089.59       378.24 o
  -3   1   6      26798.08      26068.74       173.28 o
  -1   1   6       4665.98       4232.86        37.81 o
   1   1   6       2328.58       2208.83        26.39 o
   3   1   6     128598.23     130205.89       887.39 o
   5   1   6      48197.37      41322.55       299.32 o
   7   1   6       1028.74        712.17        27.60 o
   9   1   6        782.08        587.99        23.18 o
  11   1   6      45463.63      43815.16       329.95 o
  13   1   6      44757.98      41473.78       337.09 o
  15   1   6        945.13        866.96        47.56 o
  17   1   6       5802.63       5564.04       124.10 o
  19   1   6        632.99        379.95        77.17 o
  21   1   6       7334.07       7090.89       191.30 o
 -22   2   6       1063.16       1426.20        95.59 o
 -20   2   6       3956.31       3963.09       132.00 o
 -18   2   6       3410.30       3479.63       107.62 o
 -16   2   6          3.56         65.53        38.99 o
 -14   2   6       1270.08       1164.13        42.42 o
 -12   2   6      28501.65      28124.71       227.62 o
 -10   2   6      23829.68      23144.09       159.38 o
  -8   2   6       2517.58       2575.10        33.62 o
  -6   2   6      11180.21      10891.21        79.24 o
  -4   2   6        482.01        570.60        20.59 o
  -2   2   6       3851.83       4084.51        36.74 o
   0   2   6     150657.05     155179.11       992.83 o
   2   2   6        271.31         88.29        12.68 o
   4   2   6       5404.08       4713.66        46.77 o
   6   2   6      10490.62       9978.16        80.29 o
   8   2   6       1271.12        722.32        25.27 o
  10   2   6      48033.93      45190.14       326.86 o
  12   2   6       2373.89       2445.14        69.50 o
  14   2   6       4602.18       4158.71        82.79 o
  16   2   6      12017.63      12368.78       159.02 o
  18   2   6        207.67        251.22        65.05 o
  20   2   6       1020.06        636.15        89.82 o
 -21   3   6        139.09       4064.64       166.11 o
 -19   3   6        176.58        235.35        61.89 o
 -17   3   6        288.01        305.01        52.70 o
 -15   3   6        519.03        588.34        41.99 o
 -13   3   6        189.69         36.97        35.26 o
 -11   3   6       1930.76       1451.03        48.74 o
  -9   3   6       7153.46       7237.46        62.44 o
  -7   3   6       9094.29       8758.33        69.04 o
  -5   3   6        125.08         88.75        13.26 o
  -3   3   6       2005.17       2116.13        30.89 o
  -1   3   6      10297.43       9327.32        67.43 o
   1   3   6      26064.05      25824.27       171.17 o
   3   3   6       3514.62       2019.77        74.70 o
   5   3   6        862.82        486.83        32.25 o
   7   3   6      25449.05      24038.92       176.59 o
   9   3   6      44376.12      44131.51       352.44 o
  11   3   6       4761.45       4264.52        80.75 o
  13   3   6       5404.70       4769.45       112.14 o
  15   3   6        152.51        186.11        47.75 o
  17   3   6       2634.60       4427.25       152.51 o
  19   3   6       3286.06       6851.69       389.11 o
  21   3   6        132.42        230.88       112.36 o
 -20   4   6        553.24       1585.73        84.96 o
 -18   4   6          0.80         86.36        59.11 o
 -16   4   6         10.46        346.65        45.96 o
 -14   4   6         77.97        126.19        36.83 o
 -12   4   6       1350.57       2315.80        64.85 o
 -10   4   6       1032.99       1857.63        73.85 o
  -8   4   6       2848.50       2773.61        42.40 o
  -6   4   6          2.01         54.07        16.16 o
  -4   4   6        555.59        517.14        18.29 o
  -2   4   6       2197.45       2177.69        39.78 o
   0   4   6       6632.99       6935.92       102.72 o
   2   4   6       2566.40       2514.11        45.16 o
   4   4   6       2592.73       2373.72        60.85 o
   6   4   6       1249.51       1428.72        38.72 o
   8   4   6       3514.21       3561.87        68.56 o
  10   4   6       3369.03       5508.76       768.75 o
  12   4   6          0.03         28.94        39.32 o
  14   4   6          2.46          0.00        43.42 o
  16   4   6         48.78        505.01       127.08 o
  18   4   6          1.39        259.54        76.62 o
  20   4   6          8.03        869.29       107.53 o
 -19   5   6        542.88       1386.56        90.79 o
 -17   5   6        741.15        836.00        66.12 o
 -15   5   6       3954.37       4047.23       120.04 o
 -13   5   6        325.92        407.61        44.07 o
 -11   5   6        175.02        116.26        30.76 o
  -9   5   6       2432.03       2287.43        59.91 o
  -7   5   6       2897.22       2773.60        47.22 o
  -5   5   6       6902.71       6957.74        68.46 o
  -3   5   6       8167.36       8372.36        67.96 o
  -1   5   6       7107.70       7118.40        59.25 o
   1   5   6        936.41       1027.11        32.28 o
   3   5   6       7785.57       6538.75        61.25 o
   5   5   6      18176.86      17194.79       142.37 o
   7   5   6       4700.62       4523.77        66.77 o
   9   5   6       8601.28       8323.66        98.80 o
  11   5   6         71.19         66.41        38.35 o
  13   5   6      15790.95      15863.19       197.60 o
  15   5   6       6471.60       6874.70       159.50 o
  17   5   6         68.11          0.00        83.45 o
  19   5   6         44.84          0.00       122.68 o
 -18   6   6        354.64        471.41        90.79 o
 -16   6   6        181.64        189.10        74.02 o
 -14   6   6       1299.05       1230.01        72.18 o
 -12   6   6        504.35        475.91        41.94 o
 -10   6   6      20507.57      19524.95       195.38 o
  -8   6   6        953.08        973.03        37.15 o
  -6   6   6       8420.96       7360.31        80.75 o
  -4   6   6      24373.35      24175.99       200.77 o
  -2   6   6      14846.54      14299.39       114.16 o
   0   6   6       1203.78       1138.02        39.26 o
   2   6   6      24785.90      23740.93       211.35 o
   4   6   6     107775.66     108948.04       891.23 o
   6   6   6      44182.13      41945.45       365.33 o
   8   6   6      10977.81      10375.12       113.82 o
  10   6   6      13072.42      13348.90       145.76 o
  12   6   6      53362.08      51243.14       476.65 o
  14   6   6      22639.99      22082.39       287.78 o
  16   6   6        542.51        224.82        89.85 o
  18   6   6        859.18        488.96       109.47 o
 -17   7   6       4314.86       4238.44       154.56 o
 -15   7   6         46.16          3.57        69.85 o
 -13   7   6       6461.56       6785.56       135.14 o
 -11   7   6       4145.81       4625.64        94.17 o
  -9   7   6       4717.14       4548.58        92.82 o
  -7   7   6       2050.14       1896.86        58.02 o
  -5   7   6      23105.75      22425.25       203.69 o
  -3   7   6      11321.46      10390.66       103.49 o
  -1   7   6        126.14        162.79        26.24 o
   1   7   6       3019.16       3056.27        64.54 o
   3   7   6      27691.22      25859.94       258.71 o
   5   7   6      32114.82      32551.64       285.81 o
   7   7   6       2858.33       2622.16        68.47 o
   9   7   6       1906.41       1731.49        58.81 o
  11   7   6      13626.42      13210.14       183.91 o
  13   7   6      25488.96      23708.90       323.79 o
  15   7   6         92.86         14.56        97.26 o
  17   7   6      13285.82      12513.79       265.67 o
 -16   8   6         14.47         80.41       116.90 o
 -14   8   6       3087.90       2635.66       149.75 o
 -12   8   6        424.78        476.18        67.01 o
 -10   8   6      16428.03      15839.33       223.20 o
  -8   8   6        122.92        144.41        50.82 o
  -6   8   6        598.73        640.86        45.01 o
  -4   8   6        343.50        327.20        37.85 o
  -2   8   6       9569.12       8267.75       108.35 o
   0   8   6      61870.91      60225.93       545.97 o
   2   8   6        577.56        662.76        43.19 o
   4   8   6       3095.00       2749.80        81.44 o
   6   8   6      14546.54      13864.43       166.01 o
   8   8   6       4117.15       3680.12       107.46 o
  10   8   6      23714.46      23893.39       331.89 o
  12   8   6       3882.46       3868.23       138.23 o
  14   8   6         86.50         12.63        99.86 o
 -13   9   6         62.13          0.00        90.05 o
 -11   9   6       1467.06       1415.40        89.04 o
  -9   9   6        130.80        517.53        74.39 o
  -7   9   6       8633.15       8844.02       159.75 o
  -5   9   6       3875.43       3862.13       106.90 o
  -3   9   6       5293.06       4967.68       131.64 o
  -1   9   6      13493.79      13075.91       179.23 o
   1   9   6       4778.19       4787.78       113.93 o
   3   9   6      15862.78      15779.61       197.76 o
   5   9   6         15.49          0.00        56.04 o
   7   9   6      25602.01      26008.29       294.51 o
   9   9   6      32529.21      31807.19       393.32 o
  11   9   6        118.27         10.59        90.92 o
  13   9   6       3559.54       2962.46       192.56 o
 -10  10   6          0.46        490.91        94.99 o
  -8  10   6          9.72         95.69        85.12 o
  -6  10   6        122.06        365.24        88.34 o
  -4  10   6          1.94          0.00        74.46 o
  -2  10   6       1484.04       2394.03       138.08 o
   0  10   6      14258.29      15381.88       240.08 o
   2  10   6       2236.04       2326.66       111.06 o
   4  10   6         39.51        176.71        75.55 o
   6  10   6       2149.15       1899.63       100.59 o
   8  10   6       1755.41       1181.82       100.62 o
  10  10   6      19646.80      21255.24       337.43 o
  -7  11   6        160.41         48.07       156.82 o
  -5  11   6         24.41        295.71       121.43 o
  -3  11   6         50.68         44.40       105.90 o
  -1  11   6        326.12        694.56       107.48 o
   1  11   6        116.08        444.92       103.43 o
   3  11   6        216.26        181.37        91.15 o
   5  11   6         99.52        780.54       115.57 o
 -21   1   7        114.85        449.92        74.85 o
 -19   1   7         85.59         47.95        56.15 o
 -17   1   7       2423.33       2995.29        77.44 o
 -15   1   7        113.88        144.17        38.82 o
 -13   1   7       2582.30       2605.89        59.30 o
 -11   1   7          8.60         47.82        21.51 o
  -9   1   7       2280.84       2349.90        35.84 o
  -7   1   7        166.55        106.44        13.72 o
  -5   1   7      12785.05      11232.01        82.40 o
  -3   1   7      22409.17      22207.71       145.69 o
  -1   1   7       3151.98       3019.37        33.56 o
   1   1   7         32.57         13.72        12.18 o
   3   1   7      13282.07      12256.18        94.65 o
   5   1   7      14159.96      12145.51        96.81 o
   7   1   7       5258.07       5501.80        57.81 o
   9   1   7         99.08         87.51        21.69 o
  11   1   7       3986.30       3914.84        64.03 o
  13   1   7        546.64        381.46        41.73 o
  15   1   7         65.54          0.00        44.75 o
  17   1   7       2035.39       2003.69       133.45 o
  19   1   7        538.90        382.54        74.87 o
  21   1   7         65.14         65.12        96.71 o
 -22   2   7        385.84        778.43       102.35 o
 -20   2   7       1282.10       1200.34        77.76 o
 -18   2   7       1041.81        881.25        60.07 o
 -16   2   7        400.72        341.30        42.24 o
 -14   2   7          8.06          0.00        36.26 o
 -12   2   7       6220.78       5977.46        71.72 o
 -10   2   7      50388.48      49469.85       319.35 o
  -8   2   7        148.64         68.41        15.20 o
  -6   2   7       5343.23       5793.61        49.87 o
  -4   2   7         65.91         78.11        12.66 o
  -2   2   7      11331.74      11470.36        89.82 o
   0   2   7     322749.81     328799.22      2126.14 o
   2   2   7       9341.80       9494.62        79.83 o
   4   2   7       2932.16       2792.60        37.32 o
   6   2   7       3847.59       3526.19        44.39 o
   8   2   7        417.72        489.12        24.11 o
  10   2   7      82827.52      80587.08       590.06 o
  12   2   7       7507.15       6411.80        84.87 o
  14   2   7       1186.91        851.29        48.05 o
  16   2   7       7099.08       6690.79       122.37 o
  18   2   7        218.38        217.34        69.48 o
  20   2   7       1604.90       1247.83        94.20 o
 -21   3   7       3585.34       3359.32       136.98 o
 -19   3   7       1498.45       1355.42        71.13 o
 -17   3   7       5983.05       5652.86       109.90 o
 -15   3   7       6435.33       6416.78        95.75 o
 -13   3   7         52.62          0.00        35.13 o
 -11   3   7      11784.69      11841.07       108.83 o
  -9   3   7      28243.71      26888.77       175.84 o
  -7   3   7     162100.89     164527.61      1041.34 o
  -5   3   7      36427.15      36331.75       238.80 o
  -3   3   7      99053.09      95352.92       624.57 o
  -1   3   7     264076.47     267010.88      1614.32 o
   1   3   7     401399.78     420369.62      2846.00 o
   3   3   7     264319.78     267688.09      1816.44 o
   5   3   7      18589.42      17418.60       126.66 o
   7   3   7     174808.12     172924.42      1160.30 o
   9   3   7     241503.61     240519.52      1788.92 o
  11   3   7      53311.61      53795.43       444.41 o
  13   3   7      10938.55       9791.06       115.93 o
  15   3   7       5889.56       5198.63       109.07 o
  17   3   7       8522.62       7630.77       150.93 o
  19   3   7       1905.03       1507.78       103.81 o
 -20   4   7        415.15        252.86        77.30 o
 -18   4   7       5837.18       5675.24       136.29 o
 -16   4   7       1078.87       1171.25        56.99 o
 -14   4   7       2260.14       2200.57        71.15 o
 -12   4   7      39001.97      38572.52       349.27 o
 -10   4   7      71852.84      69698.55       585.50 o
  -8   4   7        234.42        143.55        24.09 o
  -6   4   7       5426.62       5372.16        52.28 o
  -4   4   7         35.84         81.44        15.90 o
  -2   4   7       4947.22       4610.47        58.94 o
   0   4   7     937234.81     987685.25      6567.81 o
   2   4   7      52303.44      50507.57       332.48 o
   4   4   7       2844.03       2950.92        68.03 o
   6   4   7      32715.57      30591.40       222.88 o
   8   4   7      52403.69      50116.19       403.03 o
  10   4   7     273903.50     271195.44      2192.21 o
  12   4   7       1154.85        924.86        43.35 o
  14   4   7         31.72          0.00        47.73 o
  16   4   7       2226.59       1592.47        77.15 o
  18   4   7       1609.84       1284.81        90.96 o
  20   4   7       3903.16       2703.24       144.68 o
 -19   5   7        464.63        291.62        76.79 o
 -17   5   7       2885.26       2509.28       108.69 o
 -15   5   7       1467.93       1441.14        71.87 o
 -13   5   7       1142.94       1111.89        70.88 o
 -11   5   7       4449.05       4279.74        77.43 o
  -9   5   7       2060.97       1862.65        54.25 o
  -7   5   7       4958.21       4780.62        63.38 o
  -5   5   7      39113.53      38066.31       275.41 o
  -3   5   7      27726.59      25617.63       176.87 o
  -1   5   7        566.68        489.71        21.61 o
   1   5   7      16867.27      16197.64       115.48 o
   3   5   7      27998.76      25283.79       180.85 o
   5   5   7      90400.73      89914.16       666.29 o
   7   5   7        901.07        638.16        35.70 o
   9   5   7       6562.30       5839.58        87.20 o
  11   5   7         36.47          0.00        40.61 o
  13   5   7      11004.59      10029.25       153.33 o
  15   5   7       5813.66       5579.97       151.07 o
  17   5   7       1799.77       1482.94        95.91 o
  19   5   7        217.97         96.30       110.35 o
 -18   6   7          2.89         49.38        84.88 o
 -16   6   7         16.71          0.00        74.55 o
 -14   6   7        220.86        406.40        64.81 o
 -12   6   7       5278.59       6100.30       103.54 o
 -10   6   7        924.31        981.86        78.17 o
  -8   6   7          8.33         63.48        31.48 o
  -6   6   7      10813.05      11022.62       134.82 o
  -4   6   7      44868.11      43996.22       336.15 o
  -2   6   7      27606.39      27938.18       215.86 o
   0   6   7        501.56        200.64        29.74 o
   2   6   7      21562.78      21140.21       187.76 o
   4   6   7      40272.73      39440.88       303.78 o
   6   6   7      29983.52      28190.34       276.81 o
   8   6   7       1321.45       1370.26        62.58 o
  10   6   7         65.57        127.30        43.02 o
  12   6   7      16455.79      17116.70       225.12 o
  14   6   7       1722.91       2452.15       115.57 o
  16   6   7        532.42        454.01        94.97 o
  18   6   7          0.78          0.00       115.71 o
 -17   7   7        655.59        743.51        93.18 o
 -15   7   7         20.65          0.00        76.51 o
 -13   7   7         14.02        774.78        72.46 o
 -11   7   7        340.45        630.99        55.09 o
  -9   7   7        343.34        265.72        43.97 o
  -7   7   7         37.04        107.56        35.96 o
  -5   7   7       2091.13       2622.41        69.29 o
  -3   7   7        868.11        624.05        40.18 o
  -1   7   7         18.12         24.44        29.10 o
   1   7   7        519.59        302.67        31.19 o
   3   7   7       3269.64       3030.15        69.76 o
   5   7   7         20.45        179.21        40.14 o
   7   7   7       1445.48       1261.81        70.54 o
   9   7   7        264.65         75.26        45.66 o
  11   7   7       1717.22       2274.33       105.47 o
  13   7   7         84.66        284.38        83.40 o
  15   7   7        154.17         67.97        92.99 o
  17   7   7        508.21        656.14       224.66 o
 -16   8   7        184.75        383.54       103.67 o
 -14   8   7        332.98        169.23        84.08 o
 -12   8   7        267.09        476.63        77.18 o
 -10   8   7       3320.90       4667.62       127.97 o
  -8   8   7         63.07        116.38        55.69 o
  -6   8   7        122.75         52.54        40.35 o
  -4   8   7         98.93        273.30        44.91 o
  -2   8   7       1196.90        952.95        48.62 o
   0   8   7       3905.03       5690.76       130.83 o
   2   8   7       1187.13       1386.94        75.26 o
   4   8   7       1456.53        954.94        50.38 o
   6   8   7       3674.04       3227.21       117.63 o
   8   8   7         91.22         83.48        61.09 o
  10   8   7       1794.01       3340.75       178.30 o
  12   8   7         30.49        215.74        82.46 o
  14   8   7         70.87        140.48        98.28 o
 -13   9   7          9.05        174.42       103.68 o
 -11   9   7          3.63        124.06        83.97 o
  -9   9   7       6462.96       7498.98       166.17 o
  -7   9   7      13181.50      14242.33       212.33 o
  -5   9   7        326.01        411.96        69.59 o
  -3   9   7       6561.87       6224.47       154.37 o
  -1   9   7       7375.59       8244.47       145.29 o
   1   9   7      17509.69      16964.65       209.23 o
   3   9   7       9893.28      10153.84       165.72 o
   5   9   7        748.01       1110.51        64.47 o
   7   9   7      15039.48      16434.58       230.56 o
   9   9   7       8894.38       9754.12       185.26 o
  11   9   7        573.42        537.75       100.09 o
  13   9   7        615.26        826.56       133.33 o
 -10  10   7      11281.52      10638.86       228.47 o
  -8  10   7        115.33        137.97        92.43 o
  -6  10   7       2657.30       2689.10       139.71 o
  -4  10   7        332.06        461.30        78.24 o
  -2  10   7        280.07        373.31       114.59 o
   0  10   7      90602.57      91020.20       966.10 o
   2  10   7       4327.54       5187.29       145.17 o
   4  10   7        548.53        647.33        75.98 o
   6  10   7       3398.94       3690.27       143.26 o
   8  10   7       3617.12       3919.54       169.32 o
  10  10   7      37812.08      37670.76       573.46 o
  -5  11   7      13324.53      12691.29       343.52 o
  -3  11   7        469.15        516.08       116.87 o
  -1  11   7       9580.12       8848.87       233.95 o
   1  11   7      11159.16       9944.51       225.56 o
   3  11   7          7.34         64.34       105.40 o
   5  11   7      10863.23      10246.23       226.43 o
 -22   0   8        302.72        304.64       132.99 o
 -20   0   8       2777.78       2769.82       144.83 o
 -18   0   8       1280.34        970.60        80.06 o
 -16   0   8       3483.83       2998.98       110.54 o
 -14   0   8      15521.14      14984.46       206.05 o
 -12   0   8      98449.62      98184.45      1011.47 o
 -10   0   8      20891.29      19105.82       191.44 o
  -8   0   8      14566.28      15013.19       149.83 o
  -6   0   8      51459.11      42078.82       387.99 o
  -4   0   8      29869.15      23373.00       227.99 o
  -2   0   8      63298.13      57990.04       527.26 o
   0   0   8      28725.27      26736.15       275.92 o
   2   0   8        361.18        141.56        20.18 o
   4   0   8        435.46         99.72        20.74 o
   6   0   8        260.57       1237.56        47.08 o
   8   0   8       7969.16       7768.06       106.14 o
  10   0   8      15587.94      15200.15       192.32 o
  12   0   8      12113.54      10931.44       167.24 o
  14   0   8       4580.06       4168.97       149.59 o
  16   0   8       3361.52       3362.72       151.48 o
  18   0   8        280.43        154.33       107.46 o
  20   0   8       5034.52       5017.96       268.84 o
 -21   1   8       2371.25       1973.67        89.21 o
 -19   1   8         50.34         33.62        60.27 o
 -17   1   8       7782.48       7273.69       110.39 o
 -15   1   8       3078.25       3016.32        79.11 o
 -13   1   8      41317.89      40729.86       322.48 o
 -11   1   8      33329.31      32463.44       245.07 o
  -9   1   8        532.36        375.50        19.43 o
  -7   1   8        188.94        103.43        14.87 o
  -5   1   8      14407.06      10725.57        83.13 o
  -3   1   8     113906.36     105106.81       686.86 o
  -1   1   8      24201.51      24376.80       169.41 o
   1   1   8        251.35        312.92        16.84 o
   3   1   8      26409.89      23708.80       167.33 o
   5   1   8       4571.53       3275.94        40.21 o
   7   1   8      12995.92      14163.92       112.87 o
   9   1   8        646.87        406.21        25.45 o
  11   1   8       1190.51        886.40        37.19 o
  13   1   8       1002.52        631.20        49.34 o
  15   1   8        231.20        143.62        49.09 o
  17   1   8      11828.92      11153.56       174.61 o
  19   1   8        956.17        576.33        83.68 o
  21   1   8        294.18         32.74       101.53 o
 -22   2   8       1741.25       1560.20       104.63 o
 -20   2   8       1016.27        792.95        72.91 o
 -18   2   8        656.95        665.73        57.43 o
 -16   2   8       4936.00       5794.44       101.43 o
 -14   2   8        145.14        113.14        35.49 o
 -12   2   8       5225.12       5084.43        69.03 o
 -10   2   8      38414.98      36064.81       237.99 o
  -8   2   8        494.11        188.37        17.96 o
  -6   2   8      23967.44      25023.59       168.79 o
  -4   2   8      15458.58      15358.29       111.67 o
  -2   2   8       7033.03       7760.10        63.41 o
   0   2   8     257533.08     266367.78      1653.70 o
   2   2   8       9334.40       9743.85        77.34 o
   4   2   8       8173.63       8106.80        71.39 o
   6   2   8         27.80         28.00        18.65 o
   8   2   8        410.72        410.37        24.79 o
  10   2   8      25573.75      23267.28       198.85 o
  12   2   8      10870.67      10341.30       115.64 o
  14   2   8         44.66         65.23        44.72 o
  16   2   8        108.03         42.16        66.39 o
  18   2   8        761.59        674.01        74.11 o
  20   2   8       1280.17        956.56       100.78 o
 -21   3   8       1448.13       1957.17       111.51 o
 -19   3   8        146.28        743.35        70.85 o
 -17   3   8       1678.46       3018.67       111.62 o
 -15   3   8        166.40        191.82        42.40 o
 -13   3   8        781.71        872.27        43.75 o
 -11   3   8         73.28         37.78        29.10 o
  -9   3   8      21810.41      21834.16       202.33 o
  -7   3   8      14038.77      13012.54        98.91 o
  -5   3   8        433.96        300.97        19.74 o
  -3   3   8      45938.88      43625.92       284.92 o
  -1   3   8       8000.83       6965.64        59.78 o
   1   3   8      33596.96      32518.81       218.49 o
   3   3   8      54915.01      54906.45       397.10 o
   5   3   8       9108.19       9992.59        80.80 o
   7   3   8       3437.49       3172.16        59.77 o
   9   3   8       6121.71       6039.73        86.76 o
  11   3   8        631.35        450.69        41.33 o
  13   3   8        619.83        560.24        43.71 o
  15   3   8       1511.83       1210.09        66.55 o
  17   3   8        401.01        228.46        70.16 o
  19   3   8        370.10        464.29        93.50 o
 -20   4   8         90.94          0.00        76.88 o
 -18   4   8        443.02        561.98        65.97 o
 -16   4   8         36.05        577.84        71.29 o
 -14   4   8        426.18        360.05        39.09 o
 -12   4   8          9.19        260.84        33.83 o
 -10   4   8       1480.53       4294.81       330.37 o
  -8   4   8        395.25        468.17        32.07 o
  -6   4   8         69.39        116.59        19.62 o
  -4   4   8         14.89         10.62        19.71 o
  -2   4   8       3575.08       3834.11        45.04 o
   0   4   8       4433.64       6520.10       127.80 o
   2   4   8       2014.31       2502.72        52.78 o
   4   4   8        371.00        385.21        24.90 o
   6   4   8       1709.32       1719.77        46.74 o
   8   4   8        201.95        104.61        30.41 o
  10   4   8       1481.07       1174.35       130.05 o
  12   4   8        189.93        154.46        42.38 o
  14   4   8        944.53        754.12        57.60 o
  16   4   8        102.81        162.09        73.61 o
  18   4   8        163.32         20.08        87.01 o
  20   4   8        329.25        698.86       482.85 o
 -19   5   8         11.96        150.53        78.08 o
 -17   5   8       1012.40        968.41        76.72 o
 -15   5   8       1796.02       1750.18        76.41 o
 -13   5   8       8453.41       9217.13       127.65 o
 -11   5   8       3026.04       3376.94        81.29 o
  -9   5   8       4870.69       4326.51        69.06 o
  -7   5   8        183.41        109.70        25.52 o
  -5   5   8      22117.67      21608.71       170.42 o
  -3   5   8      14166.62      12502.04       103.09 o
  -1   5   8         70.88        104.61        18.72 o
   1   5   8       6752.28       6563.32        64.60 o
   3   5   8       9098.22       8111.97        79.64 o
   5   5   8      22463.12      22258.04       182.10 o
   7   5   8        197.08        129.82        31.31 o
   9   5   8         57.55        103.41        37.83 o
  11   5   8         10.33          0.00        44.32 o
  13   5   8        344.88        183.09        53.95 o
  15   5   8       2842.33       2628.68       111.14 o
  17   5   8        405.13        360.55        89.60 o
  19   5   8        194.21        114.60       124.88 o
 -18   6   8        644.72        376.69       101.11 o
 -16   6   8         87.20         58.47        74.97 o
 -14   6   8      11384.17      11034.40       175.60 o
 -12   6   8      40378.43      40264.18       394.61 o
 -10   6   8       1298.22       1373.64        55.71 o
  -8   6   8       6658.59       6500.23        83.54 o
  -6   6   8      53902.27      51876.25       437.28 o
  -4   6   8      91790.66      91275.45       676.49 o
  -2   6   8      59844.86      60068.30       451.75 o
   0   6   8        530.98        429.78        40.18 o
   2   6   8      35930.68      35628.65       270.72 o
   4   6   8      40965.80      40059.79       329.01 o
   6   6   8      14872.98      13545.19       145.46 o
   8   6   8        230.25        223.47        37.23 o
  10   6   8       4964.03       4780.77        92.39 o
  12   6   8       6283.19       6473.68       131.93 o
  14   6   8         72.60        158.22        73.98 o
  16   6   8        577.51        412.75        96.80 o
  18   6   8         48.33        181.04       200.60 o
 -17   7   8       2909.51       2671.06       151.90 o
 -15   7   8       3152.06       3183.90       129.85 o
 -13   7   8      19017.22      18400.17       247.33 o
 -11   7   8      18214.70      17980.06       220.99 o
  -9   7   8        645.13        625.17        47.95 o
  -7   7   8        626.55        585.33        40.23 o
  -5   7   8      17326.52      18144.75       178.61 o
  -3   7   8      28781.27      27108.06       232.60 o
  -1   7   8       2928.35       2792.64        67.06 o
   1   7   8         86.63         88.67        32.57 o
   3   7   8       3624.73       3262.83        73.54 o
   5   7   8        215.74        326.28        44.91 o
   7   7   8      19754.89      19167.06       192.27 o
   9   7   8        275.63        155.88        52.67 o
  11   7   8         48.31        163.13        59.66 o
  13   7   8        774.85        879.57        84.15 o
  15   7   8        446.81        311.76        99.72 o
 -16   8   8       9459.61       8839.96       217.96 o
 -14   8   8        228.75        228.63        90.68 o
 -12   8   8       8877.86       8412.25       177.72 o
 -10   8   8      25041.65      24339.92       296.97 o
  -8   8   8       2968.01       3129.46       109.60 o
  -6   8   8       9673.14       8987.09       116.74 o
  -4   8   8       1717.80       1586.90        57.07 o
  -2   8   8         47.17         66.31        48.06 o
   0   8   8      55953.96      54135.64       460.62 o
   2   8   8         64.83         29.39        43.63 o
   4   8   8       9751.91       8954.70       126.24 o
   6   8   8       6843.24       6282.97       125.53 o
   8   8   8       4008.01       3655.29       125.39 o
  10   8   8      21118.05      19983.60       251.18 o
  12   8   8       4806.68       4742.04       159.22 o
  14   8   8       3024.69       2540.35       154.63 o
 -13   9   8       2583.01       2367.98       115.50 o
 -11   9   8        468.95        422.96        89.89 o
  -9   9   8      24059.65      23995.28       326.27 o
  -7   9   8      36163.23      36487.50       454.94 o
  -5   9   8        258.88        153.27        76.29 o
  -3   9   8      15017.56      14421.10       198.28 o
  -1   9   8      10294.39       9921.64       153.02 o
   1   9   8      19909.68      19466.03       234.74 o
   3   9   8       6190.41       6214.57       133.11 o
   5   9   8       2374.93       2056.19       117.90 o
   7   9   8      19243.77      19157.41       257.90 o
   9   9   8        959.13        826.82        91.67 o
  11   9   8        383.61        490.82       106.12 o
 -10  10   8       8723.93       9612.10       232.74 o
  -8  10   8       1837.82       1485.03       116.56 o
  -6  10   8       4501.38       4331.56       212.11 o
  -4  10   8        116.04        157.66        79.86 o
  -2  10   8        795.61        290.37       114.16 o
   0  10   8      32545.29      33251.59       418.97 o
   2  10   8        680.94        374.75        76.34 o
   4  10   8        261.51        118.65        75.21 o
   6  10   8        217.04        227.75        81.47 o
   8  10   8        242.88        340.95       158.71 o
  -5  11   8          4.01        693.55       151.32 o
  -3  11   8        223.31         63.43       127.97 o
  -1  11   8        222.42        208.48       131.04 o
   1  11   8         14.79        559.17       114.76 o
   3  11   8        223.16        213.46       112.46 o
 -21   1   9       2344.41       3733.15       143.02 o
 -19   1   9        167.77        148.39        56.41 o
 -17   1   9        527.89        489.37        53.28 o
 -15   1   9        655.67        622.75        42.65 o
 -13   1   9       7440.85       7925.28        92.65 o
 -11   1   9      22425.09      21414.63       172.92 o
  -9   1   9         12.77         47.83        18.54 o
  -7   1   9       2877.72       3130.55        37.79 o
  -5   1   9       6662.21       5555.79        51.19 o
  -3   1   9       5491.64       4340.46        45.30 o
  -1   1   9        587.58        483.49        20.02 o
   1   1   9         38.30         30.00        16.46 o
   3   1   9        789.78        672.58        26.42 o
   5   1   9       1392.05       1856.91        37.38 o
   7   1   9       3344.09       3460.24        49.08 o
   9   1   9         19.91         12.28        29.59 o
  11   1   9        299.18        153.80        35.46 o
  13   1   9         80.53          0.00        45.16 o
  15   1   9         81.02          0.00        51.63 o
  17   1   9         25.05         79.40        67.90 o
  19   1   9       2013.42       2022.91       109.45 o
 -22   2   9        393.45        332.74        90.27 o
 -20   2   9       1725.03       1726.23        77.95 o
 -18   2   9        303.97        408.47        57.23 o
 -16   2   9      36618.54      35307.47       326.94 o
 -14   2   9       3343.62       3099.03        73.63 o
 -12   2   9       6184.86       4982.70        70.63 o
 -10   2   9      76393.59      77039.06       528.99 o
  -8   2   9        781.39        641.23        24.59 o
  -6   2   9       9317.83       8136.48        67.49 o
  -4   2   9      23563.71      22558.00       154.37 o
  -2   2   9       3412.01       3989.19        47.43 o
   0   2   9     137496.25     135071.69       845.45 o
   2   2   9       2239.86       1980.79        41.02 o
   4   2   9        390.26        360.16        21.52 o
   6   2   9       7722.11       7018.07        65.73 o
   8   2   9         28.62          0.00        29.72 o
  10   2   9       8559.17       7883.57        96.25 o
  12   2   9       2268.35       2011.38        67.48 o
  14   2   9        696.26        692.66        48.74 o
  16   2   9       2478.22       2530.35       102.57 o
  18   2   9       1313.11       1090.99        79.62 o
  20   2   9        645.87        468.90        99.42 o
 -21   3   9       8772.02       8414.14       193.28 o
 -19   3   9      34216.38      32770.50       351.73 o
 -17   3   9      39737.53      39145.63       417.05 o
 -15   3   9       7966.16       7659.72       111.84 o
 -13   3   9      30634.77      28875.35       248.81 o
 -11   3   9      25955.65      25436.12       209.44 o
  -9   3   9     458177.72     466003.59      3265.77 o
  -7   3   9     146210.58     144611.36       945.55 o
  -5   3   9          4.83          0.00        19.94 o
  -3   3   9     117063.25     118898.24       767.30 o
  -1   3   9      79475.82      80022.69       528.22 o
   1   3   9     251908.48     262227.72      1630.10 o
   3   3   9       6684.11       6401.43        64.76 o
   5   3   9      32191.97      30078.50       209.63 o
   7   3   9       7400.83       6816.52        83.59 o
   9   3   9      11060.03      10123.81       108.21 o
  11   3   9       1467.11       1337.65        63.97 o
  13   3   9        832.01        594.56        47.12 o
  15   3   9       5047.15       4848.38       131.18 o
  17   3   9         98.67         35.36        74.18 o
  19   3   9       4033.47       3876.45       153.60 o
 -20   4   9       3851.14       2989.38       121.42 o
 -18   4   9       1434.02       1647.93        77.82 o
 -16   4   9      55760.27      53800.54       534.08 o
 -14   4   9        137.14        111.48        42.41 o
 -12   4   9       5856.74       5471.48        79.56 o
 -10   4   9     281545.91     284738.66      2249.64 o
  -8   4   9      96272.62      95647.26       722.72 o
  -6   4   9      62147.72      58735.12       405.58 o
  -4   4   9      10668.61       9714.83        80.79 o
  -2   4   9      54613.59      55723.58       357.28 o
   0   4   9     511486.78     539944.38      3299.66 o
   2   4   9       4347.10       5088.04        94.34 o
   4   4   9       2595.86       2362.30        45.43 o
   6   4   9      29807.24      27540.68       219.64 o
   8   4   9       1150.61       1011.73        38.04 o
  10   4   9      10105.63       9827.93       117.25 o
  12   4   9      18873.87      18598.84       182.65 o
  14   4   9         30.92         22.15        65.17 o
  16   4   9       3932.11       3169.62       133.05 o
  18   4   9       2588.92       2503.51       142.72 o
 -19   5   9       1808.51       1343.49        96.81 o
 -17   5   9       2150.96       2413.11       108.46 o
 -15   5   9       4667.03       4589.86       132.45 o
 -13   5   9      20907.21      20005.18       220.79 o
 -11   5   9       8521.26       7512.38       106.51 o
  -9   5   9      17069.27      16189.14       158.40 o
  -7   5   9       2760.09       2489.38        54.40 o
  -5   5   9      54855.03      53581.94       390.77 o
  -3   5   9      23825.74      22512.70       172.56 o
  -1   5   9         10.84         47.87        20.91 o
   1   5   9       7219.27       6924.09        71.25 o
   3   5   9       4458.06       3946.15        68.91 o
   5   5   9      14951.80      14194.76       129.63 o
   7   5   9        531.81        429.20        36.03 o
   9   5   9        700.22        599.36        44.28 o
  11   5   9        237.93        157.62        46.78 o
  13   5   9        240.89        182.14        69.36 o
  15   5   9       1702.26       1472.25        81.62 o
  17   5   9         72.06         18.61        94.21 o
 -18   6   9       1115.95       1182.31       103.21 o
 -16   6   9        253.93        337.00        95.66 o
 -14   6   9      16098.67      17137.45       227.70 o
 -12   6   9      28674.89      29986.34       304.73 o
 -10   6   9       3906.04       3344.91        89.97 o
  -8   6   9       7660.77       7506.77       113.55 o
  -6   6   9      18676.86      17079.51       156.68 o
  -4   6   9      22271.09      22773.10       189.87 o
  -2   6   9       9646.43       8671.75        98.06 o
   0   6   9         89.84         83.63        28.96 o
   2   6   9       5756.58       5658.61        68.49 o
   4   6   9        641.07        677.48        42.98 o
   6   6   9         35.00         30.53        35.77 o
   8   6   9        148.69         39.83        40.30 o
  10   6   9       3084.49       3025.68        91.28 o
  12   6   9        164.79         15.16        68.03 o
  14   6   9       2841.01       2652.05       118.99 o
  16   6   9        536.62        583.08       104.87 o
 -17   7   9          1.74        157.91        99.05 o
 -15   7   9         75.66        136.09        79.40 o
 -13   7   9       1087.79       1012.30        85.56 o
 -11   7   9       2342.06       3745.96       120.92 o
  -9   7   9        135.89        339.31        50.87 o
  -7   7   9          1.07          7.49        42.76 o
  -5   7   9          8.31         32.66        38.42 o
  -3   7   9        372.82        362.51        38.96 o
  -1   7   9          3.33          0.00        33.44 o
   1   7   9        868.74        782.27        40.51 o
   3   7   9         97.55         73.00        37.81 o
   5   7   9        143.61        202.71        38.09 o
   7   7   9       1968.72       2449.20        90.86 o
   9   7   9         22.26          0.00        56.01 o
  11   7   9          1.40         26.14        69.51 o
  13   7   9         81.30         82.02        86.27 o
  15   7   9         46.14          9.58       106.27 o
 -16   8   9       2609.15       5432.17       222.80 o
 -14   8   9          3.29         33.94        95.09 o
 -12   8   9       1361.82       1605.45       110.70 o
 -10   8   9       1898.59       2398.56       159.49 o
  -8   8   9       1145.54       1036.18        71.83 o
  -6   8   9       1833.68       1303.85        78.84 o
  -4   8   9         53.16         54.92        47.07 o
  -2   8   9       1358.92       1298.77        60.97 o
   0   8   9       6407.71       6862.28       130.72 o
   2   8   9       1621.71       1509.18        65.74 o
   4   8   9       1129.84       1054.42        57.88 o
   6   8   9        304.09        197.80        62.21 o
   8   8   9        701.60        634.57        77.64 o
  10   8   9        532.61        598.64        75.92 o
  12   8   9         36.13        326.00        88.95 o
  14   8   9        102.04        304.56       108.14 o
 -13   9   9       2258.70       2292.50       161.61 o
 -11   9   9         57.14         67.40        89.48 o
  -9   9   9      19184.73      20782.13       286.17 o
  -7   9   9      15811.00      16174.44       225.48 o
  -5   9   9         57.69         68.01        69.23 o
  -3   9   9       2728.89       2880.41       126.95 o
  -1   9   9       1181.98        957.46        88.16 o
   1   9   9       4746.47       5388.20       135.69 o
   3   9   9        654.66        463.74        65.18 o
   5   9   9        246.31        273.00        74.15 o
   7   9   9       1114.04       1037.47        86.28 o
   9   9   9        715.00        465.71        93.59 o
  11   9   9          4.93         66.16       101.63 o
 -10  10   9      36415.50      35860.41       584.05 o
  -8  10   9      10495.93      10704.00       237.10 o
  -6  10   9       9759.77       9835.08       215.16 o
  -4  10   9       1611.55       1229.85       119.46 o
  -2  10   9       2415.12       2787.87       153.90 o
   0  10   9      36556.16      36189.30       445.37 o
   2  10   9         15.45         57.69        77.66 o
   4  10   9        305.39         62.09        79.83 o
   6  10   9       4847.90       4977.53       161.60 o
   8  10   9       1207.97       1163.26       143.20 o
  -3  11   9        693.51        503.18       135.07 o
  -1  11   9       3088.27       2367.51       150.91 o
   1  11   9      17175.09      15556.03       293.98 o
 -22   0  10      45113.12      41826.96       670.16 o
 -20   0  10      33409.11      31530.42       437.78 o
 -18   0  10       2209.74       2249.17       122.44 o
 -16   0  10      11254.47      10521.96       191.81 o
 -14   0  10      39207.42      40879.61       483.65 o
 -12   0  10     101330.16      97562.38       973.93 o
 -10   0  10       3771.14       3173.89        72.71 o
  -8   0  10        592.49        729.39        39.58 o
  -6   0  10      18645.98      21803.20       233.90 o
  -4   0  10        395.50        153.61        21.95 o
  -2   0  10       5782.53       5587.15        75.20 o
   0   0  10      36561.03      34333.68       344.19 o
   2   0  10      19596.09      18669.91       194.72 o
   4   0  10      29081.24      30555.30       309.47 o
   6   0  10       3310.49       3200.64        65.63 o
   8   0  10        256.99         32.04        53.13 o
  10   0  10       2244.17       1984.62        95.99 o
  12   0  10       1071.84        840.69        75.95 o
  14   0  10      16551.62      15655.31       253.93 o
  16   0  10      20072.86      18425.81       334.92 o
  18   0  10      17478.57      16763.38       341.90 o
  20   0  10        395.78        276.34       137.03 o
 -21   1  10      30546.54      31223.50       339.77 o
 -19   1  10        213.96        125.68        60.21 o
 -17   1  10        404.63        222.81        70.93 o
 -15   1  10        357.57        270.49        41.57 o
 -13   1  10      42284.33      39639.83       323.95 o
 -11   1  10      74082.66      75204.41       534.39 o
  -9   1  10      14879.97      14409.73       107.09 o
  -7   1  10        800.48        934.67        26.89 o
  -5   1  10         84.95         61.02        16.21 o
  -3   1  10         10.34         15.23        17.08 o
  -1   1  10       6055.73       5771.42        58.17 o
   1   1  10      11900.25      10082.56        82.89 o
   3   1  10         91.37         47.03        18.96 o
   5   1  10       4667.91       4993.47        55.81 o
   7   1  10      20631.27      19720.52       145.72 o
   9   1  10      11425.67      10603.66       108.16 o
  11   1  10       3473.73       2602.48        79.96 o
  13   1  10       7718.84       6884.57       106.36 o
  15   1  10       1014.51        606.32        62.10 o
  17   1  10       1438.45       1146.28        77.51 o
  19   1  10       9767.92       9248.57       190.27 o
 -22   2  10        751.52        937.37       102.82 o
 -20   2  10         79.99         91.46        68.14 o
 -18   2  10       2262.42       1749.75        75.86 o
 -16   2  10      30768.99      31767.33       307.54 o
 -14   2  10       6489.25       6041.69        89.22 o
 -12   2  10        404.17        412.33        32.96 o
 -10   2  10      25984.23      24287.85       194.38 o
  -8   2  10       3859.22       3103.72        45.03 o
  -6   2  10       2460.93       2229.70        39.69 o
  -4   2  10      21863.13      20664.26       144.44 o
  -2   2  10       2400.41       2245.38        38.26 o
   0   2  10      13504.41      12631.81        97.29 o
   2   2  10       2784.92       2543.52        39.44 o
   4   2  10       1103.10        991.39        33.19 o
   6   2  10      10084.77       9482.19        96.12 o
   8   2  10        929.61        641.95        35.76 o
  10   2  10          9.14          0.00        48.88 o
  12   2  10        595.59        490.34        43.31 o
  14   2  10       9888.59       9405.15       133.85 o
  16   2  10        329.10        193.07        66.86 o
  18   2  10        483.36        363.34        82.45 o
  20   2  10       1942.43       1411.59       109.63 o
 -21   3  10        161.11        547.43        88.34 o
 -19   3  10       8230.90      12272.53       203.76 o
 -17   3  10       4958.68       6937.75       150.92 o
 -15   3  10       2214.48       2743.95        80.14 o
 -13   3  10       2616.25       2613.38        68.93 o
 -11   3  10       3824.98       3801.25        63.31 o
  -9   3  10      47401.78      47202.26       368.59 o
  -7   3  10       4538.52       4028.18        54.65 o
  -5   3  10        939.78        853.90        29.23 o
  -3   3  10        483.89        378.80        22.76 o
  -1   3  10       6410.52       6089.60        77.31 o
   1   3  10        808.56        632.24        28.75 o
   3   3  10      13795.56      13811.89       108.91 o
   5   3  10       1529.55       1555.84        43.93 o
   7   3  10          1.31          0.00        34.14 o
   9   3  10       8698.95       7812.67        96.27 o
  11   3  10         14.24          0.00        45.19 o
  13   3  10       1020.43        730.27        51.97 o
  15   3  10         70.66        190.30        69.30 o
  17   3  10        328.45        238.92        78.57 o
  19   3  10        134.91        141.46        96.38 o
 -20   4  10         15.71        461.63        97.04 o
 -18   4  10       1141.86       1116.31        80.81 o
 -16   4  10        583.56       3399.47       277.03 o
 -14   4  10          8.99         81.31        48.19 o
 -12   4  10        509.50        621.00        41.38 o
 -10   4  10       2465.21       4408.99       153.49 o
  -8   4  10       2866.35       3004.62        64.45 o
  -6   4  10        326.65        339.44        27.20 o
  -4   4  10       1825.24       1333.87        52.20 o
  -2   4  10         20.89          1.89        22.74 o
   0   4  10       1337.64       1879.99        52.22 o
   2   4  10       1061.44        856.66        32.06 o
   4   4  10         22.69          0.00        25.25 o
   6   4  10        126.61         65.79        29.78 o
   8   4  10       1264.82        888.70        58.73 o
  10   4  10         47.90         61.27        38.77 o
  12   4  10        261.82        241.10        46.64 o
  14   4  10        594.07        413.12        69.17 o
  16   4  10          3.72        139.17        83.03 o
  18   4  10        181.99        196.25       106.36 o
 -19   5  10        270.96         87.24        92.04 o
 -17   5  10          2.66         56.20        73.70 o
 -15   5  10        416.34        500.43        67.66 o
 -13   5  10       9620.81       9752.78       140.78 o
 -11   5  10       1339.67       1850.43        79.10 o
  -9   5  10       9430.11       8563.99       112.30 o
  -7   5  10       2846.81       2551.52        57.47 o
  -5   5  10       2343.42       2242.32        59.07 o
  -3   5  10       3664.66       3038.50        71.28 o
  -1   5  10       1768.46       1566.64        50.97 o
   1   5  10       5984.80       5048.45        70.48 o
   3   5  10        525.23        386.48        36.21 o
   5   5  10        361.37        243.39        36.34 o
   7   5  10        599.03        541.18        39.94 o
   9   5  10       3723.65       3714.62        91.90 o
  11   5  10        846.51        460.52        47.52 o
  13   5  10       1172.23        968.20        72.05 o
  15   5  10         10.44         13.23        82.21 o
  17   5  10         83.09         81.02       109.39 o
 -18   6  10       3669.67       3457.15       172.12 o
 -16   6  10        851.20        739.68        88.17 o
 -14   6  10      32582.97      31726.40       389.83 o
 -12   6  10      50415.09      48949.93       581.52 o
 -10   6  10       9558.64       9599.59       135.49 o
  -8   6  10        992.22        701.68        42.84 o
  -6   6  10       1660.03       1725.90        60.62 o
  -4   6  10      32135.56      31278.51       252.71 o
  -2   6  10        287.07        289.93        36.28 o
   0   6  10       8302.67       7837.01        91.56 o
   2   6  10          9.39          0.00        29.59 o
   4   6  10       2492.01       2304.92        63.53 o
   6   6  10        104.39         41.26        40.03 o
   8   6  10       1016.76        839.36        49.79 o
  10   6  10       1581.97       1373.05        67.54 o
  12   6  10         52.20          0.00        69.08 o
  14   6  10       2765.41       2680.81       126.39 o
  16   6  10       9087.89       9425.95       223.74 o
 -17   7  10       1905.33       1357.41       106.70 o
 -15   7  10         67.53         52.55        83.09 o
 -13   7  10      20098.47      19161.87       276.01 o
 -11   7  10      26970.21      26929.10       334.43 o
  -9   7  10       7921.49       8007.90       128.58 o
  -7   7  10        922.28        918.25        52.57 o
  -5   7  10       4136.67       3666.47        76.62 o
  -3   7  10       2917.44       3048.53        69.77 o
  -1   7  10       1803.99       1654.35        60.69 o
   1   7  10      12217.68      11404.07       134.62 o
   3   7  10       3026.37       3139.46        73.93 o
   5   7  10       1987.69       2029.06        75.35 o
   7   7  10       7633.69       7460.61       125.91 o
   9   7  10        785.20        652.40        62.03 o
  11   7  10       2768.53       2618.94       115.81 o
  13   7  10       4166.16       4041.03       144.81 o
  15   7  10        270.73        241.77       104.93 o
 -14   8  10         20.73         20.29        95.11 o
 -12   8  10        883.53        773.10        85.26 o
 -10   8  10       8679.30       8832.60       181.40 o
  -8   8  10       5214.74       4627.49       127.06 o
  -6   8  10      34127.71      32781.71       393.51 o
  -4   8  10        510.55        503.37        50.94 o
  -2   8  10       5734.62       5547.86        98.58 o
   0   8  10      12200.66      11535.99       159.70 o
   2   8  10       1689.12       1303.24        67.05 o
   4   8  10       7993.04       7727.90       143.73 o
   6   8  10        388.98        328.61        69.60 o
   8   8  10        196.57         77.75        81.36 o
  10   8  10        637.55        542.45        82.06 o
  12   8  10        884.49        797.26       109.83 o
 -13   9  10       2956.63       3126.92       161.30 o
 -11   9  10        360.62        346.39       107.74 o
  -9   9  10      31927.08      31216.06       391.95 o
  -7   9  10       5728.20       5929.85       155.02 o
  -5   9  10          5.02          0.00        65.62 o
  -3   9  10       1111.04       1080.09        75.66 o
  -1   9  10        789.92        927.14        73.25 o
   1   9  10       4577.05       4196.93       121.86 o
   3   9  10        865.88        694.70        73.87 o
   5   9  10        549.96        646.57        77.53 o
   7   9  10        767.38        838.16        86.20 o
   9   9  10       2848.73       2861.58       136.97 o
  11   9  10          6.53         71.99       117.06 o
  -8  10  10        733.79        603.77       109.92 o
  -6  10  10       1104.18       1134.44       110.55 o
  -4  10  10        970.77       1240.70       132.05 o
  -2  10  10       1112.56        809.81       106.85 o
   0  10  10        951.50       1078.87       113.89 o
   2  10  10       2053.88       2762.41       137.00 o
   4  10  10          2.96          0.00        82.91 o
   6  10  10       1049.49       1173.57       103.92 o
   8  10  10         27.95        254.13       266.84 o
 -21   1  11       9940.88      11474.12       186.39 o
 -19   1  11        242.23        289.49        69.86 o
 -17   1  11        417.21        302.99        57.78 o
 -15   1  11         11.43         44.99        44.75 o
 -13   1  11       3788.94       3955.05        72.76 o
 -11   1  11       5907.13       5587.19        69.45 o
  -9   1  11       1788.75       1847.05        45.62 o
  -7   1  11         14.42          0.00        19.58 o
  -5   1  11       5791.77       6288.37        58.22 o
  -3   1  11         55.55         68.34        18.54 o
  -1   1  11       3948.82       3411.80        46.52 o
   1   1  11      15204.18      14602.14       112.73 o
   3   1  11          2.11         41.97        22.27 o
   5   1  11        122.63        164.85        22.52 o
   7   1  11        344.75        318.55        29.99 o
   9   1  11       6771.77       6345.52        87.29 o
  11   1  11        126.55          0.00        45.16 o
  13   1  11          3.59          0.00        51.56 o
  15   1  11       1732.01       1342.47        77.86 o
  17   1  11       1356.15       1118.19        84.02 o
  19   1  11       5838.25       6594.11       214.86 o
 -20   2  11        151.59        420.70        75.74 o
 -18   2  11       2084.40       2609.92       100.50 o
 -16   2  11      18907.11      18159.55       198.44 o
 -14   2  11       6579.62       5783.92        90.58 o
 -12   2  11       1954.72       1872.64        57.41 o
 -10   2  11       3302.92       3702.58        98.31 o
  -8   2  11        372.61        231.28        25.60 o
  -6   2  11       2494.78       2321.66        41.67 o
  -4   2  11      15665.12      14441.61       106.57 o
  -2   2  11       8526.96       8056.69        70.55 o
   0   2  11       2973.88       3033.27        53.82 o
   2   2  11       8250.65       7695.53        69.86 o
   4   2  11      13521.82      13175.49       129.85 o
   6   2  11        837.19        582.64        29.84 o
   8   2  11        555.69        175.63        43.78 o
  10   2  11       7189.97       6007.01        94.82 o
  12   2  11       1728.45       1502.63        61.09 o
  14   2  11      20211.69      20072.62       221.95 o
  16   2  11       2395.34       2173.24       101.83 o
  18   2  11        647.56        319.48        95.86 o
 -21   3  11       2179.31       1725.38       102.13 o
 -19   3  11      80559.16      76235.69       799.37 o
 -17   3  11      28728.92      27768.51       339.84 o
 -15   3  11      18452.98      17638.40       179.94 o
 -13   3  11       4607.22       4634.94        83.85 o
 -11   3  11       2595.41       2358.07        64.65 o
  -9   3  11     138363.03     140349.98      1076.44 o
  -7   3  11        832.61        784.95        43.61 o
  -5   3  11      15757.69      14356.20       110.78 o
  -3   3  11      12017.56      11181.40        90.58 o
  -1   3  11      25374.58      23044.64       163.53 o
   1   3  11        181.05         57.98        23.67 o
   3   3  11      22392.38      21528.12       157.59 o
   5   3  11       1489.73       1345.31        45.17 o
   7   3  11       1057.67        685.59        51.15 o
   9   3  11      13530.93      13030.84       150.48 o
  11   3  11       5673.36       5479.31        96.18 o
  13   3  11      26362.11      23921.44       254.34 o
  15   3  11      19097.34      19441.95       235.17 o
  17   3  11       7220.59       6586.20       163.72 o
  19   3  11       2490.72       2054.55       129.87 o
 -20   4  11      17394.57      15620.22       256.81 o
 -18   4  11      24658.23      22946.51       283.42 o
 -16   4  11      45834.96      44202.73       480.27 o
 -14   4  11       2833.45       2601.07        77.16 o
 -12   4  11      11484.13      11038.95       128.54 o
 -10   4  11      52583.72      50677.50       432.89 o
  -8   4  11       1615.08        961.35        83.11 o
  -6   4  11        704.95        581.05        43.03 o
  -4   4  11      54903.46      55738.30       399.97 o
  -2   4  11        884.73        606.07        28.09 o
   0   4  11      12236.20      11774.70       100.26 o
   2   4  11      14731.07      13843.16       121.86 o
   4   4  11       2113.06       1980.79        53.21 o
   6   4  11       5537.26       5616.71        78.01 o
   8   4  11        907.86        767.85        43.29 o
  10   4  11       6186.80       5668.54        96.43 o
  12   4  11       6794.18       5971.73       102.72 o
  14   4  11      41950.91      40692.59       424.72 o
  16   4  11         16.24         11.47        87.35 o
  18   4  11        831.45        576.66       145.20 o
 -19   5  11        991.81        964.51       107.29 o
 -17   5  11         90.96        116.76        80.29 o
 -15   5  11       3653.57       3290.86       123.06 o
 -13   5  11      17893.80      17243.25       202.25 o
 -11   5  11       9765.71       9138.95       124.88 o
  -9   5  11      20893.06      20739.39       206.24 o
  -7   5  11       3875.16       3505.04        70.08 o
  -5   5  11       6268.73       5728.75        81.57 o
  -3   5  11        207.30        153.53        27.59 o
  -1   5  11       3098.14       3066.65        67.02 o
   1   5  11       7099.41       6916.02        79.13 o
   3   5  11       5590.52       5263.85        75.84 o
   5   5  11       2270.30       2078.52        62.84 o
   7   5  11        814.36        598.31        46.68 o
   9   5  11      26535.55      26645.41       265.33 o
  11   5  11         13.23          0.00        55.34 o
  13   5  11        404.36        205.45        70.21 o
  15   5  11        108.45         24.70        81.27 o
  17   5  11       4422.75       3994.46       185.07 o
 -18   6  11       2087.34       2052.27       155.79 o
 -16   6  11          8.31         74.19        84.18 o
 -14   6  11       7975.71       9426.70       182.52 o
 -12   6  11       9257.50       9090.81       202.70 o
 -10   6  11        829.11        763.44        44.91 o
  -8   6  11          0.71         38.32        39.29 o
  -6   6  11       2413.36       2244.99        76.19 o
  -4   6  11       7298.83       7523.58        95.02 o
  -2   6  11       6924.27       6071.38        76.79 o
   0   6  11       4368.35       3918.63        75.81 o
   2   6  11       1260.18       1184.72        45.73 o
   4   6  11       4968.89       4792.19        82.44 o
   6   6  11       1532.53       1226.01        54.21 o
   8   6  11         69.79          0.00        54.67 o
  10   6  11       3005.40       3072.08       119.29 o
  12   6  11       1083.10        941.96        95.22 o
  14   6  11        514.22        411.06        93.77 o
  16   6  11      11315.47      13088.85       261.61 o
 -17   7  11         73.19        114.24        98.16 o
 -15   7  11        532.74        491.00        86.07 o
 -13   7  11         90.71        341.53        76.41 o
 -11   7  11         48.22          4.37        69.11 o
  -9   7  11        913.62        837.61        81.83 o
  -7   7  11        136.44          0.00        49.62 o
  -5   7  11        501.81        300.89        43.34 o
  -3   7  11        844.58        672.66        43.64 o
  -1   7  11        124.72        252.17        43.61 o
   1   7  11        373.97        254.25        38.75 o
   3   7  11        400.13        234.33        41.82 o
   5   7  11         83.48         41.54        46.47 o
   7   7  11         69.91         39.99        61.46 o
   9   7  11         32.83         56.93        68.20 o
  11   7  11          0.24         20.25        79.75 o
  13   7  11        155.89        223.76        94.32 o
  15   7  11        233.85         78.23       115.08 o
 -14   8  11         62.50          0.00       102.05 o
 -12   8  11        388.13        441.28        88.59 o
 -10   8  11         11.99        132.45        82.87 o
  -8   8  11        108.80        118.11        71.45 o
  -6   8  11       1101.12       1033.07        73.50 o
  -4   8  11         70.10          0.00        58.11 o
  -2   8  11        106.52         91.92        53.16 o
   0   8  11        902.88        761.78        62.98 o
   2   8  11        151.24        132.20        55.47 o
   4   8  11       2988.47       3105.62       123.98 o
   6   8  11        923.22        807.34        77.49 o
   8   8  11        443.94        320.72        78.84 o
  10   8  11          0.27          0.00        84.38 o
  12   8  11        113.15        117.70       105.48 o
 -11   9  11        868.51       1046.30        99.88 o
  -9   9  11       5880.76       6566.32       168.59 o
  -7   9  11         22.54         29.79        90.64 o
  -5   9  11        314.16        244.04        79.28 o
  -3   9  11          0.23          0.00        77.38 o
  -1   9  11       5198.63       5067.13       193.19 o
   1   9  11       1255.43        823.25        76.94 o
   3   9  11        382.81        216.94        74.24 o
   5   9  11        122.54        176.26        78.73 o
   7   9  11        315.26        311.95        95.78 o
   9   9  11       2595.22       2705.81       140.79 o
  -8  10  11        215.21        290.46       113.75 o
  -6  10  11         38.11          0.00        99.76 o
  -4  10  11      10355.23      10015.76       229.99 o
  -2  10  11        288.61        284.83       102.52 o
   0  10  11       4311.50       4479.40       193.41 o
   2  10  11       5222.26       5102.20       175.23 o
   4  10  11        833.69        352.81        99.67 o
   6  10  11        673.51        682.89       104.44 o
 -20   0  12      24317.64      23360.55       414.04 o
 -18   0  12        256.22        109.12        87.33 o
 -16   0  12      26045.46      25631.00       369.02 o
 -14   0  12        604.01        341.29        62.38 o
 -12   0  12        262.70        168.30        59.03 o
 -10   0  12       1639.04       1684.16        68.41 o
  -8   0  12       2184.89       1964.21        69.41 o
  -6   0  12      29596.17      29482.02       285.11 o
  -4   0  12        882.19        833.42        37.34 o
  -2   0  12      40967.98      39842.18       376.79 o
   0   0  12      19584.21      19437.26       218.84 o
   2   0  12         22.31         46.68        34.37 o
   4   0  12      18800.12      17367.13       217.71 o
   6   0  12      41766.32      41690.50       454.05 o
   8   0  12       2369.27       1790.34        90.78 o
  10   0  12      90805.47      90462.15      1065.00 o
  12   0  12       6352.92       6089.25       214.03 o
  14   0  12        587.53        564.72        96.48 o
  16   0  12      76172.95      78919.95      1130.17 o
  18   0  12      19827.39      19174.05       387.99 o
 -21   1  12      21360.32      21313.39       281.88 o
 -19   1  12       1059.55       1026.55        86.45 o
 -17   1  12        750.60        535.08        56.96 o
 -15   1  12       4745.36       4545.51        91.88 o
 -13   1  12       2009.42       1479.65        53.31 o
 -11   1  12       1851.84       1549.36        45.83 o
  -9   1  12      15647.53      14132.46       127.78 o
  -7   1  12        465.10        265.73        23.86 o
  -5   1  12      12720.95      12097.08        96.42 o
  -3   1  12       3037.33       2707.25        44.39 o
  -1   1  12       9540.30       9902.71        83.16 o
   1   1  12      12366.97      12081.34        99.23 o
   3   1  12        896.02        811.70        30.44 o
   5   1  12       2698.63       2341.27        59.35 o
   7   1  12       4433.62       4010.08        71.77 o
   9   1  12      51462.57      50445.09       422.67 o
  11   1  12        230.76        129.86        50.50 o
  13   1  12        165.71         88.83        49.08 o
  15   1  12         14.69        111.02        71.53 o
  17   1  12      15382.73      15161.31       223.52 o
  19   1  12      22373.67      21726.15       311.81 o
 -20   2  12         56.26        343.28        83.39 o
 -18   2  12       3659.59       3059.98       112.28 o
 -16   2  12       5304.66       5816.81       140.98 o
 -14   2  12       1255.45        898.15        47.44 o
 -12   2  12        395.65        221.18        37.44 o
 -10   2  12        212.19        277.17        33.97 o
  -8   2  12       1642.39       1411.57        49.81 o
  -6   2  12       6626.39       6035.21        63.73 o
  -4   2  12       1799.73       1734.22        42.91 o
  -2   2  12       1103.05       1059.42        33.85 o
   0   2  12       8705.48       7994.69        74.29 o
   2   2  12       2290.15       2046.14        54.58 o
   4   2  12      21124.56      20164.07       159.47 o
   6   2  12       1802.65       1403.99        45.21 o
   8   2  12        142.36          0.00        37.84 o
  10   2  12       1236.86        978.40        50.87 o
  12   2  12      13214.06      12953.59       156.87 o
  14   2  12      14065.26      13596.68       195.32 o
  16   2  12        227.77         38.99        74.26 o
  18   2  12       1025.75        772.74        99.98 o
 -21   3  12        863.62        517.93       102.16 o
 -19   3  12       6100.13       8926.00       249.02 o
 -17   3  12        561.87        680.50        66.51 o
 -15   3  12        444.86        410.57        51.70 o
 -13   3  12         42.08          7.64        40.63 o
 -11   3  12         33.84          0.00        39.84 o
  -9   3  12       1024.46        777.89        42.58 o
  -7   3  12       2282.29       1393.69        77.62 o
  -5   3  12        897.67        707.65        31.13 o
  -3   3  12         57.96          9.89        25.99 o
  -1   3  12       5201.49       4787.72        65.47 o
   1   3  12         24.03          5.87        24.11 o
   3   3  12        384.47        253.00        30.55 o
   5   3  12       1344.37       1002.77        53.03 o
   7   3  12       6714.99       6123.01        92.90 o
   9   3  12        113.93         45.49        40.92 o
  11   3  12        678.86        522.98        46.93 o
  13   3  12       7428.87       8044.99       156.14 o
  15   3  12       4283.17       4216.14       153.49 o
  17   3  12          0.89          0.00        99.39 o
 -20   4  12        101.84        303.01       100.16 o
 -18   4  12        794.61       1079.87        91.97 o
 -16   4  12        443.08        658.49        72.81 o
 -14   4  12          0.38          8.45        50.45 o
 -12   4  12         30.50          2.61        42.49 o
 -10   4  12        145.55        121.89        40.62 o
  -8   4  12        110.75         12.20        43.68 o
  -6   4  12         83.97          0.00        32.18 o
  -4   4  12         67.49         39.05        29.63 o
  -2   4  12       1855.19       1725.74        47.80 o
   0   4  12        260.67        261.22        28.04 o
   2   4  12        711.78        592.50        30.49 o
   4   4  12        116.66        142.80        31.70 o
   6   4  12       1794.17       2013.96        65.09 o
   8   4  12        148.66        137.66        39.61 o
  10   4  12        222.32        194.21        44.57 o
  12   4  12       2444.39       2326.50       110.40 o
  14   4  12        476.86        763.40        90.56 o
  16   4  12          4.76          0.00        92.25 o
  18   4  12          4.63          0.00       124.96 o
 -19   5  12       1287.57        842.58       108.30 o
 -17   5  12         74.93         74.89       100.89 o
 -15   5  12        342.08        161.83        74.21 o
 -13   5  12       2168.92       2253.28       101.47 o
 -11   5  12       1576.60       1385.06        63.18 o
  -9   5  12       8872.77       7517.41       110.52 o
  -7   5  12        184.75         94.67        36.59 o
  -5   5  12       2247.16       2263.33        59.23 o
  -3   5  12       1021.92        844.87        34.08 o
  -1   5  12       1254.60       1113.57        40.40 o
   1   5  12        330.07        227.92        33.81 o
   3   5  12          9.19          0.00        36.08 o
   5   5  12       2108.06       1774.00        62.03 o
   7   5  12        339.08         77.75        50.35 o
   9   5  12       6160.51       5817.68       130.22 o
  11   5  12         15.66        102.06        64.07 o
  13   5  12        235.37        173.07        66.42 o
  15   5  12          8.41          0.00        89.26 o
  17   5  12       5052.65       5338.90       195.73 o
 -18   6  12        108.60          0.00       105.48 o
 -16   6  12       1470.70       1815.04       109.72 o
 -14   6  12       3314.11       2732.58       147.27 o
 -12   6  12          4.57         29.79        68.87 o
 -10   6  12         10.98          0.00        56.04 o
  -8   6  12          9.71          0.00        40.06 o
  -6   6  12      11750.63      11216.35       118.08 o
  -4   6  12        447.30        553.53        40.24 o
  -2   6  12       2627.36       2637.83        69.06 o
   0   6  12       5421.84       5254.46        97.81 o
   2   6  12        382.12        264.39        38.57 o
   4   6  12       5816.09       5455.51        95.01 o
   6   6  12      16989.89      16107.90       175.94 o
   8   6  12       5126.03       4712.27       108.55 o
  10   6  12      33263.84      32240.77       370.47 o
  12   6  12       1107.90        937.16       105.11 o
  14   6  12        103.90        115.39        97.07 o
  16   6  12      32130.64      33147.50       483.72 o
 -15   7  12       7980.50       7086.75       195.34 o
 -13   7  12        262.15        144.90        89.46 o
 -11   7  12        888.63        553.88        72.93 o
  -9   7  12      15538.23      14803.92       204.82 o
  -7   7  12        277.56        156.66        50.57 o
  -5   7  12       2184.75       2111.93        74.96 o
  -3   7  12       5553.86       5187.52        94.44 o
  -1   7  12        435.70        309.58        46.76 o
   1   7  12       4152.37       4172.65        83.50 o
   3   7  12       1334.45       1196.09        53.54 o
   5   7  12       2934.43       2500.93        84.36 o
   7   7  12       1934.13       1709.45        82.32 o
   9   7  12      43456.60      43314.02       462.22 o
  11   7  12          3.66          0.00        82.62 o
  13   7  12        622.45        529.23       104.93 o
 -14   8  12        153.80        218.00        99.08 o
 -12   8  12        758.44        709.18        96.59 o
 -10   8  12          7.21          0.00        82.33 o
  -8   8  12        562.00        633.92        79.04 o
  -6   8  12       5601.92       5472.13       141.49 o
  -4   8  12         12.24          0.00        66.17 o
  -2   8  12       6611.51       6406.73       126.38 o
   0   8  12        998.58        836.25        66.96 o
   2   8  12          1.78          0.00        63.66 o
   4   8  12      14120.83      13897.17       197.61 o
   6   8  12         10.57          0.00        68.23 o
   8   8  12       1091.22       1047.46        86.18 o
  10   8  12       4672.12       4375.89       162.32 o
  12   8  12       2432.50       2095.92       122.66 o
 -11   9  12        645.32        692.91       102.20 o
  -9   9  12       1812.23       1598.96       101.86 o
  -7   9  12       2194.37       1957.74       156.78 o
  -5   9  12        381.47        387.42        84.11 o
  -3   9  12        186.39        117.85        73.28 o
  -1   9  12       3470.15       3815.85       144.17 o
   1   9  12         50.60         26.37        99.74 o
   3   9  12        585.17        426.59        77.49 o
   5   9  12      10795.09      11393.40       196.11 o
   7   9  12       1909.61       1565.95       104.69 o
   9   9  12        820.11        806.65       131.71 o
  -8  10  12        466.42        569.93       165.96 o
  -6  10  12        186.81        314.69       113.17 o
  -4  10  12       2373.06       2471.61       193.97 o
  -2  10  12        668.81        529.42       108.81 o
   0  10  12       1474.86       1468.60       124.04 o
   2  10  12       1322.48       1116.56       106.31 o
   4  10  12       1495.82       1390.62       121.51 o
 -21   1  13       2470.41       3384.30       157.10 o
 -19   1  13        326.39        353.66        84.62 o
 -17   1  13        192.09        216.12        58.41 o
 -15   1  13       2409.41       2308.94        81.09 o
 -13   1  13         59.60         10.03        44.56 o
 -11   1  13         40.06         25.82        36.27 o
  -9   1  13       2227.22       2141.82        61.42 o
  -7   1  13       4066.09       3725.88        69.25 o
  -5   1  13       2268.57       2270.77        46.75 o
  -3   1  13       1115.67       1189.22        42.43 o
  -1   1  13       7360.56       7100.67        71.65 o
   1   1  13       2495.13       1889.95        53.58 o
   3   1  13       1355.06       1131.25        45.16 o
   5   1  13       3786.04       3770.72        91.08 o
   7   1  13       7414.33       7026.51        97.49 o
   9   1  13      26902.60      27034.72       257.20 o
  11   1  13        224.11        149.42        45.56 o
  13   1  13        107.94        116.19        54.09 o
  15   1  13         13.22        122.81        73.66 o
  17   1  13       1770.61       1351.20       102.88 o
  19   1  13       2098.04       1656.03       144.43 o
 -20   2  13       4741.09       4531.39       190.68 o
 -18   2  13        909.01        553.24        74.05 o
 -16   2  13       1501.87       1340.17        66.72 o
 -14   2  13       1527.49       1190.41        50.89 o
 -12   2  13       1299.36       1152.63        48.90 o
 -10   2  13       9333.99       9792.98       116.22 o
  -8   2  13         59.11         12.37        35.69 o
  -6   2  13       2859.37       2775.71        54.48 o
  -4   2  13        386.71        269.42        27.91 o
  -2   2  13       9934.04       9585.47        85.14 o
   0   2  13      17043.71      15472.32       118.84 o
   2   2  13         33.75         27.28        26.98 o
   4   2  13      27302.82      26065.49       217.17 o
   6   2  13       5325.62       4864.91        81.86 o
   8   2  13       6795.76       7337.84       103.04 o
  10   2  13       2733.63       2767.76        82.38 o
  12   2  13      10947.46      11122.33       151.14 o
  14   2  13      23384.58      24164.91       264.09 o
  16   2  13        120.07        131.20       112.43 o
  18   2  13        499.23        443.60       107.54 o
 -19   3  13       7492.62       6639.31       167.28 o
 -17   3  13       2689.42       2876.23       120.03 o
 -15   3  13          2.96          0.00        53.68 o
 -13   3  13      12183.26      11859.28       142.24 o
 -11   3  13       4754.11       4359.38        83.59 o
  -9   3  13       3272.75       3033.61        79.23 o
  -7   3  13      12583.79      11728.17       131.95 o
  -5   3  13      13353.82      12331.93       113.44 o
  -3   3  13      15632.53      14162.92       125.12 o
  -1   3  13       2780.12       3113.54        58.84 o
   1   3  13       1804.10       1611.00        51.00 o
   3   3  13      74610.21      73168.12       539.68 o
   5   3  13     104413.54     106773.69       826.62 o
   7   3  13      44859.05      43786.32       373.20 o
   9   3  13       1803.97       1988.64        83.55 o
  11   3  13      30131.21      30791.24       294.77 o
  13   3  13      77058.04      78193.25       719.75 o
  15   3  13       8410.00       8032.41       158.74 o
  17   3  13       1437.25       1179.70       108.26 o
 -20   4  13        388.57        273.00       109.38 o
 -18   4  13       2759.25       2105.60       145.85 o
 -16   4  13        231.55        149.00        68.43 o
 -14   4  13      10671.17       9848.96       161.69 o
 -12   4  13          9.92          0.00        47.46 o
 -10   4  13      25995.50      26052.39       249.76 o
  -8   4  13       3911.86       3442.04        93.01 o
  -6   4  13         81.87          0.00        35.43 o
  -4   4  13       7731.40       7271.04        85.30 o
  -2   4  13      21554.17      20553.06       170.27 o
   0   4  13      24823.77      23818.78       196.63 o
   2   4  13       3301.20       2647.64        97.78 o
   4   4  13      97091.57      98656.89       797.30 o
   6   4  13      27854.63      27608.37       253.44 o
   8   4  13       6543.92       6337.45       105.44 o
  10   4  13         87.60        104.40        49.91 o
  12   4  13      29969.56      29493.63       306.19 o
  14   4  13      13557.60      13403.29       189.45 o
  16   4  13       4354.20       3623.00       137.38 o
 -19   5  13        989.66        657.98       116.53 o
 -17   5  13       2693.69       2037.25       150.22 o
 -15   5  13        691.72        377.11        86.53 o
 -13   5  13       3704.35       3206.18       129.19 o
 -11   5  13         88.66         93.23        58.41 o
  -9   5  13        858.47        825.55        53.78 o
  -7   5  13       7884.10       7318.12        95.41 o
  -5   5  13       6477.76       6041.72        83.00 o
  -3   5  13          9.87          0.00        34.62 o
  -1   5  13       6735.42       5990.89        76.03 o
   1   5  13       5480.29       4827.20        76.06 o
   3   5  13       2675.98       2859.16        66.30 o
   5   5  13       6806.32       6217.62        95.20 o
   7   5  13       6172.80       5772.01       112.67 o
   9   5  13      25856.97      25793.93       265.34 o
  11   5  13         25.00         66.53        62.66 o
  13   5  13        568.58        479.22        78.54 o
  15   5  13         24.28          0.00        92.88 o
 -16   6  13        825.36        895.48        97.05 o
 -14   6  13        442.70        481.64        79.09 o
 -12   6  13       4513.66       4165.86       149.35 o
 -10   6  13         94.24         17.38        67.50 o
  -8   6  13          2.02          0.00        48.50 o
  -6   6  13          6.65        112.55        40.86 o
  -4   6  13         54.96        106.52        43.33 o
  -2   6  13        772.60        885.27        50.00 o
   0   6  13      25350.39      24618.58       219.16 o
   2   6  13       1414.94       1272.94        57.07 o
   4   6  13        251.52         84.89        46.85 o
   6   6  13      11070.81      10548.78       146.48 o
   8   6  13       3538.48       2810.51       107.04 o
  10   6  13      32380.12      33330.80       372.10 o
  12   6  13        405.67        342.83        85.74 o
  14   6  13          0.27         11.08        99.49 o
 -15   7  13         48.62         64.04        96.05 o
 -13   7  13         40.90         60.72       117.93 o
 -11   7  13        707.65        159.24        85.91 o
  -9   7  13         25.58        138.16        73.73 o
  -7   7  13        132.19        133.30        62.79 o
  -5   7  13          2.34         49.60        52.58 o
  -3   7  13         53.31         47.27        49.97 o
  -1   7  13        184.14        125.99        52.41 o
   1   7  13        976.13        875.74        48.22 o
   3   7  13        219.79         16.83        50.78 o
   5   7  13        819.83        424.97        85.23 o
   7   7  13       1669.56       1210.58        75.65 o
   9   7  13       1207.24       1304.34       128.53 o
  11   7  13         38.51          8.31        86.10 o
  13   7  13       1080.63        905.28       105.89 o
 -14   8  13        260.28        225.93       109.90 o
 -12   8  13        210.94        244.44       117.52 o
 -10   8  13       1084.28        854.58        90.35 o
  -8   8  13        119.16         90.91        83.75 o
  -6   8  13        582.85        405.54        75.59 o
  -4   8  13         64.07          0.00        69.36 o
  -2   8  13        186.98         65.37        73.22 o
   0   8  13        556.65        619.59        83.99 o
   2   8  13          0.05          0.00        68.18 o
   4   8  13        606.20        490.83        70.79 o
   6   8  13        149.55         91.60        91.21 o
   8   8  13         63.99        185.02        83.92 o
  10   8  13        828.14        940.05       101.00 o
 -11   9  13        523.08        444.72       113.38 o
  -9   9  13          2.17         78.00       102.38 o
  -7   9  13        370.51        108.97        90.21 o
  -5   9  13       1473.95       1351.88       101.37 o
  -3   9  13       1700.50       1455.04        93.58 o
  -1   9  13        141.69        114.32        79.00 o
   1   9  13         96.87          0.00       100.27 o
   3   9  13       6677.01       6160.06       180.34 o
   5   9  13      12518.93      13544.38       220.06 o
   7   9  13       3295.32       2829.56       177.78 o
   9   9  13          4.89        622.62       330.37 o
  -6  10  13        102.17         64.91       102.05 o
  -4  10  13       1080.66       1222.83       127.93 o
  -2  10  13       1367.97       1353.87       131.29 o
   0  10  13       3512.97       3235.67       173.59 o
   2  10  13       1342.28       1153.21       143.35 o
   4  10  13      17461.86      18193.51       308.89 o
 -20   0  14       2200.15       1812.09       136.54 o
 -18   0  14       6330.59       5602.86       179.59 o
 -16   0  14         49.47          0.00        90.47 o
 -14   0  14         72.66          0.00        69.02 o
 -12   0  14      36239.91      35159.29       426.80 o
 -10   0  14      23581.32      24227.58       294.34 o
  -8   0  14        173.90         77.49        50.32 o
  -6   0  14      17301.10      18151.97       221.84 o
  -4   0  14       5175.08       4581.38        89.80 o
  -2   0  14       2498.86       2500.55       127.31 o
   0   0  14     322573.94     326652.50      3093.24 o
   2   0  14      46382.04      43495.38       469.51 o
   4   0  14      20332.73      18589.65       258.77 o
   6   0  14      38125.02      38559.11       481.78 o
   8   0  14      28008.41      26414.86       385.80 o
  10   0  14     285787.47     299759.22      3438.97 o
  12   0  14      12580.56      12277.50       209.95 o
  14   0  14        628.32        388.89       102.38 o
  16   0  14      13732.32      13421.36       277.65 o
  18   0  14        397.61         60.85       132.89 o
 -21   1  14          0.41         46.56       103.18 o
 -19   1  14        603.69        504.72       104.61 o
 -17   1  14       1187.41        776.04        68.53 o
 -15   1  14       6030.99       5092.56       113.57 o
 -13   1  14         43.36         43.43        44.31 o
 -11   1  14       4531.21       4179.91        82.07 o
  -9   1  14        846.78        682.03        40.86 o
  -7   1  14      34142.79      34015.15       281.60 o
  -5   1  14       5936.24       5601.83        75.09 o
  -3   1  14        911.42        911.66        34.28 o
  -1   1  14      23410.49      21134.87       166.96 o
   1   1  14      72723.51      71923.27       515.34 o
   3   1  14       7715.28       6969.22        88.42 o
   5   1  14      24567.34      23550.91       226.84 o
   7   1  14      36373.78      36174.93       323.61 o
   9   1  14      65135.28      65500.79       585.93 o
  11   1  14       6253.47       6101.19       107.42 o
  13   1  14        326.66        225.65        66.01 o
  15   1  14       1811.97       1638.89        86.89 o
  17   1  14       4752.52       4827.51       183.68 o
 -20   2  14        614.31        633.91        95.92 o
 -18   2  14        264.31          0.00        72.76 o
 -16   2  14         60.49          0.00        61.59 o
 -14   2  14        651.93        492.56        50.58 o
 -12   2  14       3989.36       3685.41        84.94 o
 -10   2  14       4626.21       4339.55        94.78 o
  -8   2  14        343.23        292.01        39.64 o
  -6   2  14          2.75          0.00        33.51 o
  -4   2  14      19744.28      18835.12       160.51 o
  -2   2  14      21655.74      20156.79       157.88 o
   0   2  14      16811.82      15653.60       137.03 o
   2   2  14       3144.82       3037.96        62.13 o
   4   2  14      28011.08      26217.34       241.23 o
   6   2  14      14487.54      14106.86       150.19 o
   8   2  14       3366.42       3463.89        83.35 o
  10   2  14       4059.73       4099.48        96.55 o
  12   2  14      12587.68      12362.64       179.00 o
  14   2  14       5833.30       6163.89       143.37 o
  16   2  14       1074.53        739.15        90.21 o
  18   2  14         17.81          0.00       108.04 o
 -19   3  14          3.79          0.00        95.49 o
 -17   3  14       1058.64        811.35        75.39 o
 -15   3  14          0.42          0.00        60.65 o
 -13   3  14        559.28        448.34        54.13 o
 -11   3  14          0.27         39.26        44.80 o
  -9   3  14         53.66         49.65        42.48 o
  -7   3  14         26.56         15.98        38.73 o
  -5   3  14       6993.20       6016.94        91.94 o
  -3   3  14       5566.93       5099.62        83.73 o
  -1   3  14       3671.33       3642.56        67.51 o
   1   3  14       1121.07        666.24        38.95 o
   3   3  14       7221.58       7011.77       103.83 o
   5   3  14       9362.62       8829.26       110.98 o
   7   3  14        858.20        654.88        47.49 o
   9   3  14        189.29        122.88        49.40 o
  11   3  14       1724.44       1384.93        68.47 o
  13   3  14       1030.13       1011.19        71.42 o
  15   3  14         17.57          0.00        85.35 o
  17   3  14        582.80        410.11       115.40 o
 -18   4  14         85.51         40.49        90.84 o
 -16   4  14         55.22          0.00        76.03 o
 -14   4  14        115.47         29.99        68.03 o
 -12   4  14        893.31        671.38        56.30 o
 -10   4  14         42.63         54.55        45.94 o
  -8   4  14         16.38         41.78        40.57 o
  -6   4  14        140.95        128.22        37.29 o
  -4   4  14       2112.80       2089.91        73.03 o
  -2   4  14        985.27       1142.28        49.35 o
   0   4  14        119.76         25.83        33.91 o
   2   4  14        334.30        170.24        54.85 o
   4   4  14        103.55        344.58        44.77 o
   6   4  14         26.81          0.00        42.27 o
   8   4  14        146.88        195.43        50.39 o
  10   4  14         65.09          0.00        58.21 o
  12   4  14        237.02        206.79        71.06 o
  14   4  14         19.31          0.00        78.89 o
  16   4  14        240.42          0.00       112.32 o
 -17   5  14        632.84        534.45        92.02 o
 -15   5  14          3.54         11.72        85.01 o
 -13   5  14        117.68          0.00        66.54 o
 -11   5  14          0.02          0.00        56.79 o
  -9   5  14       8229.92       7151.68       111.18 o
  -7   5  14       1065.83        913.74        49.36 o
  -5   5  14       7310.73       7808.00       100.12 o
  -3   5  14       3406.96       3152.09        71.17 o
  -1   5  14       3185.36       2953.45        68.51 o
   1   5  14       2238.89       2142.11        68.00 o
   3   5  14       1114.43        854.56        45.27 o
   5   5  14       2454.91       2482.36        78.32 o
   7   5  14       5299.14       5225.11       109.40 o
   9   5  14       6483.96       6681.73       145.39 o
  11   5  14         30.60         97.81        70.59 o
  13   5  14         16.30        158.10        82.66 o
  15   5  14        117.86          0.00       103.98 o
 -16   6  14         62.17         28.26        94.64 o
 -14   6  14         47.17         64.09        80.25 o
 -12   6  14       7062.09       6767.16       161.30 o
 -10   6  14       9016.32       8743.91       189.37 o
  -8   6  14        351.24        378.19        49.11 o
  -6   6  14      16399.62      16171.53       170.58 o
  -4   6  14       1760.14       1711.14        68.77 o
  -2   6  14       1943.06       1529.01        81.18 o
   0   6  14     129167.98     128594.05      1069.61 o
   2   6  14       9556.58       9383.16       162.95 o
   4   6  14       2349.63       1845.69        77.70 o
   6   6  14      11305.96      10803.46       171.79 o
   8   6  14       5266.52       5315.72       155.09 o
  10   6  14      55610.13      57455.91       616.13 o
  12   6  14         27.27        197.40       102.46 o
  14   6  14         73.57          0.00       101.29 o
 -15   7  14       4747.45       4674.04       186.83 o
 -13   7  14        206.49          0.00       117.56 o
 -11   7  14       3180.19       3039.60       126.63 o
  -9   7  14        269.66        218.29        78.62 o
  -7   7  14      15987.49      16117.79       232.69 o
  -5   7  14       6515.88       6481.84       141.37 o
  -3   7  14       5028.21       4760.98       130.28 o
  -1   7  14      16858.88      15977.83       214.67 o
   1   7  14      25411.91      24690.91       284.21 o
   3   7  14      14657.77      13984.81       181.97 o
   5   7  14       2662.43       2059.49       133.92 o
   7   7  14      24389.66      24133.79       292.12 o
   9   7  14      44466.41      45029.33       484.46 o
  11   7  14      14238.46      13342.60       217.81 o
  13   7  14       2140.64       1499.57       126.68 o
 -12   8  14      10805.04      10057.30       226.83 o
 -10   8  14       2544.05       2089.00       128.98 o
  -8   8  14         51.52         62.81        84.53 o
  -6   8  14        933.35       1031.70        84.53 o
  -4   8  14       5627.97       5398.88       143.27 o
  -2   8  14       7785.06       7614.03       157.66 o
   0   8  14      19957.27      19417.36       276.98 o
   2   8  14        101.31          0.00        76.09 o
   4   8  14      11619.14      11035.19       185.17 o
   6   8  14       4161.91       4540.65       149.28 o
   8   8  14        264.60        264.06        98.69 o
  10   8  14      14545.95      13382.28       254.49 o
  -9   9  14         32.21         96.91       103.48 o
  -7   9  14        360.99        281.83        98.09 o
  -5   9  14      10222.95      10029.83       207.55 o
  -3   9  14      12233.71      11248.76       219.32 o
  -1   9  14       1794.09       1706.34       100.79 o
   1   9  14        266.50         56.36        96.45 o
   3   9  14      13692.21      13227.23       235.27 o
   5   9  14      28520.07      29372.92       386.12 o
   7   9  14       9605.82       9975.74       224.54 o
  -4  10  14       2662.19       2689.68       183.03 o
  -2  10  14       3773.74       4171.62       215.03 o
   0  10  14        330.77        369.43       131.38 o
   2  10  14       1720.72       1509.72       203.49 o
 -19   1  15         20.41          0.00        78.26 o
 -17   1  15       1110.93        733.69        67.55 o
 -15   1  15        584.26        516.12        61.22 o
 -13   1  15         93.71         12.86        47.38 o
 -11   1  15       1392.69       1276.09        67.60 o
  -9   1  15       5651.17       5222.34       109.46 o
  -7   1  15      10237.01       9737.64       112.03 o
  -5   1  15       1388.39       1005.67        44.15 o
  -3   1  15       1893.33       1572.22        69.17 o
  -1   1  15       5143.42       4557.48       110.95 o
   1   1  15      22051.02      22999.36       199.31 o
   3   1  15       2244.81       1916.68        67.87 o
   5   1  15       3783.64       3234.52        90.76 o
   7   1  15       1086.37        741.49        57.33 o
   9   1  15       3288.56       3577.95       109.34 o
  11   1  15       2550.17       2015.64        93.31 o
  13   1  15        506.55        279.24        68.90 o
  15   1  15       2447.84       2140.88       108.64 o
  17   1  15        163.71          0.00       114.07 o
 -20   2  15        490.02        284.41        99.68 o
 -18   2  15        395.74        105.11        74.88 o
 -16   2  15       1552.09       1290.27        74.20 o
 -14   2  15       1937.76       2085.99        85.07 o
 -12   2  15      21324.50      21186.72       216.16 o
 -10   2  15       4940.48       4593.13       129.56 o
  -8   2  15          6.37          9.12        41.74 o
  -6   2  15       5712.74       5146.63       100.57 o
  -4   2  15      34888.03      34096.39       283.83 o
  -2   2  15      20596.91      19187.23       171.42 o
   0   2  15       8110.14       7324.99        98.23 o
   2   2  15      10481.50       9928.00       110.30 o
   4   2  15      23716.64      23613.12       235.21 o
   6   2  15      13201.54      13500.50       153.40 o
   8   2  15        532.27        422.01        51.25 o
  10   2  15        842.35        476.43        57.78 o
  12   2  15       9739.72       9420.88       160.76 o
  14   2  15         84.31          0.00        81.33 o
  16   2  15        165.16          4.64        96.00 o
 -19   3  15        332.69         51.40        90.33 o
 -17   3  15       2721.00       2209.75       116.45 o
 -15   3  15       4315.15       3685.39       106.99 o
 -13   3  15      21756.79      20272.30       223.47 o
 -11   3  15      10928.99      10603.64       143.68 o
  -9   3  15       1905.32       1918.79        75.50 o
  -7   3  15      17064.68      16412.59       167.63 o
  -5   3  15      79911.54      82057.71       654.18 o
  -3   3  15     117632.29     117475.16       906.70 o
  -1   3  15      28087.62      27742.36       255.52 o
   1   3  15       3540.57       2363.07        80.23 o
   3   3  15      54512.16      53803.39       450.63 o
   5   3  15      17726.96      19024.41       194.19 o
   7   3  15        236.58        216.56        48.79 o
   9   3  15          1.35          0.00        55.33 o
  11   3  15        125.45         20.39        73.37 o
  13   3  15        928.32        426.33        78.92 o
  15   3  15       1319.59        916.73        91.56 o
  17   3  15      10369.07      11407.59       255.61 o
 -18   4  15          2.94          0.00       105.46 o
 -16   4  15        488.73        436.17        77.27 o
 -14   4  15       2653.04       2206.72       115.91 o
 -12   4  15      29031.76      27795.98       297.29 o
 -10   4  15        262.09        263.38        50.97 o
  -8   4  15       1108.92       1045.17        55.01 o
  -6   4  15      16219.49      15662.10       160.72 o
  -4   4  15      53930.78      54462.92       436.41 o
  -2   4  15      49092.35      49921.82       393.48 o
   0   4  15       3835.31       3430.93       112.67 o
   2   4  15       8223.27       8419.78       107.70 o
   4   4  15       3480.19       3614.66        83.20 o
   6   4  15         73.51         15.39        46.66 o
   8   4  15       3212.70       2691.93        86.15 o
  10   4  15      10058.89      10048.28       151.06 o
  12   4  15       6204.68       6200.27       138.89 o
  14   4  15       3179.11       2896.73       112.30 o
  16   4  15      14788.35      14620.51       270.54 o
 -17   5  15       3552.27       3372.76       160.60 o
 -15   5  15        460.07        400.45        85.35 o
 -13   5  15         27.23          0.00        72.09 o
 -11   5  15       1271.56       1160.10        78.65 o
  -9   5  15      11789.41      11819.21       151.70 o
  -7   5  15      16194.85      16390.32       167.19 o
  -5   5  15       6652.81       6742.56        99.21 o
  -3   5  15       2632.79       2763.75        72.52 o
  -1   5  15       3512.10       3492.03        80.46 o
   1   5  15      11216.73      10574.45       134.93 o
   3   5  15       2069.47       1937.27        77.07 o
   5   5  15       4820.77       4952.33       107.46 o
   7   5  15      12058.12      12373.46       174.62 o
   9   5  15       1814.21       1527.60       102.53 o
  11   5  15         37.19        180.19        79.49 o
  13   5  15          1.12        190.74       108.90 o
  15   5  15         98.29        261.22       140.02 o
 -16   6  15       3263.45       3014.81       217.77 o
 -14   6  15          0.00          0.00        99.25 o
 -12   6  15       1383.16        914.22        90.06 o
 -10   6  15      14587.79      13645.27       212.99 o
  -8   6  15       2377.17       1780.33        82.64 o
  -6   6  15      12191.76      12186.40       142.35 o
  -4   6  15       3135.93       2568.82        80.12 o
  -2   6  15         15.86         13.16        55.02 o
   0   6  15      61036.69      60962.41       566.48 o
   2   6  15       2610.78       2191.60       109.89 o
   4   6  15       1233.97        957.78        64.17 o
   6   6  15       1123.75        729.59        74.16 o
   8   6  15        726.50        459.32       105.92 o
  10   6  15      12601.90      13426.25       224.08 o
  12   6  15        808.27        785.95       104.29 o
  14   6  15         19.96          0.00       248.33 o
 -15   7  15        173.01         55.21       128.08 o
 -13   7  15        260.99        311.20       105.91 o
 -11   7  15        558.61        729.94        91.39 o
  -9   7  15        203.32        523.96        80.47 o
  -7   7  15       2097.70       1364.05       116.83 o
  -5   7  15         16.38         59.50        75.25 o
  -3   7  15        550.62        345.97        75.38 o
  -1   7  15        329.09        452.51        83.06 o
   1   7  15       1745.63       1723.00       111.42 o
   3   7  15       2084.45       1364.27        85.20 o
   5   7  15        177.58         75.95       112.57 o
   7   7  15        639.90        465.19        83.36 o
   9   7  15       1979.23       1535.39        95.84 o
  11   7  15        290.51        272.71       104.09 o
 -12   8  15       2019.66       2017.49       167.82 o
 -10   8  15        119.11        160.30        99.06 o
  -8   8  15        143.76        320.38        93.54 o
  -6   8  15          8.98        100.82        84.53 o
  -4   8  15       1067.87        702.66       107.46 o
  -2   8  15        357.79        345.54        87.40 o
   0   8  15       2687.05       2611.28       141.91 o
   2   8  15        117.57        120.39        79.16 o
   4   8  15       1365.22       1092.99        92.15 o
   6   8  15        541.87        680.55        92.89 o
   8   8  15          1.27          0.00        95.71 o
  10   8  15        581.08        406.61       419.32 o
  -9   9  15         37.10        389.03       115.65 o
  -7   9  15       1316.80       1284.59       120.56 o
  -5   9  15      12718.67      13124.02       244.38 o
  -3   9  15      13884.03      13874.46       246.07 o
  -1   9  15        932.27        806.69       104.76 o
   1   9  15        288.93        223.95       103.59 o
   3   9  15       8225.11       8667.70       217.73 o
   5   9  15      12857.19      13291.06       261.02 o
 -20   0  16       1077.92        738.88       143.43 o
 -18   0  16       1226.38        801.45       126.28 o
 -16   0  16      59777.89      60625.24       787.37 o
 -14   0  16          3.91         31.42        92.50 o
 -12   0  16        371.83        314.36        77.36 o
 -10   0  16     154760.83     156665.98      1904.95 o
  -8   0  16      52277.61      50006.15       639.88 o
  -6   0  16      92029.47      91724.17      1032.50 o
  -4   0  16        914.87        679.73        67.03 o
  -2   0  16      42483.23      39867.20       492.92 o
   0   0  16     523375.25     555723.81      5607.95 o
   2   0  16       9019.24       7883.91       224.44 o
   4   0  16       6896.50       6563.50       154.18 o
   6   0  16        318.17        220.90        71.17 o
   8   0  16        618.09        366.61       105.36 o
  10   0  16      23312.07      22593.94       346.67 o
  12   0  16       1438.44       1160.57       112.91 o
  14   0  16         31.60          0.00       134.27 o
  16   0  16       5641.12       5724.70       259.77 o
 -19   1  16       4772.14       4502.16       146.48 o
 -17   1  16      13016.07      12819.93       183.60 o
 -15   1  16       1885.51       1435.11        79.78 o
 -13   1  16         57.00        125.37        49.80 o
 -11   1  16        486.21        484.37        54.35 o
  -9   1  16      87171.79      88397.28       755.04 o
  -7   1  16      30906.21      30535.96       291.80 o
  -5   1  16       7816.64       7129.45        96.72 o
  -3   1  16       8824.01       8435.57       170.12 o
  -1   1  16      11877.11      10378.07       146.50 o
   1   1  16      73002.96      72092.47       568.98 o
   3   1  16       7985.56       7767.73       110.29 o
   5   1  16      24458.83      24555.98       236.51 o
   7   1  16        744.22        612.35        68.31 o
   9   1  16        776.79        421.53        57.60 o
  11   1  16       4961.59       4027.67       123.63 o
  13   1  16        151.37          0.00        90.72 o
  15   1  16       4494.46       4358.68       152.62 o
  17   1  16         16.81         79.48       111.99 o
 -18   2  16         33.70          0.00        84.95 o
 -16   2  16       1432.02       1134.32        77.22 o
 -14   2  16       6166.28       5554.22       116.39 o
 -12   2  16      17242.81      16968.45       188.11 o
 -10   2  16        412.88        449.70        52.31 o
  -8   2  16        239.33        366.60        46.37 o
  -6   2  16       9517.07       8941.84       119.04 o
  -4   2  16      21156.67      20101.04       183.46 o
  -2   2  16      13436.01      12804.99       139.65 o
   0   2  16       2033.54       1493.02        71.57 o
   2   2  16       5494.82       5445.09        91.45 o
   4   2  16       2803.35       2339.27        75.87 o
   6   2  16       1865.99       1429.12        68.39 o
   8   2  16         39.43          0.00        58.52 o
  10   2  16       1450.99       1198.15        72.88 o
  12   2  16        690.98        448.39        78.80 o
  14   2  16        957.32        902.59        90.02 o
  16   2  16         82.79          0.00       103.11 o
 -19   3  16         68.31          0.00       100.93 o
 -17   3  16         36.60          0.00        81.29 o
 -15   3  16        915.51        842.05        71.88 o
 -13   3  16       8031.58       8738.00       153.09 o
 -11   3  16       3982.36       4125.55       100.36 o
  -9   3  16        148.91        175.53        46.74 o
  -7   3  16       3508.75       3723.58        97.80 o
  -5   3  16       4294.49       4249.61        85.55 o
  -3   3  16       5703.46       5468.12       110.07 o
  -1   3  16         69.37          0.00        46.87 o
   1   3  16         66.44          0.00        47.28 o
   3   3  16       2094.56       1836.83        79.77 o
   5   3  16        706.46        595.81        61.41 o
   7   3  16       1990.30       1999.67        85.41 o
   9   3  16         13.35          0.00        62.14 o
  11   3  16          3.06          0.00        76.76 o
  13   3  16         54.73          0.00        86.91 o
  15   3  16        473.57        206.09        94.75 o
 -18   4  16         79.22          0.00        96.30 o
 -16   4  16         74.31        136.55        80.37 o
 -14   4  16        367.76        329.73        69.94 o
 -12   4  16       1830.56       2174.81       159.53 o
 -10   4  16        862.83        731.27        60.70 o
  -8   4  16        283.02        365.35        50.61 o
  -6   4  16        659.59        774.03        54.90 o
  -4   4  16        159.24        100.66        47.47 o
  -2   4  16        357.34        298.97        42.64 o
   0   4  16        207.16         93.99        44.97 o
   2   4  16         18.66         11.56        45.64 o
   4   4  16          2.91         46.03        52.72 o
   6   4  16        861.04        597.18        56.98 o
   8   4  16        202.44        280.76        65.79 o
  10   4  16         46.34         21.61        71.08 o
  12   4  16         56.70         78.56        79.47 o
  14   4  16         65.05        129.39        97.55 o
 -17   5  16       2317.90       2142.48       137.93 o
 -15   5  16        151.27         73.48        87.03 o
 -13   5  16          8.34          0.00        83.40 o
 -11   5  16       1567.06       1291.92        82.80 o
  -9   5  16       5147.20       5390.59       123.51 o
  -7   5  16      11549.91      11104.77       145.61 o
  -5   5  16        746.10        774.39        55.00 o
  -3   5  16        638.51        481.16        46.19 o
  -1   5  16        639.42        475.85        49.35 o
   1   5  16       6642.97       6026.13       102.37 o
   3   5  16        130.92        109.96        55.62 o
   5   5  16        171.70        129.75        59.86 o
   7   5  16       2423.46       2290.69       114.42 o
   9   5  16         19.77          0.00        74.76 o
  11   5  16        382.50        424.49        83.75 o
  13   5  16        268.51        417.58       111.77 o
 -16   6  16      26077.97      25554.11       382.47 o
 -14   6  16        150.93        101.38       106.65 o
 -12   6  16          7.84          0.00       117.47 o
 -10   6  16      45646.96      43797.34       537.06 o
  -8   6  16      11325.35      11778.70       180.26 o
  -6   6  16      22399.41      21479.58       256.33 o
  -4   6  16        415.62        303.10        62.51 o
  -2   6  16       2441.16       2360.73        78.07 o
   0   6  16      55582.44      54814.35       490.04 o
   2   6  16        917.42        882.97        72.37 o
   4   6  16        601.98        513.05        71.93 o
   6   6  16        996.66        903.88        92.08 o
   8   6  16          9.41          0.00       129.23 o
  10   6  16       5294.40       5841.54       180.65 o
  12   6  16       2647.40       2341.50       125.10 o
 -13   7  16       1097.26        928.34       116.84 o
 -11   7  16         98.29        262.64       112.49 o
  -9   7  16      59322.96      58192.23       763.04 o
  -7   7  16      27513.49      27380.30       353.87 o
  -5   7  16        248.88        295.23        78.21 o
  -3   7  16       7570.92       7330.83       151.50 o
  -1   7  16      21217.73      20159.57       261.31 o
   1   7  16      67378.94      66863.84       679.01 o
   3   7  16       3710.27       3488.15       138.28 o
   5   7  16       9258.63       9171.81       202.67 o
   7   7  16       1920.30       1585.32       106.83 o
   9   7  16        359.96        188.89       100.97 o
  11   7  16       1817.49       1110.34       111.65 o
 -10   8  16       4483.97       4056.40       177.69 o
  -8   8  16       1761.57       1574.71       110.54 o
  -6   8  16        153.76        193.99       100.51 o
  -4   8  16      17477.00      17520.14       255.11 o
  -2   8  16        688.77        443.27        95.31 o
   0   8  16      28622.44      26448.73       385.99 o
   2   8  16         97.56         37.63       103.76 o
   4   8  16       3692.50       3411.29       151.42 o
   6   8  16       6586.46       6976.22       183.34 o
   8   8  16          0.93        137.26       119.72 o
  -7   9  16       4075.69       3966.39       179.06 o
  -5   9  16      20206.18      20644.04       321.82 o
  -3   9  16      20343.64      19439.27       410.66 o
  -1   9  16       2377.65       2130.56       125.74 o
   1   9  16          2.17          0.00       113.22 o
   3   9  16       7350.38       7047.62       205.60 o
   5   9  16       6960.49       7261.12       635.33 o
 -19   1  17       2116.73       1656.74       120.07 o
 -17   1  17       2474.34       2045.00       112.31 o
 -15   1  17       2200.11       1817.85        91.48 o
 -13   1  17         23.47        124.91        62.07 o
 -11   1  17        140.09        175.74        57.35 o
  -9   1  17      22662.89      23016.69       243.46 o
  -7   1  17        765.09        422.43        58.90 o
  -5   1  17         21.10          0.00        46.08 o
  -3   1  17         14.55          0.00        44.12 o
  -1   1  17          0.51         21.44        45.44 o
   1   1  17       9263.42       9702.32       119.34 o
   3   1  17         38.77          9.72        54.00 o
   5   1  17       4001.54       4069.28       116.46 o
   7   1  17          0.90          9.27        60.88 o
   9   1  17       1253.99        953.63        67.89 o
  11   1  17         60.90          0.00        74.28 o
  13   1  17        595.04        194.63        86.20 o
  15   1  17         19.67          0.00       120.71 o
 -18   2  17        246.30          0.00        93.84 o
 -16   2  17        750.42        618.16        78.88 o
 -14   2  17      11206.33      11385.61       160.01 o
 -12   2  17      15314.86      16060.41       256.99 o
 -10   2  17        784.32        751.47        58.25 o
  -8   2  17         22.00        146.83        47.19 o
  -6   2  17       1465.16       1546.14        60.23 o
  -4   2  17      23080.73      23144.20       213.88 o
  -2   2  17       1661.07       1304.33        76.67 o
   0   2  17       2716.50       2244.08        80.90 o
   2   2  17       2934.19       3045.84        83.43 o
   4   2  17         77.86        152.68        54.13 o
   6   2  17         10.83          5.25        58.84 o
   8   2  17         25.96          0.00        74.70 o
  10   2  17       1232.06        795.06        82.63 o
  12   2  17        167.82         14.40        84.69 o
  14   2  17       3257.03       2837.90       126.42 o
  16   2  17        451.44        294.60       114.10 o
 -17   3  17       1728.47       1393.35        93.04 o
 -15   3  17       6019.50       6661.90       145.87 o
 -13   3  17      59059.46      60676.70       586.13 o
 -11   3  17      58574.53      61855.08       578.95 o
  -9   3  17         31.06         27.58        50.86 o
  -7   3  17        568.93        657.24        47.01 o
  -5   3  17        766.67        787.39        53.15 o
  -3   3  17       4921.46       4478.75        87.66 o
  -1   3  17        549.67        601.51        48.65 o
   1   3  17       5882.08       5696.39       107.92 o
   3   3  17       1895.69       1763.34        75.33 o
   5   3  17       7782.78       7719.19       135.65 o
   7   3  17      15826.19      16390.78       194.97 o
   9   3  17        116.53          0.00        76.93 o
  11   3  17        685.17        451.33        83.44 o
  13   3  17       2567.45       2145.52       107.00 o
  15   3  17          0.28          0.00       108.58 o
 -18   4  17       2129.83       2140.29       186.98 o
 -16   4  17       1313.03       1378.96        96.40 o
 -14   4  17      16013.67      15930.63       219.32 o
 -12   4  17      29505.62      28646.56       342.98 o
 -10   4  17        775.68        634.22        70.83 o
  -8   4  17         10.25         50.99        54.39 o
  -6   4  17       7659.68       7800.55       121.05 o
  -4   4  17        159.44         36.11        44.94 o
  -2   4  17       1201.05       1088.28        50.31 o
   0   4  17       6354.84       6249.29       109.80 o
   2   4  17         98.02         65.31        49.75 o
   4   4  17      18794.32      18780.58       221.55 o
   6   4  17       9668.04       9344.83       141.80 o
   8   4  17       2959.48       2813.80       134.74 o
  10   4  17        914.16        801.22        78.59 o
  12   4  17         40.73          0.00        86.71 o
  14   4  17       6789.09       7247.45       202.30 o
 -15   5  17       3349.45       3330.12       150.58 o
 -13   5  17         67.48         54.58        86.34 o
 -11   5  17       6262.01       6608.08       156.70 o
  -9   5  17      28549.47      28986.95       309.97 o
  -7   5  17       5271.72       5610.87       126.54 o
  -5   5  17          6.08         11.25        56.56 o
  -3   5  17        421.88        344.57        50.30 o
  -1   5  17        312.52        290.23        49.40 o
   1   5  17       8114.16       7681.46       117.97 o
   3   5  17        563.82        543.09        67.45 o
   5   5  17          7.41         32.74        74.89 o
   7   5  17       5980.63       5779.54       142.85 o
   9   5  17       1982.28       1828.84       102.83 o
  11   5  17         10.78          0.00        95.89 o
  13   5  17       1108.86       1032.29       113.89 o
 -14   6  17        288.34         19.75       108.45 o
 -12   6  17        345.68        302.51       125.00 o
 -10   6  17      13987.39      13710.91       225.43 o
  -8   6  17       6194.53       6048.60       137.20 o
  -6   6  17       8507.08       8295.27       177.05 o
  -4   6  17       3534.64       3036.70       107.86 o
  -2   6  17       1854.44       1610.53        83.97 o
   0   6  17       9647.25       9803.68       195.34 o
   2   6  17       1174.75       1052.60        93.98 o
   4   6  17         36.95        120.73        88.45 o
   6   6  17       2017.21       1548.72       122.78 o
   8   6  17         39.51          0.00        96.90 o
  10   6  17          2.58         17.75       102.54 o
  12   6  17        908.95        796.39       122.41 o
 -13   7  17        398.96        225.64       123.91 o
 -11   7  17         97.17        180.22       113.67 o
  -9   7  17       2100.62       2003.83       156.93 o
  -7   7  17        287.52        138.46        97.03 o
  -5   7  17        140.69         44.92        83.93 o
  -3   7  17        898.38        770.75        80.97 o
  -1   7  17        804.30        597.53        80.37 o
   1   7  17        544.70        367.82       108.80 o
   3   7  17          8.59         26.45        95.02 o
   5   7  17         32.39         30.81        92.77 o
   7   7  17         79.93         17.87       104.09 o
   9   7  17         50.16          0.00       108.53 o
 -10   8  17         39.19        274.71       115.53 o
  -8   8  17         82.14        271.64       105.70 o
  -6   8  17         21.32         43.53       111.52 o
  -4   8  17        608.24        737.11       110.33 o
  -2   8  17         13.70        236.77       106.77 o
   0   8  17         37.08          0.00       112.47 o
   2   8  17          8.83          0.00       115.38 o
   4   8  17         56.76          0.00       109.50 o
   6   8  17       1074.69        708.14       121.66 o
  -5   9  17       4910.47       5033.69       193.08 o
  -3   9  17       3975.76       4790.93       249.05 o
  -1   9  17       1317.44       1236.27       122.31 o
   1   9  17       2246.62       1545.40       140.82 o
 -18   0  18      21729.83      20453.62       380.23 o
 -16   0  18      68762.95      68707.48       893.02 o
 -14   0  18       1338.75       1329.99       112.55 o
 -12   0  18      16922.56      17050.73       299.58 o
 -10   0  18      80130.50      79327.93       997.15 o
  -8   0  18      33543.29      33202.87       505.42 o
  -6   0  18      14015.51      12520.55       284.38 o
  -4   0  18      29822.75      28776.74       399.92 o
  -2   0  18       2798.77       2233.25       138.40 o
   0   0  18       4508.82       4035.60       171.91 o
   2   0  18         71.79         44.21        72.14 o
   4   0  18       3013.41       2655.13       128.84 o
   6   0  18      25440.92      25245.45       373.42 o
   8   0  18        433.60        190.36       102.34 o
  10   0  18       1164.64        619.93       115.37 o
  12   0  18         74.23          0.00       148.18 o
  14   0  18      18868.26      19674.43       413.31 o
 -19   1  18      16823.16      16650.42       255.03 o
 -17   1  18       7706.85       7761.48       156.73 o
 -15   1  18       3823.99       4609.52       129.58 o
 -13   1  18         81.21        216.32        63.76 o
 -11   1  18        422.12        607.26        58.56 o
  -9   1  18      56675.58      57014.02       536.40 o
  -7   1  18        139.34         26.29        57.18 o
  -5   1  18       4010.87       3330.22        92.47 o
  -3   1  18       2638.23       2171.46        85.59 o
  -1   1  18        557.28        497.77        57.55 o
   1   1  18       8342.56       8123.21       120.58 o
   3   1  18       9290.60       9246.41       133.05 o
   5   1  18        198.58        344.37        63.43 o
   7   1  18          7.92          0.00        61.78 o
   9   1  18      11920.48      12090.74       185.42 o
  11   1  18        175.32        100.68        81.21 o
  13   1  18       3657.99       3507.36       141.79 o
  15   1  18       1992.30       2049.84       129.18 o
 -18   2  18        800.25        429.81        96.23 o
 -16   2  18        604.15        572.61        80.15 o
 -14   2  18       9563.04      10019.21       161.13 o
 -12   2  18      11438.21      11443.47       170.01 o
 -10   2  18        202.05        208.81        58.32 o
  -8   2  18        997.14        996.03        57.57 o
  -6   2  18        937.84       1055.59        57.40 o
  -4   2  18       7059.34       6907.96       109.24 o
  -2   2  18        165.12         90.36        53.80 o
   0   2  18        863.92        656.82        56.95 o
   2   2  18         93.47        119.94        51.35 o
   4   2  18       2103.64       2520.92        92.54 o
   6   2  18        493.80        280.91        59.95 o
   8   2  18         61.33          0.00        78.41 o
  10   2  18       1010.72        878.12        91.33 o
  12   2  18        534.48        251.13       118.41 o
  14   2  18       1934.98       1783.50       114.77 o
 -17   3  18        389.43        339.41        93.98 o
 -15   3  18         24.68          0.73        81.37 o
 -13   3  18       1313.28       1308.53        87.47 o
 -11   3  18       5156.81       5834.29       132.61 o
  -9   3  18        362.86        252.25        57.30 o
  -7   3  18       1145.11       1017.67        53.99 o
  -5   3  18        183.38         79.32        51.02 o
  -3   3  18        386.30        400.74        49.95 o
  -1   3  18         13.26         76.18        50.84 o
   1   3  18       1542.12       1284.63        66.57 o
   3   3  18        168.86        187.96        54.28 o
   5   3  18         34.84          0.00        69.89 o
   7   3  18        814.46        723.43        88.10 o
   9   3  18        429.25        212.99        83.03 o
  11   3  18         68.68          0.00        91.39 o
  13   3  18          0.16          0.00       102.78 o
 -16   4  18        158.37        135.12       102.75 o
 -14   4  18          3.84          0.00        81.53 o
 -12   4  18        788.48        792.24        79.69 o
 -10   4  18        318.12        205.06        79.81 o
  -8   4  18        493.53        494.41        68.12 o
  -6   4  18        416.35        507.89        58.47 o
  -4   4  18         92.76          8.44        51.35 o
  -2   4  18         61.23         78.03        50.45 o
   0   4  18         10.91         40.22        52.92 o
   2   4  18         57.38          0.00        55.02 o
   4   4  18         63.43        213.76        68.86 o
   6   4  18        287.97         73.70        80.19 o
   8   4  18         23.06          0.00        77.40 o
  10   4  18         97.55          0.00        84.79 o
  12   4  18          4.09          0.00        98.65 o
  14   4  18        160.46        317.66       533.67 o
 -15   5  18        910.45        624.85        98.43 o
 -13   5  18        248.55         51.54        86.99 o
 -11   5  18       2528.32       2584.57       114.85 o
  -9   5  18       4138.94       4516.82       128.43 o
  -7   5  18         58.87          0.00        68.43 o
  -5   5  18        846.34        579.93        71.04 o
  -3   5  18        680.91        653.52        59.21 o
  -1   5  18       2791.69       2510.30        82.71 o
   1   5  18        923.59        874.61        71.31 o
   3   5  18          0.76         75.35        69.39 o
   5   5  18        335.60        372.50        92.69 o
   7   5  18        237.67         98.33        79.10 o
   9   5  18       1892.51       1688.90        96.90 o
  11   5  18          9.96          0.00       109.19 o
 -14   6  18          2.69          0.00       116.38 o
 -12   6  18        454.48        358.10       101.60 o
 -10   6  18       8156.16       8096.26       193.49 o
  -8   6  18       2820.92       2695.55       122.22 o
  -6   6  18       2486.93       2531.37       117.36 o
  -4   6  18       8546.73       8421.15       150.79 o
  -2   6  18         31.79          0.00        72.42 o
   0   6  18        107.33         73.83        80.87 o
   2   6  18       1823.63       1623.54       118.31 o
   4   6  18        390.56        220.65        93.69 o
   6   6  18       2096.60       1646.50       102.25 o
   8   6  18        381.59         56.50        95.37 o
  10   6  18        648.44        412.74       111.60 o
 -11   7  18       1653.58       1391.60       134.40 o
  -9   7  18      45793.15      44339.10       559.62 o
  -7   7  18        749.13        670.45        98.31 o
  -5   7  18       1796.06       1431.29       102.57 o
  -3   7  18        787.29        773.04        86.68 o
  -1   7  18        755.64        734.94        87.60 o
   1   7  18       3801.29       3155.94       148.05 o
   3   7  18       4413.44       4293.94       171.12 o
   5   7  18       1044.85        886.96       103.12 o
   7   7  18        207.31        142.54       105.08 o
   9   7  18       5976.08       5706.55       196.53 o
  -8   8  18       1516.58       1394.90       120.19 o
  -6   8  18        136.15         57.28       108.90 o
  -4   8  18      14186.96      14189.41       269.78 o
  -2   8  18        280.75        204.46       101.17 o
   0   8  18       1326.48       1142.31       129.27 o
   2   8  18        607.42        397.06       135.13 o
   4   8  18        170.87          0.00       124.54 o
   6   8  18       2742.87       3147.48       298.95 o
 -17   1  19        512.20        454.19        96.66 o
 -15   1  19       1043.19        918.57        80.18 o
 -13   1  19          0.20         25.47        66.60 o
 -11   1  19          1.74         33.56        68.38 o
  -9   1  19       4373.08       4292.88       143.48 o
  -7   1  19        412.83         48.99        74.76 o
  -5   1  19       1570.93       1338.00        64.09 o
  -3   1  19         75.52        113.71        54.43 o
  -1   1  19        725.33        634.18        66.23 o
   1   1  19        778.91        673.76        65.32 o
   3   1  19          0.43         27.17        58.66 o
   5   1  19       3954.22       4269.89       122.60 o
   7   1  19        346.66        200.23        79.88 o
   9   1  19        455.16        383.69        79.05 o
  11   1  19        651.53        494.54        92.29 o
  13   1  19       3457.56       3851.25       163.90 o
 -18   2  19         83.98         11.59       112.24 o
 -16   2  19       2139.25       1943.51       134.29 o
 -14   2  19       3821.62       4029.45       126.41 o
 -12   2  19       2072.51       1623.02        88.59 o
 -10   2  19          8.66         32.24        69.35 o
  -8   2  19         54.02         39.58        60.52 o
  -6   2  19       3503.92       3120.54       100.64 o
  -4   2  19        841.24        954.16        59.08 o
  -2   2  19       1046.38        990.89        59.17 o
   0   2  19         26.78          3.87        63.14 o
   2   2  19         10.52         20.50        60.68 o
   4   2  19       3089.10       3115.62       101.36 o
   6   2  19       1334.37       1005.84        86.95 o
   8   2  19          0.87          5.04        86.02 o
  10   2  19       7840.94       8739.02       182.89 o
  12   2  19         62.81          0.00       111.39 o
  14   2  19       1800.51       1215.41       119.50 o
 -17   3  19        119.43          0.00       108.72 o
 -15   3  19       4388.60       4452.12       155.64 o
 -13   3  19        831.29        661.93        93.48 o
 -11   3  19       3763.18       3750.23       149.80 o
  -9   3  19       6096.32       6041.44       149.69 o
  -7   3  19       1430.28       1436.77        65.11 o
  -5   3  19      17676.49      17970.90       200.95 o
  -3   3  19      12356.79      12364.72       169.34 o
  -1   3  19       3571.86       3602.67       105.11 o
   1   3  19        991.50        848.53        61.61 o
   3   3  19        559.55        698.73        65.74 o
   5   3  19       2518.64       2318.55       100.95 o
   7   3  19       1399.73       1083.46       106.39 o
   9   3  19      31570.09      33805.46       403.84 o
  11   3  19       1363.38       1265.21       115.32 o
  13   3  19        973.87        985.85       141.14 o
 -16   4  19      17905.36      17045.98       267.63 o
 -14   4  19        548.05        244.07        88.49 o
 -12   4  19         71.85          0.00        84.68 o
 -10   4  19         61.53        100.54        77.90 o
  -8   4  19       4441.59       4609.97       145.26 o
  -6   4  19      21725.41      21816.75       267.74 o
  -4   4  19       1240.07        970.21        64.15 o
  -2   4  19       9907.57      10024.38       136.78 o
   0   4  19        679.72        603.26        65.64 o
   2   4  19       1759.41       1462.77        82.96 o
   4   4  19       8655.54       9046.81       169.51 o
   6   4  19       2089.63       2012.97       136.46 o
   8   4  19       1020.52        979.69        97.00 o
  10   4  19      12856.56      13138.01       228.26 o
  12   4  19          3.42          0.00       124.03 o
 -15   5  19       6797.24       6957.57       190.57 o
 -13   5  19        148.30         46.84       107.51 o
 -11   5  19       1992.49       1805.63        97.21 o
  -9   5  19       3539.99       3691.34       134.77 o
  -7   5  19         24.16          3.30        70.77 o
  -5   5  19       1983.29       1605.97        85.18 o
  -3   5  19       1076.59        709.22        69.84 o
  -1   5  19       2489.46       2257.74        97.36 o
   1   5  19        108.23        243.40        81.83 o
   3   5  19         43.69         52.83        86.66 o
   5   5  19       4233.71       4383.47       162.65 o
   7   5  19        352.46        311.73        98.42 o
   9   5  19       2469.54       2297.85       142.63 o
  11   5  19        576.60        362.41       118.89 o
 -12   6  19        881.19        482.49       110.19 o
 -10   6  19        484.18        349.58       107.93 o
  -8   6  19        179.56        187.72        78.76 o
  -6   6  19          0.72          0.00        76.27 o
  -4   6  19       1359.26       1420.64        83.61 o
  -2   6  19          9.58          2.63        80.94 o
   0   6  19       1608.26       1422.44        88.32 o
   2   6  19        325.60        113.21       106.93 o
   4   6  19       1434.28       1279.12       111.60 o
   6   6  19        257.50         23.96       107.90 o
   8   6  19        915.12        584.41       115.47 o
  10   6  19        174.25          0.00       135.20 o
 -11   7  19        152.12        244.06       160.13 o
  -9   7  19       1264.84       1045.40       120.82 o
  -7   7  19        170.93         80.22       107.92 o
  -5   7  19        129.46        336.34       105.18 o
  -3   7  19        102.04        219.92        93.04 o
  -1   7  19         17.80         18.58       101.20 o
   1   7  19         26.29          0.00       115.45 o
   3   7  19        977.63        831.48       128.97 o
   5   7  19        197.98         50.73       119.89 o
   7   7  19         15.41          0.00       113.61 o
  -6   8  19         37.44         20.10       115.39 o
  -4   8  19        140.78        305.74       116.23 o
  -2   8  19        269.46        142.19       113.82 o
   0   8  19          0.99        200.33       140.05 o
   2   8  19         34.37          0.00       149.18 o
 -16   0  20        560.24        171.13       150.04 o
 -14   0  20       6336.00       6459.54       212.08 o
 -12   0  20        837.42        845.01       104.34 o
 -10   0  20        882.61        689.24       116.43 o
  -8   0  20       1925.60       1576.81       120.18 o
  -6   0  20       2598.43       2018.35       167.13 o
  -4   0  20        391.61        229.91       107.77 o
  -2   0  20       2306.28       2686.28       161.02 o
   0   0  20       7785.57       8359.56       199.45 o
   2   0  20         79.21         48.62       103.26 o
   4   0  20      61870.98      66547.97       901.98 o
   6   0  20      33595.17      34738.89       522.40 o
   8   0  20       7691.34       8203.60       233.19 o
  10   0  20       2245.27       2055.67       140.88 o
  12   0  20      33945.31      37390.53       596.34 o
  14   0  20      34706.52      38276.50      1414.66 o
 -17   1  20        295.39        168.03        96.19 o
 -15   1  20         97.79          0.00        81.37 o
 -13   1  20       3945.90       3661.05       121.79 o
 -11   1  20          6.83          0.00        77.44 o
  -9   1  20        521.86        292.47        79.11 o
  -7   1  20       8407.92       8616.61       144.41 o
  -5   1  20        709.01        800.26        60.63 o
  -3   1  20       1140.68       1031.87        65.91 o
  -1   1  20       3271.71       3623.12       113.08 o
   1   1  20        641.27        644.14        69.20 o
   3   1  20       1818.64       1468.37        75.67 o
   5   1  20      18406.46      20044.58       263.77 o
   7   1  20       6967.68       7382.19       155.22 o
   9   1  20       1136.33       1204.98        92.47 o
  11   1  20       2114.00       2634.05       120.43 o
  13   1  20      14385.49      15816.49       271.75 o
 -16   2  20        705.22        764.48        99.74 o
 -14   2  20        924.45        872.54        84.76 o
 -12   2  20        224.78        210.88        77.21 o
 -10   2  20        438.45        292.24        71.85 o
  -8   2  20        765.13        773.06        74.18 o
  -6   2  20          1.80          0.00        59.76 o
  -4   2  20          6.35         61.29        56.86 o
  -2   2  20       5643.79       5837.27       147.15 o
   0   2  20      12621.78      12569.11       166.21 o
   2   2  20       2578.25       2432.58       101.25 o
   4   2  20       2886.17       2765.29       134.41 o
   6   2  20       2938.95       2965.15       118.30 o
   8   2  20       1503.38       1442.29        93.28 o
  10   2  20      14182.21      15341.80       253.41 o
  12   2  20          6.75         17.01       118.63 o
 -15   3  20        841.07        650.61        99.52 o
 -13   3  20         17.35          0.00        83.87 o
 -11   3  20        577.13        434.40        83.71 o
  -9   3  20         58.56          0.00        68.96 o
  -7   3  20        196.22         32.73        70.02 o
  -5   3  20       2702.76       2620.87        98.25 o
  -3   3  20          5.12          0.00        58.26 o
  -1   3  20        766.92        820.25        66.70 o
   1   3  20        133.67         97.20        66.60 o
   3   3  20       1044.53        996.23        78.55 o
   5   3  20         87.16         51.48       100.24 o
   7   3  20       2223.35       2089.18       107.94 o
   9   3  20       3603.38       4680.49       220.47 o
  11   3  20        215.86        116.75       115.70 o
 -14   4  20         17.37          0.00       108.27 o
 -12   4  20         68.47         20.98       108.81 o
 -10   4  20        242.28        165.28        82.24 o
  -8   4  20         17.53          0.00        71.89 o
  -6   4  20        274.57        130.20        76.50 o
  -4   4  20          1.60          0.00        79.31 o
  -2   4  20          0.82         31.57        72.52 o
   0   4  20        870.01        832.37        75.50 o
   2   4  20         14.88         95.25        78.50 o
   4   4  20         24.35          0.00        94.87 o
   6   4  20        519.30        463.73        95.96 o
   8   4  20         91.85         41.83       100.87 o
  10   4  20        503.78        690.54       125.85 o
  12   4  20        264.44          0.00       533.67 o
 -13   5  20          8.07          0.00       120.46 o
 -11   5  20        396.25        310.21        95.58 o
  -9   5  20         34.75         51.33        85.34 o
  -7   5  20        360.30        326.11        78.36 o
  -5   5  20       2098.71       2106.63        95.91 o
  -3   5  20        232.81          0.00        73.70 o
  -1   5  20        668.72        616.68        81.38 o
   1   5  20         42.98         17.21        79.43 o
   3   5  20          0.11          0.00        99.09 o
   5   5  20       2500.08       2600.86       141.72 o
   7   5  20        108.51          0.00       108.57 o
   9   5  20       2290.97       2428.68       202.50 o
 -12   6  20          0.22          0.00       112.57 o
 -10   6  20       1755.52       1734.22       116.05 o
  -8   6  20        225.73        190.11        92.47 o
  -6   6  20         49.47        169.63        82.97 o
  -4   6  20          0.57        131.19        84.24 o
  -2   6  20       1679.51       1192.23        94.07 o
   0   6  20       3327.91       3371.61       150.16 o
   2   6  20         95.89          0.00       115.95 o
   4   6  20      13774.97      14444.61       265.24 o
   6   6  20      10232.01      10667.10       258.01 o
   8   6  20       3150.41       2925.19       160.39 o
  -9   7  20         98.86          0.00       119.57 o
  -7   7  20       5165.98       5887.24       193.89 o
  -5   7  20          9.64         76.14       107.31 o
  -3   7  20         74.98        209.88        99.32 o
  -1   7  20       1616.14       1317.26       119.53 o
   1   7  20        777.05        442.61       116.57 o
   3   7  20       2975.41       2381.17       160.95 o
   5   7  20      20996.71      22903.85       338.61 o
  -4   8  20        246.31        306.61       147.24 o
  -2   8  20        885.89        535.70       128.66 o
   0   8  20       6827.30       6620.48       240.04 o
 -15   1  21         56.62          0.00        92.04 o
 -13   1  21        235.58        161.05        80.85 o
 -11   1  21          5.30          0.00        77.15 o
  -9   1  21        367.34        260.83        79.96 o
  -7   1  21        178.48        108.38        70.24 o
  -5   1  21       1285.68       1237.08        70.91 o
  -3   1  21       1074.92       1086.99        71.73 o
  -1   1  21        633.98        649.35        71.53 o
   1   1  21          3.32         48.78        73.77 o
   3   1  21       1781.96       1501.91        98.70 o
   5   1  21       4876.55       5794.36       144.39 o
   7   1  21       1987.61       2045.13       112.64 o
   9   1  21         21.02          0.00       101.51 o
  11   1  21          7.02          0.00       128.51 o
 -16   2  21         11.16         69.12       102.82 o
 -14   2  21        130.67        174.25        88.59 o
 -12   2  21       3076.21       2731.44       155.79 o
 -10   2  21       3238.24       3233.57       134.64 o
  -8   2  21        344.00        349.85        76.43 o
  -6   2  21        460.50        321.46        68.88 o
  -4   2  21       1288.24       1204.20        77.37 o
  -2   2  21        825.10        881.00        76.97 o
   0   2  21      33002.59      35332.22       395.04 o
   2   2  21        881.90        766.56        85.23 o
   4   2  21        903.74        660.21        85.84 o
   6   2  21        658.08        651.42        86.69 o
   8   2  21       2526.46       2540.06       118.43 o
  10   2  21      13947.54      15687.05       248.60 o
  12   2  21        746.50        752.36       136.65 o
 -15   3  21       8684.28       8889.71       205.01 o
 -13   3  21        134.07          0.00        96.81 o
 -11   3  21       1035.23       1105.42       100.30 o
  -9   3  21        249.63        115.65        78.79 o
  -7   3  21      11555.09      12248.93       178.82 o
  -5   3  21        646.32        625.24        75.01 o
  -3   3  21       4662.83       4794.10       126.87 o
  -1   3  21       6340.62       6968.35       147.73 o
   1   3  21      22538.96      24215.33       289.88 o
   3   3  21      19829.68      21437.15       259.41 o
   5   3  21        160.54         25.65        89.20 o
   7   3  21      22261.75      24422.87       297.80 o
   9   3  21      28533.90      31777.50       366.89 o
  11   3  21       6088.61       5934.16       218.88 o
 -14   4  21       1422.30        901.92       115.67 o
 -12   4  21       6910.44       6533.66       221.60 o
 -10   4  21       4409.64       4784.35       174.91 o
  -8   4  21        393.86        261.87        84.06 o
  -6   4  21        950.04        742.29        80.89 o
  -4   4  21          0.09          0.00        78.24 o
  -2   4  21       1309.36       1192.97        82.03 o
   0   4  21      39096.01      41394.49       439.62 o
   2   4  21       2058.48       2227.76       108.30 o
   4   4  21          1.52          0.00       108.03 o
   6   4  21       3051.76       3185.01       138.84 o
   8   4  21       2690.59       2755.89       139.64 o
  10   4  21      37061.20      40577.14       511.06 o
 -13   5  21         20.79          0.00       130.68 o
 -11   5  21        251.07        168.53       102.15 o
  -9   5  21        115.44        158.49       101.16 o
  -7   5  21       1970.76       2446.46       118.07 o
  -5   5  21       4537.35       4683.15       168.15 o
  -3   5  21       2947.15       2798.75       144.45 o
  -1   5  21         14.71         78.00        83.08 o
   1   5  21       1299.58       1091.28        98.87 o
   3   5  21       1286.19        913.42       114.61 o
   5   5  21      12851.58      14470.14       260.82 o
   7   5  21        617.03        460.44       135.91 o
   9   5  21       1547.59       1459.78       160.64 o
 -10   6  21        557.65        533.46       108.13 o
  -8   6  21         75.41        198.70        92.73 o
  -6   6  21         55.81          0.00        92.97 o
  -4   6  21       1579.07       1441.02       109.75 o
  -2   6  21       6249.86       5882.60       204.98 o
   0   6  21        129.29          0.00       101.89 o
   2   6  21        431.29        340.12       136.96 o
   4   6  21      12658.05      13645.16       269.14 o
   6   6  21       7863.21       8890.57       229.98 o
  -7   7  21        637.54        565.35       120.94 o
  -5   7  21        390.31        327.14       111.76 o
  -3   7  21        166.87        200.32       118.15 o
  -1   7  21          1.20          0.00       116.64 o
   1   7  21          0.71          0.00       134.46 o
   3   7  21         50.00         13.39       154.33 o
 -14   0  22        231.27        183.09       141.87 o
 -12   0  22      10096.11      10293.43       253.36 o
 -10   0  22        641.74        381.41       126.99 o
  -8   0  22        664.18        555.53       129.12 o
  -6   0  22      25085.15      24929.01       531.05 o
  -4   0  22      58981.76      63534.46       988.98 o
  -2   0  22      48130.77      51767.06       739.18 o
   0   0  22        980.76        521.84       239.61 o
   2   0  22      16901.06      17908.62       332.59 o
   4   0  22      32752.39      34794.81       528.03 o
   6   0  22      19750.96      21713.58       381.49 o
   8   0  22       1381.86       1242.58       164.12 o
  10   0  22        596.67        691.93       176.23 o
 -15   1  22        428.87        280.32       102.60 o
 -13   1  22        663.91        522.25        93.00 o
 -11   1  22       1802.13       1831.04        97.76 o
  -9   1  22        195.84        155.93        88.03 o
  -7   1  22         81.02          0.00        80.58 o
  -5   1  22      18507.42      19376.68       229.94 o
  -3   1  22      16246.40      17176.67       225.75 o
  -1   1  22       3349.24       3331.13       125.87 o
   1   1  22        463.21        244.55        85.54 o
   3   1  22       8054.35       8105.55       159.90 o
   5   1  22      18077.32      20113.26       258.80 o
   7   1  22        361.47        293.74        92.99 o
   9   1  22          6.45         16.24       112.37 o
  11   1  22        116.61          0.00       127.21 o
 -14   2  22        159.10         65.71       105.53 o
 -12   2  22       4041.84       3773.23       150.45 o
 -10   2  22       7172.94       7687.14       175.38 o
  -8   2  22       1317.61       1192.04        86.71 o
  -6   2  22        935.81        756.98        84.97 o
  -4   2  22        238.18        146.27        87.18 o
  -2   2  22         15.88        203.10        92.29 o
   0   2  22      18210.20      19880.77       254.70 o
   2   2  22        634.93        506.28        88.58 o
   4   2  22        368.13        148.86        83.36 o
   6   2  22         80.76        177.47        97.40 o
   8   2  22         52.72        126.65       116.14 o
  10   2  22       6573.19       7115.06       207.08 o
 -13   3  22        142.96          0.00       124.91 o
 -11   3  22         45.36        121.14        96.76 o
  -9   3  22        428.32        212.95        96.42 o
  -7   3  22       3585.13       3940.67       149.25 o
  -5   3  22        151.25        123.30        81.21 o
  -3   3  22        394.76        412.80        83.00 o
  -1   3  22       1176.17       1186.12        93.34 o
   1   3  22       5284.64       6231.66       164.17 o
   3   3  22        818.05        664.19        94.98 o
   5   3  22        127.25          0.00       109.07 o
   7   3  22       2216.04       2214.86       121.30 o
   9   3  22       1485.55       1781.18       146.24 o
 -12   4  22        263.45        106.51       115.15 o
 -10   4  22        682.81        513.35       110.91 o
  -8   4  22         15.21        139.17        96.19 o
  -6   4  22        233.92        142.77        84.87 o
  -4   4  22          0.71         43.78        87.29 o
  -2   4  22         15.24        113.89        88.16 o
   0   4  22       1754.35       2200.21       139.96 o
   2   4  22        162.67        289.67        93.48 o
   4   4  22         52.42        206.05       144.98 o
   6   4  22         23.32        176.89       109.01 o
   8   4  22         83.32         55.79       119.62 o
 -11   5  22        710.16        452.52       127.67 o
  -9   5  22         96.53        202.84        98.76 o
  -7   5  22        921.25        945.29        95.88 o
  -5   5  22       1838.49       1742.98       100.12 o
  -3   5  22       2356.46       2309.37       133.40 o
  -1   5  22         18.86        140.23        98.36 o
   1   5  22       1107.19        813.48       148.15 o
   3   5  22       1080.24       1006.03       111.50 o
   5   5  22       4270.22       5232.00       224.25 o
   7   5  22        257.38        586.23       146.55 o
  -8   6  22         41.24        186.52       105.87 o
  -6   6  22       7095.07       7015.32       205.59 o
  -4   6  22      19753.44      21901.55       332.37 o
  -2   6  22      13093.55      13391.38       253.49 o
   0   6  22        119.40          0.00       165.19 o
   2   6  22       4563.85       4481.95       209.17 o
   4   6  22      18164.48      19645.38       332.44 o
  -3   7  22      18365.13      18822.19       317.45 o
  -1   7  22       3734.26       3636.63       239.96 o
 -13   1  23       2355.25       1993.30       123.26 o
 -11   1  23       1132.43       1213.04       102.84 o
  -9   1  23         48.75        135.91        93.91 o
  -7   1  23        253.87        326.81        85.49 o
  -5   1  23       4691.92       5616.36       141.30 o
  -3   1  23       3720.38       4129.21       140.77 o
  -1   1  23        164.18         97.72        84.60 o
   1   1  23         37.70          0.00        89.98 o
   3   1  23        484.34        334.83        89.85 o
   5   1  23        441.07        473.72        94.31 o
   7   1  23        873.54       1009.83       114.21 o
   9   1  23        176.63         97.44       128.03 o
 -14   2  23          0.86          5.82       107.35 o
 -12   2  23       1709.52       1515.93       121.60 o
 -10   2  23       5942.05       6959.63       174.53 o
  -8   2  23       3442.70       3623.41       171.79 o
  -6   2  23       5251.43       6330.08       186.74 o
  -4   2  23        348.39        408.76        89.79 o
  -2   2  23       1403.04       1373.55        89.97 o
   0   2  23      17445.14      18909.58       245.50 o
   2   2  23        418.27        279.90        94.72 o
   4   2  23          3.50         82.59        96.84 o
   6   2  23        419.43        491.21       106.79 o
   8   2  23        191.80         38.83       119.17 o
  10   2  23       3272.88       2999.52       495.69 o
 -13   3  23       2431.29       2226.63       157.16 o
 -11   3  23        273.15        398.79       111.82 o
  -9   3  23      34757.15      37384.86       411.79 o
  -7   3  23      30177.48      32229.91       343.64 o
  -5   3  23         58.63          8.34        85.94 o
  -3   3  23      11057.06      11949.11       201.64 o
  -1   3  23      11100.50      11423.39       195.83 o
   1   3  23      33444.32      36154.23       412.96 o
   3   3  23       5667.34       6241.70       174.22 o
   5   3  23       3710.62       3886.60       156.98 o
   7   3  23       4465.71       5097.04       196.72 o
   9   3  23       2803.49       2362.35       164.73 o
 -12   4  23       2269.16       1657.85       137.26 o
 -10   4  23      13544.02      14697.79       255.39 o
  -8   4  23       5736.05       6605.84       207.41 o
  -6   4  23      12035.50      13588.06       222.40 o
  -4   4  23         25.35         61.33       103.09 o
  -2   4  23         33.01        103.43        92.19 o
   0   4  23      44700.94      46896.73       513.57 o
   2   4  23       2895.66       2995.35       161.61 o
   4   4  23        360.37        226.13       114.39 o
   6   4  23        388.89        465.07       121.31 o
  -9   5  23       1693.89       1561.45       118.57 o
  -7   5  23        262.25        479.68       105.27 o
  -5   5  23       7966.68       8626.61       193.18 o
  -3   5  23       6266.66       5987.89       192.60 o
  -1   5  23        198.52        216.12       107.76 o
   1   5  23       2689.58       2295.54       162.72 o
   3   5  23       2457.89       2138.25       152.69 o
   5   5  23       8683.06       9878.87       264.48 o
  -6   6  23       5243.79       4825.16       201.46 o
  -4   6  23      12181.68      14010.04       264.31 o
  -2   6  23       4756.82       4385.54       230.11 o
   0   6  23        103.17         65.44       145.39 o
   2   6  23       2243.02       1765.15       165.72 o
 -12   0  24      43597.55      46694.51       711.46 o
 -10   0  24      11587.60      12413.08       311.32 o
  -8   0  24        882.62        861.14       142.34 o
  -6   0  24       3123.96       2314.32       171.13 o
  -4   0  24      14313.27      16469.54       306.09 o
  -2   0  24       3781.69       3679.38       206.91 o
   0   0  24       1006.51        917.61       133.20 o
   2   0  24        769.74        959.95       142.58 o
   4   0  24       3993.57       4314.92       243.36 o
   6   0  24       7764.05       7569.37       263.03 o
   8   0  24       6239.62       7437.11       304.29 o
 -13   1  24      13650.53      14711.77       260.24 o
 -11   1  24      12247.07      13183.97       239.20 o
  -9   1  24       1740.55       1676.89       113.84 o
  -7   1  24        800.10        835.60        95.83 o
  -5   1  24       3913.67       4476.38       151.11 o
  -3   1  24       3670.69       3810.53       137.13 o
  -1   1  24        436.96        390.55        91.42 o
   1   1  24       1912.98       2160.42       111.81 o
   3   1  24        241.06        374.95        95.74 o
   5   1  24        324.71         93.30       102.51 o
   7   1  24       5652.30       6074.43       203.66 o
 -12   2  24        285.87        224.76       117.13 o
 -10   2  24       2268.17       2612.86       164.15 o
  -8   2  24       3596.48       3868.37       149.75 o
  -6   2  24       5509.32       5851.99       174.56 o
  -4   2  24       3899.49       4364.62       149.12 o
  -2   2  24         10.38          0.00        89.42 o
   0   2  24       7104.35       7810.51       176.71 o
   2   2  24        705.83        491.69       107.76 o
   4   2  24        132.15        111.43       103.85 o
   6   2  24        137.73        156.86       122.57 o
   8   2  24         97.59        207.58       164.13 o
 -11   3  24         46.38        116.84       132.06 o
  -9   3  24       4638.94       5723.02       202.90 o
  -7   3  24       1274.40       1188.82       136.72 o
  -5   3  24          8.28          5.22        99.91 o
  -3   3  24        942.96        904.66       114.43 o
  -1   3  24         54.60        249.24       100.89 o
   1   3  24       2166.36       2424.63       188.05 o
   3   3  24        434.56        298.62       105.97 o
   5   3  24        914.64        778.59       127.54 o
   7   3  24          3.28        143.37       127.58 o
 -10   4  24         32.42          0.00       136.48 o
  -8   4  24        428.86        735.46       115.55 o
  -6   4  24        337.42        349.40       111.30 o
  -4   4  24          6.21          0.00       117.91 o
  -2   4  24         30.16          8.14        99.83 o
   0   4  24         58.71        466.09       127.55 o
   2   4  24        234.63        538.37       135.58 o
   4   4  24         27.96          0.00       127.20 o
   6   4  24        445.03        673.45       546.38 o
  -7   5  24        193.94        269.34       110.90 o
  -5   5  24       1201.05       1234.91       125.98 o
  -3   5  24        999.92        837.78       123.56 o
  -1   5  24        269.12        172.63       117.39 o
   1   5  24       1330.09        899.73       137.20 o
   3   5  24        377.81        673.79       182.57 o
 -11   1  25       3405.68       3097.56       151.02 o
  -9   1  25        163.71         60.70       114.59 o
  -7   1  25        104.88         83.09       103.27 o
  -5   1  25          6.16          0.00        99.32 o
  -3   1  25          1.71          0.00        96.30 o
  -1   1  25          5.08         57.85       102.53 o
   1   1  25        643.01        933.64       102.72 o
   3   1  25          7.44        113.81       106.42 o
   5   1  25        899.25        900.48       129.32 o
   7   1  25        230.59        151.00       153.55 o
 -10   2  25       1763.31       1822.75       137.14 o
  -8   2  25        562.85        570.84       114.21 o
  -6   2  25        883.18        877.94       104.60 o
  -4   2  25       2703.49       2615.80       139.17 o
  -2   2  25          1.21         74.60        99.29 o
   0   2  25        191.61        228.67       102.13 o
   2   2  25        193.35         32.00       118.31 o
   4   2  25        112.52        275.60       115.52 o
   6   2  25        601.95        505.02       130.36 o
  -9   3  25      29736.64      31340.53       409.93 o
  -7   3  25       2785.56       2131.05       156.71 o
  -5   3  25          1.37         28.27       113.26 o
  -3   3  25         15.82         94.32       106.03 o
  -1   3  25          5.83        214.80       113.53 o
   1   3  25       9619.69      10212.59       225.92 o
   3   3  25        544.32        538.96       114.45 o
   5   3  25       1111.13       1040.18       128.88 o
  -8   4  25       7928.03       7878.06       927.58 o
  -6   4  25       2340.39       2046.33       124.35 o
  -4   4  25       6262.08       6419.56       201.64 o
  -2   4  25       1212.73       1121.04       120.53 o
   0   4  25       6888.96       6850.36       275.60 o
   2   4  25         85.36         89.70       140.09 o
 -10   0  26         13.55          0.00       435.70 o
  -8   0  26        681.30        398.37       175.18 o
  -6   0  26      15256.03      16145.30       359.35 o
  -4   0  26       9314.37       9604.05       293.59 o
  -2   0  26       6825.71       7836.34       306.38 o
   0   0  26          0.89          0.00       147.05 o
   2   0  26        263.17        431.26       168.17 o
   4   0  26       9055.91      10575.02       306.36 o
  -9   1  26       2180.28       1886.45       130.29 o
  -7   1  26        914.33        582.68       110.91 o
  -5   1  26       3092.08       2592.80       132.84 o
  -3   1  26       2545.75       2502.64       120.17 o
  -1   1  26        367.80        343.14       106.91 o
   1   1  26        387.20        515.01       114.58 o
   3   1  26        117.60        328.28       125.40 o
   5   1  26       2961.12       3564.67       497.15 o
  -8   2  26          1.35          0.00       122.99 o
  -6   2  26         52.49          0.00       114.47 o
  -4   2  26        393.24        524.11       105.62 o
  -2   2  26          7.76        120.16       118.32 o
   0   2  26        316.25        421.34       117.57 o
   2   2  26         31.22          0.00       141.70 o
   4   2  26        740.80        824.46       363.14 o
  -7   3  26         12.92        174.51       144.63 o
  -5   3  26         37.00          0.00       124.80 o
  -3   3  26         50.63        256.70       125.13 o
  -1   3  26         18.39        207.89       117.88 o
   1   3  26         16.89        103.24       121.31 o
  -5   1  27       1753.41       1874.86       133.83 o
  -3   1  27        100.32        360.65       115.77 o
  -1   1  27        502.03        619.52       122.78 o
   1   1  27         33.09        321.46       136.06 o
  -4   2  27        109.97        157.01       120.71 o
  -2   2  27        907.34        961.63       131.89 o
                                                
